# Supplementary material for: Transcriptomic and metabolomic profiling of ionic liquid stimuli unveils enhanced secondary metabolism in Aspergillus nidulans
Source: BMC Genomics. 2016 Apr 12;17:284. doi: 10.1186/s12864-016-2577-6 (PMC4830055; doi:10.1186/s12864-016-2577-6)
Supplement: Additional file 2: — Microarray raw data and list of differentially expressed genes. (XLSX 3421 kb) [file 12864_2016_2577_MOESM2_ESM.xlsx]

## Sheet: Microarray annotation
FungiANC microarray annotation
N.b. General description according to Broad Institute (www.broadinstitute.org/annotation/genome/aspergillus_group/MultiHome.html) and the Aspergillus Genome Database (www.aspgd.org).
Probeset ID	Organism	GeneID	Description
AN1T-08130_at	Aspergillus nidulans FGSC A4	AN0005	lactobacillus up-regulated protein (528 nt)
AN1T-08131_at	Aspergillus nidulans FGSC A4	AN0006	conserved hypothetical protein (372 nt)
AN1T-08132_at	Aspergillus nidulans FGSC A4	AN0007	conserved hypothetical protein (936 nt)
AN1T-08133_at	Aspergillus nidulans FGSC A4	AN0008	conserved hypothetical protein (1508 nt)
AN1T-08135_at	Aspergillus nidulans FGSC A4	AN0009	N-methylhydantoinase A 2 (4089 nt)
AN1T-08136_at	Aspergillus nidulans FGSC A4	AN0010	neutral amino acid permease (1770 nt)
AN1T-08137_at	Aspergillus nidulans FGSC A4	AN0011	conserved hypothetical protein (1465 nt)
AN1T-08138_at	Aspergillus nidulans FGSC A4	AN0012	glucuronan lyase A (838 nt)
AN1T-08140_at	Aspergillus nidulans FGSC A4	AN0013	hexose transporter (1717 nt)
AN1T-08141_at	Aspergillus nidulans FGSC A4	AN0014	conserved hypothetical protein (1202 nt)
AN1T-08144_at	Aspergillus nidulans FGSC A4	AN0015	ABC multidrug transporter (5968 nt)
AN1T-08145_at	Aspergillus nidulans FGSC A4	AN0016	Nonribosomal peptide synthase
AN1T-08146_at	Aspergillus nidulans FGSC A4	AN0017	conserved hypothetical protein (861 nt)
AN1T-08147_at	Aspergillus nidulans FGSC A4	AN0018	conserved hypothetical protein (1803 nt)
AN1T-08149_at	Aspergillus nidulans FGSC A4	AN0019	NAD dependent epimerase/dehydratase (954 nt)
AN1T-08150_at	Aspergillus nidulans FGSC A4	AN0020	conserved hypothetical protein (608 nt)
AN1T-08151_at	Aspergillus nidulans FGSC A4	AN0021	conserved hypothetical protein (720 nt)
AN1T-08152_at	Aspergillus nidulans FGSC A4	AN0022	alpha-galactosidase/alpha-n-acetylgalactosaminidase (1056 nt)
AN1T-08153_at	Aspergillus nidulans FGSC A4	AN0023	conserved hypothetical protein (1383 nt)
AN1T-08155_at	Aspergillus nidulans FGSC A4	AN0024	conserved hypothetical protein (1415 nt)
AN1T-08156_at	Aspergillus nidulans FGSC A4	AN0025	conserved hypothetical protein (1941 nt)
AN1T-08157_at	Aspergillus nidulans FGSC A4	AN0026	conserved hypothetical protein (2176 nt)
AN1T-08158_at	Aspergillus nidulans FGSC A4	AN0027	cyclohexanone monooxygenase (1705 nt)
AN1T-08159_at	Aspergillus nidulans FGSC A4	AN0028	conserved hypothetical protein (1216 nt)
AN1T-08160_at	Aspergillus nidulans FGSC A4	AN0029	conserved hypothetical protein (1754 nt)
AN1T-08161_at	Aspergillus nidulans FGSC A4	AN0030	conserved hypothetical protein (1569 nt)
AN1T-08162_at	Aspergillus nidulans FGSC A4	AN0031	conserved hypothetical protein (1578 nt)
AN1T-08163_at	Aspergillus nidulans FGSC A4	AN0032	conserved hypothetical protein (599 nt)
AN1T-08164_at	Aspergillus nidulans FGSC A4	AN0033	conserved hypothetical protein (1237 nt)
AN1T-08165_at	Aspergillus nidulans FGSC A4	AN0034	dihydroxyacetone kinase (2014 nt)
AN1T-08166_at	Aspergillus nidulans FGSC A4	AN0035	conserved hypothetical protein (1792 nt)
AN1T-08167_at	Aspergillus nidulans FGSC A4	AN0036	conserved hypothetical protein (1151 nt)
AN1T-08168_at	Aspergillus nidulans FGSC A4	AN0037	ubiquitin ligase subunit CulD (2993 nt)
AN1T-08169_at	Aspergillus nidulans FGSC A4	AN0037	nuclear pore complex subunit Nup192 (5254 nt)
AN1T-08170_at	Aspergillus nidulans FGSC A4	AN0038	conserved hypothetical protein (9143 nt)
AN1T-08171_at	Aspergillus nidulans FGSC A4	AN0039	UPF0052 domain-containing protein (1661 nt)
AN1T-08172_at	Aspergillus nidulans FGSC A4	AN0040	DNA polymerase gamma (3451 nt)
AN1T-08174_at	Aspergillus nidulans FGSC A4	AN0041	conserved hypothetical protein (272 nt)
AN1T-08175_at	Aspergillus nidulans FGSC A4	AN0042	CorA family metal ion transporter (1867 nt)
AN1T-08176_at	Aspergillus nidulans FGSC A4	AN0043	conserved hypothetical protein (1244 nt)
AN1T-08177_at	Aspergillus nidulans FGSC A4	AN0044	DNA repair protein rad5 (3609 nt)
AN1T-08178_at	Aspergillus nidulans FGSC A4	AN0045	conserved hypothetical protein (1582 nt)
AN1T-08179_at	Aspergillus nidulans FGSC A4	AN0046	histidyl-tRNA synthetase (1988 nt)
AN1T-08180_at	Aspergillus nidulans FGSC A4	AN0047	GTP binding protein (2171 nt)
AN1T-08181_at	Aspergillus nidulans FGSC A4	AN0047	U6 small nuclear ribonucleoprotein (476 nt)
AN1T-08182_at	Aspergillus nidulans FGSC A4	AN0048	conserved hypothetical protein (2424 nt)
AN1T-08183_at	Aspergillus nidulans FGSC A4	AN0049	N-acetylglucosaminyl-phosphatidylinositol deacetylase (1119 nt)
AN1T-08855_at	Aspergillus nidulans FGSC A4	AN0050	uracil-5-carboxylate decarboxylase (1192 nt)
AN1T-08856_at	Aspergillus nidulans FGSC A4	AN0051	oxidoreductase (1217 nt)
AN1T-08857_at	Aspergillus nidulans FGSC A4	AN0052	short chain dehydrogenase/reductase (828 nt)
AN1T-08858_at	Aspergillus nidulans FGSC A4	AN0053	conserved hypothetical protein (864 nt)
AN1T-08859_at	Aspergillus nidulans FGSC A4	AN0054	adenylate-forming enzyme (1987 nt)
AN1T-08860_at	Aspergillus nidulans FGSC A4	AN0055	integral membrane protein (1813 nt)
AN1T-08863_at	Aspergillus nidulans FGSC A4	AN0057	tyrosyl-tRNA synthetase (1291 nt)
AN1T-08864_at	Aspergillus nidulans FGSC A4	AN0058	alpha methylacyl-CoA racemase (1251 nt)
AN1T-08865_at	Aspergillus nidulans FGSC A4	AN0059	conserved hypothetical protein (1308 nt)
AN1T-08866_at	Aspergillus nidulans FGSC A4	AN0060	putative transferase caf17 (1383 nt)
AN1T-08867_at	Aspergillus nidulans FGSC A4	AN0060	decapping enzyme Dcp2 (2655 nt)
AN1T-08868_at	Aspergillus nidulans FGSC A4	AN0061	PH domain-containing protein (1130 nt)
AN1T-08869_at	Aspergillus nidulans FGSC A4	AN0062	conserved hypothetical protein (879 nt)
AN1T-08870_at	Aspergillus nidulans FGSC A4	AN0063	integral membrane protein (1905 nt)
AN1T-08871_at	Aspergillus nidulans FGSC A4	AN0064	conserved hypothetical protein (1604 nt)
AN1T-08872_at	Aspergillus nidulans FGSC A4	AN0065	WD repeat protein (1194 nt)
AN1T-08873_at	Aspergillus nidulans FGSC A4	AN0066	mitochondrial oxaloacetate transporter (1358 nt)
AN1T-08874_at	Aspergillus nidulans FGSC A4	AN0067	ribonucleotide reductase (1731 nt)
AN1T-08875_at	Aspergillus nidulans FGSC A4	AN0068	conserved hypothetical protein (559 nt)
AN1T-08876_at	Aspergillus nidulans FGSC A4	AN0069	WD repeat protein (3277 nt)
AN1T-08877_at	Aspergillus nidulans FGSC A4	AN0070	conserved hypothetical protein (657 nt)
AN1T-08878_at	Aspergillus nidulans FGSC A4	AN0071	conserved hypothetical protein (3780 nt)
AN1T-08879_at	Aspergillus nidulans FGSC A4	AN0072	pseudouridine synthase (1228 nt)
AN1T-08880_at	Aspergillus nidulans FGSC A4	AN0073	conserved hypothetical protein (1916 nt)
AN1T-08881_at	Aspergillus nidulans FGSC A4	AN0074	rRNA processing protein (1899 nt)
AN1T-08882_at	Aspergillus nidulans FGSC A4	AN0075	disulfide-isomerase tigA (1161 nt)
AN1T-08883_at	Aspergillus nidulans FGSC A4	AN0076	XPG domain-containing protein (2638 nt)
AN1T-08884_at	Aspergillus nidulans FGSC A4	AN0077	oxidoreductase (1389 nt)
AN1T-08885_at	Aspergillus nidulans FGSC A4	AN0078	conserved hypothetical protein (1773 nt)
AN1T-08886_at	Aspergillus nidulans FGSC A4	AN0079	succinate semialdehyde dehydrogenase (1541 nt)
AN1T-08887_at	Aspergillus nidulans FGSC A4	AN0079	MFS multidrug transporter (1515 nt)
AN1T-08888_at	Aspergillus nidulans FGSC A4	AN0080	conserved hypothetical protein (783 nt)
AN1T-08889_at	Aspergillus nidulans FGSC A4	AN0081	guanine nucleotide-binding protein beta subunit (1512 nt)
AN1T-08891_at	Aspergillus nidulans FGSC A4	AN0082	phosducin (1257 nt)
AN1T-08892_at	Aspergillus nidulans FGSC A4	AN0083	transcription initiation factor subunit (1399 nt)
AN1T-08893_at	Aspergillus nidulans FGSC A4	AN0084	ran-specific GTPase-activating protein 1 (1096 nt)
AN1T-08894_at	Aspergillus nidulans FGSC A4	AN0085	conserved hypothetical protein (2397 nt)
AN1T-08896_at	Aspergillus nidulans FGSC A4	AN0087	PH domain-containing protein (2089 nt)
AN1T-08897_at	Aspergillus nidulans FGSC A4	AN0088	integral membrane protein (1533 nt)
AN1T-08898_a_at	Aspergillus nidulans FGSC A4	AN0089	small GTPase AvaA (891 nt)
AN1T-08898_at	Aspergillus nidulans FGSC A4	AN0089	small GTPase AvaA (891 nt)
AN1T-08899_at	Aspergillus nidulans FGSC A4	AN0090	autophagy protein 16 (740 nt)
AN1T-08900_at	Aspergillus nidulans FGSC A4	AN0091	histone-lysine N-methyltransferase (1563 nt)
AN1T-08901_at	Aspergillus nidulans FGSC A4	AN0092	AdoMet-dependent rRNA methyltransferase spb1 (2655 nt)
AN1T-08902_at	Aspergillus nidulans FGSC A4	AN0093	conserved hypothetical protein (2640 nt)
AN1T-08903_at	Aspergillus nidulans FGSC A4	AN0094	C6 zinc finger domain-containing protein (2874 nt)
AN1T-08904_at	Aspergillus nidulans FGSC A4	AN0095	increased rDNA silencing protein 4 (1659 nt)
AN1T-08905_at	Aspergillus nidulans FGSC A4	AN0096	C2H2 transcription factor (3454 nt)
AN1T-08906_at	Aspergillus nidulans FGSC A4	AN0097	DNA ligase 4 (3444 nt)
AN1T-08240_at	Aspergillus nidulans FGSC A4	AN0098	nitrogen assimilation transcription factor nirA (2883 nt)
AN1T-08241_at	Aspergillus nidulans FGSC A4	AN0099	conserved hypothetical protein (963 nt)
AN1T-08242_at	Aspergillus nidulans FGSC A4	AN0100	conserved hypothetical protein (1147 nt)
AN1T-08243_at	Aspergillus nidulans FGSC A4	AN0101	conserved hypothetical protein (854 nt)
AN1T-08244_at	Aspergillus nidulans FGSC A4	AN0102	oxidoreductase (1165 nt)
AN1T-08245_at	Aspergillus nidulans FGSC A4	AN0103	serine/threonine protein phosphatase (1790 nt)
AN1T-08246_at	Aspergillus nidulans FGSC A4	AN0104	dolichyl-P-Man:Man(5)GlcNAc(2)-PP-dolichyl mannosyltransferase (1361 nt)
AN1T-08248_at	Aspergillus nidulans FGSC A4	AN0106	protein kinase C (4048 nt)
AN1T-08249_at	Aspergillus nidulans FGSC A4	AN0107	conserved hypothetical protein (1495 nt)
AN1T-08250_at	Aspergillus nidulans FGSC A4	AN0108	beta-tubulin cofactor d (3859 nt)
AN1T-08251_at	Aspergillus nidulans FGSC A4	AN0109	small nuclear ribonucleoprotein U (992 nt)
AN1T-08252_at	Aspergillus nidulans FGSC A4	AN0110	vacuolar ATP synthase subunit D (1097 nt)
AN1T-08253_at	Aspergillus nidulans FGSC A4	AN0111	pre-mRNA-splicing factor syf1 (2735 nt)
AN1T-08254_at	Aspergillus nidulans FGSC A4	AN0112	Sec7 domain-containing protein (5029 nt)
AN1T-08255_at	Aspergillus nidulans FGSC A4	AN0113	rho guanyl nucleotide exchange factor (4717 nt)
AN1T-08256_at	Aspergillus nidulans FGSC A4	AN0114	conserved hypothetical protein (1943 nt)
AN1T-08257_at	Aspergillus nidulans FGSC A4	AN0115	WD repeat protein (3384 nt)
AN1T-08258_at	Aspergillus nidulans FGSC A4	AN0115	mitochondrial carrier protein (1176 nt)
AN1T-08259_at	Aspergillus nidulans FGSC A4	AN0115	protein kinase (3339 nt)
AN1T-08260_at	Aspergillus nidulans FGSC A4	AN0116	mitochondrial ribosomal protein L11 (560 nt)
AN1T-08261_at	Aspergillus nidulans FGSC A4	AN0117	survival factor 1 (1399 nt)
AN1T-08262_at	Aspergillus nidulans FGSC A4	AN0118	dynein heavy chain protein (13099 nt)
AN1T-08263_at	Aspergillus nidulans FGSC A4	AN0119	conserved hypothetical protein (1844 nt)
AN1T-08264_at	Aspergillus nidulans FGSC A4	AN0120	TapA protein (1177 nt)
AN1T-08265_at	Aspergillus nidulans FGSC A4	AN0121	hydroxymethylbilane synthase (1109 nt)
AN1T-08266_at	Aspergillus nidulans FGSC A4	AN0122	ATP-dependent protease La 2 (3000 nt)
AN1T-08267_at	Aspergillus nidulans FGSC A4	AN0123	conserved hypothetical protein (766 nt)
AN1T-08268_at	Aspergillus nidulans FGSC A4	AN0124	serine/threonine-protein kinase RIO2 (1360 nt)
AN1T-08269_at	Aspergillus nidulans FGSC A4	AN0125	26S proteasome regulatory subunit rpn-1 (2983 nt)
AN1T-08270_at	Aspergillus nidulans FGSC A4	AN0125	conserved hypothetical protein (2095 nt)
AN1T-08271_at	Aspergillus nidulans FGSC A4	AN0126	DNA mismatch repair protein Mlh1 (2380 nt)
AN1T-08272_at	Aspergillus nidulans FGSC A4	AN0127	protein-vacuolar targeting protein Atg18 (1522 nt)
AN1T-08273_at	Aspergillus nidulans FGSC A4	AN0128	leucine carboxyl methyltransferase 2 (3537 nt)
AN1T-08274_at	Aspergillus nidulans FGSC A4	AN0129	pps1 dual specificty phosphatase (2280 nt)
AN1T-08275_at	Aspergillus nidulans FGSC A4	AN0130	conserved hypothetical protein (1320 nt)
AN1T-08276_at	Aspergillus nidulans FGSC A4	AN0131	secretory pathway protein Ssp120 (675 nt)
AN1T-08277_at	Aspergillus nidulans FGSC A4	AN0132	conserved hypothetical protein (2166 nt)
AN1T-08278_at	Aspergillus nidulans FGSC A4	AN0133	pre-mRNA splicing factor RNA helicase (2417 nt)
AN1T-08279_at	Aspergillus nidulans FGSC A4	AN0134	protein methyltransferase (2723 nt)
AN1T-08280_at	Aspergillus nidulans FGSC A4	AN0135	actin cytoskeleton organization protein (3156 nt)
AN1T-08281_at	Aspergillus nidulans FGSC A4	AN0136	conserved hypothetical protein (604 nt)
AN1T-08282_at	Aspergillus nidulans FGSC A4	AN0137	glycerophosphocholine phosphodiesterase Gde1 (4053 nt)
AN1T-08283_at	Aspergillus nidulans FGSC A4	AN0138	transcription factor TFIIH subunit Tfb4 (1242 nt)
AN1T-08284_at	Aspergillus nidulans FGSC A4	AN0139	asparaginase (1741 nt)
AN1T-08285_at	Aspergillus nidulans FGSC A4	AN0140	Arp2/3 complex subunit (1742 nt)
AN1T-08286_at	Aspergillus nidulans FGSC A4	AN0141	tRNA(m5U54)methyltransferase (1728 nt)
AN1T-08287_at	Aspergillus nidulans FGSC A4	AN0142	37S ribosomal protein S5 (1314 nt)
AN1T-08288_at	Aspergillus nidulans FGSC A4	AN0143	conserved hypothetical protein (525 nt)
AN1T-08289_at	Aspergillus nidulans FGSC A4	AN0144	serine/threonine-protein kinase nrc-2 (2139 nt)
AN1T-02516_at	Aspergillus nidulans FGSC A4	AN10021	mdpA, O-methyltransferase (regulatory protein)
AN1T-02517_at	Aspergillus nidulans FGSC A4	AN10049	mdpB, Scytalone dehydratase
AN1T-02518_at	Aspergillus nidulans FGSC A4	AN0146	mdpC, 17beta-hydroxysteroid dehydrogenase
AN1T-02519_at	Aspergillus nidulans FGSC A4	AN0147	mdpD, Flavin-containing monooxygenase
AN1T-02520_at	Aspergillus nidulans FGSC A4	AN0148	mdpE, Zn(II)2Cys6 transcription factor
AN1T-02521_at	Aspergillus nidulans FGSC A4	AN0149	mdpF, metallo-beta-lactamase superfamily protein
AN1T-02522_at	Aspergillus nidulans FGSC A4	AN0150	mdpG, Polyketide synthase
AN1T-02523_at	Aspergillus nidulans FGSC A4	AN10022	mdpH, DUF 1772 superfamily protein
AN1T-02524_at	Aspergillus nidulans FGSC A4	AN10035	mdpI, Putative AMP-binding CoA ligase
AN1T-02526_at	Aspergillus nidulans FGSC A4	AN10044	mdpK, Putative oxidoreductase
AN1T-02527_at	Aspergillus nidulans FGSC A4	AN10023	mdpL, Hypothetical protein
AN1T-02528_at	Aspergillus nidulans FGSC A4	AN0153	MYB DNA binding protein (2754 nt)
AN1T-02531_at	Aspergillus nidulans FGSC A4	AN0155	conserved hypothetical protein (1765 nt)
AN1T-02532_at	Aspergillus nidulans FGSC A4	AN0155	extracellular salicylate hydroxylase/monooxygenase (1487 nt)
AN1T-02533_at	Aspergillus nidulans FGSC A4	AN0156	arginine metabolism regulation protein III (1853 nt)
AN1T-02534_at	Aspergillus nidulans FGSC A4	AN0157	conserved hypothetical protein (1067 nt)
AN1T-02535_at	Aspergillus nidulans FGSC A4	AN0158	quinone oxidoreductase (1198 nt)
AN1T-02537_at	Aspergillus nidulans FGSC A4	AN0159	conserved hypothetical protein (3008 nt)
AN1T-02538_at	Aspergillus nidulans FGSC A4	AN0160	chitooligosaccharide deacetylase (951 nt)
AN1T-02539_at	Aspergillus nidulans FGSC A4	AN0161	mRNA cleavage factor complex II protein Clp1 (1855 nt)
AN1T-02540_at	Aspergillus nidulans FGSC A4	AN0162	APSES transcription factor (2361 nt)
AN1T-02541_at	Aspergillus nidulans FGSC A4	AN0163	rho-gdp dissociation inhibitor (1128 nt)
AN1T-02542_at	Aspergillus nidulans FGSC A4	AN0164	Ser/Thr protein phosphatase (1074 nt)
AN1T-02543_at	Aspergillus nidulans FGSC A4	AN0165	AP-3 adaptor complex subunit beta (2708 nt)
AN1T-02544_at	Aspergillus nidulans FGSC A4	AN0166	probable kinetochore protein nuf2 (1578 nt)
AN1T-02545_at	Aspergillus nidulans FGSC A4	AN0167	translation initiation factor eIF-2B alpha subunit (1349 nt)
AN1T-02547_at	Aspergillus nidulans FGSC A4	AN0168	conserved hypothetical protein (2286 nt)
AN1T-02548_at	Aspergillus nidulans FGSC A4	AN0169	conserved hypothetical protein (495 nt)
AN1T-02549_at	Aspergillus nidulans FGSC A4	AN0170	thioredoxin (1482 nt)
AN1T-02550_at	Aspergillus nidulans FGSC A4	AN0171	conserved hypothetical protein (1360 nt)
AN1T-02551_at	Aspergillus nidulans FGSC A4	AN0172	MHYT domain signaling protein (2514 nt)
AN1T-02552_at	Aspergillus nidulans FGSC A4	AN0173	conserved hypothetical protein (1552 nt)
AN1T-02553_at	Aspergillus nidulans FGSC A4	AN0174	D-amino acid oxidase (1323 nt)
AN1T-02554_at	Aspergillus nidulans FGSC A4	AN0175	conserved hypothetical protein (1050 nt)
AN1T-02555_at	Aspergillus nidulans FGSC A4	AN0175	COPI-coated vesicle protein (902 nt)
AN1T-02556_at	Aspergillus nidulans FGSC A4	AN0176	siderophore biosynthesis repressor SREA (1765 nt)
AN1T-02557_at	Aspergillus nidulans FGSC A4	AN0177	conserved hypothetical protein (279 nt)
AN1T-02558_at	Aspergillus nidulans FGSC A4	AN0178	conserved hypothetical protein (1491 nt)
AN1T-02560_at	Aspergillus nidulans FGSC A4	AN0179	oxidoreductase (1166 nt)
AN1T-02561_at	Aspergillus nidulans FGSC A4	AN0180	enoyl-CoA hydratase/isomerase (940 nt)
AN1T-02562_at	Aspergillus nidulans FGSC A4	AN0181	conserved hypothetical protein (1069 nt)
AN1T-02563_at	Aspergillus nidulans FGSC A4	AN0182	ras-like protein (1266 nt)
AN1T-02564_at	Aspergillus nidulans FGSC A4	AN0183	molybdopterin binding domain-containing protein (981 nt)
AN1T-02565_at	Aspergillus nidulans FGSC A4	AN0184	GMF family protein (670 nt)
AN1T-02567_at	Aspergillus nidulans FGSC A4	AN0186	conserved hypothetical protein (1577 nt)
AN1T-02568_at	Aspergillus nidulans FGSC A4	AN0187	conserved hypothetical protein (401 nt)
AN1T-02569_at	Aspergillus nidulans FGSC A4	AN0188	conserved hypothetical protein (2743 nt)
AN1T-02570_at	Aspergillus nidulans FGSC A4	AN0188	oxidoreductase (1133 nt)
AN1T-02571_at	Aspergillus nidulans FGSC A4	AN0189	ribonuclease P complex subunit Pop4 (867 nt)
AN1T-02572_at	Aspergillus nidulans FGSC A4	AN0190	tRNA-splicing endonuclease subunit sen34 (1259 nt)
AN1T-02573_at	Aspergillus nidulans FGSC A4	AN0191	paxneb protein superfamily (1240 nt)
AN1T-02574_at	Aspergillus nidulans FGSC A4	AN0192	DNA-directed RNA polymerase I (596 nt)
AN1T-02575_at	Aspergillus nidulans FGSC A4	AN0193	thiamine pyrophosphokinase (1015 nt)
AN1T-02576_at	Aspergillus nidulans FGSC A4	AN0194	conserved hypothetical protein (2940 nt)
AN1T-02577_at	Aspergillus nidulans FGSC A4	AN0195	conserved hypothetical protein (1673 nt)
AN1T-02578_at	Aspergillus nidulans FGSC A4	AN0196	conserved hypothetical protein (1393 nt)
AN1T-02579_at	Aspergillus nidulans FGSC A4	AN0197	conserved hypothetical protein (2607 nt)
AN1T-02580_at	Aspergillus nidulans FGSC A4	AN0198	DUF1115 domain-containing protein (920 nt)
AN1T-02582_at	Aspergillus nidulans FGSC A4	AN0199	DUF775 domain-containing protein (654 nt)
AN1T-02583_at	Aspergillus nidulans FGSC A4	AN0200	conserved hypothetical protein (953 nt)
AN1T-02584_at	Aspergillus nidulans FGSC A4	AN0201	MFS multidrug transporter (1824 nt)
AN1T-02585_at	Aspergillus nidulans FGSC A4	AN0202	ARCA protein (1854 nt)
AN1T-02586_at	Aspergillus nidulans FGSC A4	AN0203	WD repeat protein (1417 nt)
AN1T-02587_at	Aspergillus nidulans FGSC A4	AN0204	ATP-dependent RNA helicase dbp7 (2403 nt)
AN1T-02588_at	Aspergillus nidulans FGSC A4	AN0205	pantoate-beta-alanine ligase (1286 nt)
AN1T-02589_at	Aspergillus nidulans FGSC A4	AN0206	acyltransferase (2509 nt)
AN1T-02592_at	Aspergillus nidulans FGSC A4	AN0209	ammonium transporter MepA (1639 nt)
AN1T-02593_at	Aspergillus nidulans FGSC A4	AN0210	nucleoside diphosphatase (2588 nt)
AN1T-02594_at	Aspergillus nidulans FGSC A4	AN0211	small nuclear ribonucleoprotein U2 (1013 nt)
AN1T-02595_at	Aspergillus nidulans FGSC A4	AN0212	conserved hypothetical protein (2078 nt)
AN1T-02596_at	Aspergillus nidulans FGSC A4	AN0213	conserved hypothetical protein (1592 nt)
AN1T-02597_at	Aspergillus nidulans FGSC A4	AN0214	conserved hypothetical protein (2282 nt)
AN1T-02598_at	Aspergillus nidulans FGSC A4	AN0215	conserved hypothetical protein (1659 nt)
AN1T-02599_at	Aspergillus nidulans FGSC A4	AN0216	conserved hypothetical protein (1196 nt)
AN1T-02601_at	Aspergillus nidulans FGSC A4	AN0217	conserved hypothetical protein (1589 nt)
AN1T-02602_at	Aspergillus nidulans FGSC A4	AN0218	anion exchange family protein (2152 nt)
AN1T-02603_at	Aspergillus nidulans FGSC A4	AN0219	SET domain-containing protein (2147 nt)
AN1T-02605_at	Aspergillus nidulans FGSC A4	AN0220	predicted protein (471 nt)
AN1T-02606_at	Aspergillus nidulans FGSC A4	AN0221	chitinase (1343 nt)
AN1T-02607_at	Aspergillus nidulans FGSC A4	AN0222	conserved hypothetical protein (1807 nt)
AN1T-02608_at	Aspergillus nidulans FGSC A4	AN0222	conserved hypothetical protein (1168 nt)
AN1T-02611_at	Aspergillus nidulans FGSC A4	AN0224	microsomal dipeptidase (1365 nt)
AN1T-02612_at	Aspergillus nidulans FGSC A4	AN0225	ATP-dependent bile acid permease (5056 nt)
AN1T-02613_at	Aspergillus nidulans FGSC A4	AN0226	ubiquitin conjugating enzyme (853 nt)
AN1T-02614_at	Aspergillus nidulans FGSC A4	AN0227	conserved hypothetical protein (1708 nt)
AN1T-02615_at	Aspergillus nidulans FGSC A4	AN0228	DNA replication licensing factor Mcm6 (2923 nt)
AN1T-02616_at	Aspergillus nidulans FGSC A4	AN0229	DUF221 domain-containing protein (2948 nt)
AN1T-02619_at	Aspergillus nidulans FGSC A4	AN0230	conserved hypothetical protein (808 nt)
AN1T-02620_at	Aspergillus nidulans FGSC A4	AN0231	conserved hypothetical protein (1279 nt)
AN1T-02621_at	Aspergillus nidulans FGSC A4	AN0232	CobW/P47K family protein (932 nt)
AN1T-02622_at	Aspergillus nidulans FGSC A4	AN0233	MFS sugar transporter (1905 nt)
AN1T-02623_at	Aspergillus nidulans FGSC A4	AN0234	conserved hypothetical protein (928 nt)
AN1T-02624_at	Aspergillus nidulans FGSC A4	AN0235	protein kinase and ribonuclease Ire1 (3618 nt)
AN1T-02625_at	Aspergillus nidulans FGSC A4	AN0236	conserved hypothetical protein (1017 nt)
AN1T-02627_at	Aspergillus nidulans FGSC A4	AN0237	ribosome biogenesis protein Urb1 (3579 nt)
AN1T-02628_at	Aspergillus nidulans FGSC A4	AN0238	conserved hypothetical protein (967 nt)
AN1T-02629_at	Aspergillus nidulans FGSC A4	AN0238	cerevisin (1654 nt)
AN1T-02630_at	Aspergillus nidulans FGSC A4	AN0239	beige/BEACH domain-containing protein (8140 nt)
AN1T-02631_a_at	Aspergillus nidulans FGSC A4	AN0240	transaldolase (1443 nt)
AN1T-02631_at	Aspergillus nidulans FGSC A4	AN0240	transaldolase (1443 nt)
AN1T-02632_at	Aspergillus nidulans FGSC A4	AN0241	superoxide dismutase (960 nt)
AN1T-02633_at	Aspergillus nidulans FGSC A4	AN0242	transcription factor (3129 nt)
AN1T-02634_at	Aspergillus nidulans FGSC A4	AN0243	phosphatidylinositol transporter (1524 nt)
AN1T-02635_at	Aspergillus nidulans FGSC A4	AN0244	golgi complex component (4958 nt)
AN1T-02636_at	Aspergillus nidulans FGSC A4	AN0245	endo-1,3(4)-beta-glucanase (1172 nt)
AN1T-02637_at	Aspergillus nidulans FGSC A4	AN0246	capsular associated protein (3317 nt)
AN1T-02638_at	Aspergillus nidulans FGSC A4	AN0247	nucleolar ATPase Kre33 (3287 nt)
AN1T-02639_at	Aspergillus nidulans FGSC A4	AN0248	disulfide isomerase (1485 nt)
AN1T-02640_at	Aspergillus nidulans FGSC A4	AN0249	F-box domain-containing protein (1521 nt)
AN1T-02641_at	Aspergillus nidulans FGSC A4	AN0250	sugar transporter (2358 nt)
AN1T-02642_at	Aspergillus nidulans FGSC A4	AN0251	conserved hypothetical protein (2183 nt)
AN1T-02643_at	Aspergillus nidulans FGSC A4	AN0252	ATP synthase subunit gamma (1306 nt)
AN1T-02644_at	Aspergillus nidulans FGSC A4	AN0253	topoisomerase I (2990 nt)
AN1T-02645_at	Aspergillus nidulans FGSC A4	AN0254	NAD dependent epimerase/dehydratase (1253 nt)
AN1T-02646_at	Aspergillus nidulans FGSC A4	AN0255	conserved hypothetical protein (1358 nt)
AN1T-02647_at	Aspergillus nidulans FGSC A4	AN0256	calpain-like protease palB (2728 nt)
AN1T-02648_at	Aspergillus nidulans FGSC A4	AN0257	peroxisomal carrier protein (1189 nt)
AN1T-02649_at	Aspergillus nidulans FGSC A4	AN0258	staphylococcal nuclease domain-containing protein (988 nt)
AN1T-02650_at	Aspergillus nidulans FGSC A4	AN0259	adenylate kinase 2 (1352 nt)
AN1T-02651_at	Aspergillus nidulans FGSC A4	AN0260	DNA primase large subunit (1606 nt)
AN1T-02652_at	Aspergillus nidulans FGSC A4	AN0261	protein transporter sec23 (2783 nt)
AN1T-02653_at	Aspergillus nidulans FGSC A4	AN0262	60S ribosomal protein L12 (1284 nt)
AN1T-02656_at	Aspergillus nidulans FGSC A4	AN0265	UDP-N-acetylglucosaminyltransferase (5109 nt)
AN1T-02657_at	Aspergillus nidulans FGSC A4	AN0266	conserved hypothetical protein (1636 nt)
AN1T-02658_at	Aspergillus nidulans FGSC A4	AN0267	calmodulin (1001 nt)
AN1T-02659_at	Aspergillus nidulans FGSC A4	AN0268	conserved hypothetical protein (2480 nt)
AN1T-02661_at	Aspergillus nidulans FGSC A4	AN0269	conserved hypothetical protein (1321 nt)
AN1T-02662_at	Aspergillus nidulans FGSC A4	AN0270	pyridoxine kinase (1189 nt)
AN1T-02663_at	Aspergillus nidulans FGSC A4	AN0271	deoxyuridine 5'-triphosphate nucleotidohydrolase (748 nt)
AN1T-02664_at	Aspergillus nidulans FGSC A4	AN0272	phosphotransferase enzyme family protein (1233 nt)
AN1T-02665_at	Aspergillus nidulans FGSC A4	AN0273	C2H2 type zinc finger domain-containing protein (2250 nt)
AN1T-02666_at	Aspergillus nidulans FGSC A4	AN0274	C2H2 type zinc finger domain-containing protein (858 nt)
AN1T-02667_at	Aspergillus nidulans FGSC A4	AN0275	L-cystine transporter (922 nt)
AN1T-02668_at	Aspergillus nidulans FGSC A4	AN0276	conserved hypothetical protein (2390 nt)
AN1T-02669_at	Aspergillus nidulans FGSC A4	AN0277	conserved hypothetical protein (1392 nt)
AN1T-02670_at	Aspergillus nidulans FGSC A4	AN0277	ATP synthase subunit delta (895 nt)
AN1T-02671_at	Aspergillus nidulans FGSC A4	AN0278	60S ribosomal protein L29 (544 nt)
AN1T-02672_at	Aspergillus nidulans FGSC A4	AN0279	conserved hypothetical protein (945 nt)
AN1T-02673_at	Aspergillus nidulans FGSC A4	AN0280	glycosyl hydrolase (2029 nt)
AN1T-02674_at	Aspergillus nidulans FGSC A4	AN0281	cell division control protein 16 (1628 nt)
AN1T-02675_at	Aspergillus nidulans FGSC A4	AN0282	RNA binding protein (1464 nt)
AN1T-02679_at	Aspergillus nidulans FGSC A4	AN0284	conserved hypothetical protein (2284 nt)
AN1T-02680_at	Aspergillus nidulans FGSC A4	AN0285	6-phosphogluconolactonase (1073 nt)
AN1T-02681_at	Aspergillus nidulans FGSC A4	AN0286	conserved hypothetical protein (1426 nt)
AN1T-02682_at	Aspergillus nidulans FGSC A4	AN0287	wd and tetratricopeptide repeat protein (3785 nt)
AN1T-02683_at	Aspergillus nidulans FGSC A4	AN0288	MYND domain-containing protein (1833 nt)
AN1T-05865_at	Aspergillus nidulans FGSC A4	AN0290	F-actin-capping protein subunit beta (1096 nt)
AN1T-05866_at	Aspergillus nidulans FGSC A4	AN0291	conserved hypothetical protein (618 nt)
AN1T-05867_at	Aspergillus nidulans FGSC A4	AN0292	transcription initiation factor TFIID subunit (2788 nt)
AN1T-05868_at	Aspergillus nidulans FGSC A4	AN0293	protein phosphatase methylesterase 1 (1682 nt)
AN1T-05869_at	Aspergillus nidulans FGSC A4	AN0294	integral membrane protein (1617 nt)
AN1T-05870_at	Aspergillus nidulans FGSC A4	AN0295	nuclear protein localization protein 4 (2148 nt)
AN1T-05871_at	Aspergillus nidulans FGSC A4	AN0296	conserved hypothetical protein (810 nt)
AN1T-05872_at	Aspergillus nidulans FGSC A4	AN0297	protoplast secreted protein 2 (1148 nt)
AN1T-05873_at	Aspergillus nidulans FGSC A4	AN0298	mRNA 3'-end-processing protein yth1 (765 nt)
AN1T-05874_at	Aspergillus nidulans FGSC A4	AN0299	class V chitinase (1301 nt)
AN1T-05875_at	Aspergillus nidulans FGSC A4	AN0300	L-asparaginase (1448 nt)
AN1T-05876_at	Aspergillus nidulans FGSC A4	AN0301	conserved hypothetical protein (1498 nt)
AN1T-05877_at	Aspergillus nidulans FGSC A4	AN0302	cell cycle inhibitor Nif1 (2323 nt)
AN1T-05879_at	Aspergillus nidulans FGSC A4	AN0303	conserved hypothetical protein (1618 nt)
AN1T-05880_at	Aspergillus nidulans FGSC A4	AN0304	zinc metallopeptidase (1220 nt)
AN1T-05881_at	Aspergillus nidulans FGSC A4	AN0305	WD domain-containing protein (3158 nt)
AN1T-05882_at	Aspergillus nidulans FGSC A4	AN0306	ARP2/3 complex 34 kDa subunit (1372 nt)
AN1T-05883_at	Aspergillus nidulans FGSC A4	AN0307	F-box domain-containing protein (1212 nt)
AN1T-05884_at	Aspergillus nidulans FGSC A4	AN0308	predicted protein (1600 nt)
AN1T-05885_at	Aspergillus nidulans FGSC A4	AN0308	conserved hypothetical protein (1364 nt)
AN1T-05886_at	Aspergillus nidulans FGSC A4	AN0308	rRNA processing protein (1104 nt)
AN1T-05887_at	Aspergillus nidulans FGSC A4	AN0309	conserved hypothetical protein (387 nt)
AN1T-05888_at	Aspergillus nidulans FGSC A4	AN0310	rRNA processing protein Pwp1 (1820 nt)
AN1T-05889_at	Aspergillus nidulans FGSC A4	AN0311	conserved hypothetical protein (744 nt)
AN1T-05890_at	Aspergillus nidulans FGSC A4	AN0312	conserved hypothetical protein (2139 nt)
AN1T-05891_at	Aspergillus nidulans FGSC A4	AN0313	lipase (1014 nt)
AN1T-05892_at	Aspergillus nidulans FGSC A4	AN0314	aspartyl-tRNA synthetase (3182 nt)
AN1T-05893_at	Aspergillus nidulans FGSC A4	AN0315	conserved hypothetical protein (1002 nt)
AN1T-05894_at	Aspergillus nidulans FGSC A4	AN0316	tubulin alpha-1 chain (2037 nt)
AN1T-05895_at	Aspergillus nidulans FGSC A4	AN0317	EF hand domain-containing protein (4212 nt)
AN1T-05896_at	Aspergillus nidulans FGSC A4	AN0318	plasma membrane ATPase (2959 nt)
AN1T-05897_at	Aspergillus nidulans FGSC A4	AN0319	conserved hypothetical protein (2397 nt)
AN1T-05898_at	Aspergillus nidulans FGSC A4	AN0320	origin recognition complex subunit Orc5 (1858 nt)
AN1T-05899_at	Aspergillus nidulans FGSC A4	AN0320	RNA-binding protein (3667 nt)
AN1T-05900_at	Aspergillus nidulans FGSC A4	AN0320	RNA-binding protein (3667 nt)
AN1T-05902_at	Aspergillus nidulans FGSC A4	AN0321	DNA-directed RNA polymerase III (3781 nt)
AN1T-05903_at	Aspergillus nidulans FGSC A4	AN0322	conserved hypothetical protein (1077 nt)
AN1T-05904_at	Aspergillus nidulans FGSC A4	AN0323	indole-diterpene biosynthesis protein PaxU (1061 nt)
AN1T-05905_at	Aspergillus nidulans FGSC A4	AN0324	conserved hypothetical protein (1105 nt)
AN1T-05906_at	Aspergillus nidulans FGSC A4	AN0325	alpha/beta hydrolase (1304 nt)
AN1T-05907_at	Aspergillus nidulans FGSC A4	AN0326	conserved hypothetical protein (2217 nt)
AN1T-05908_at	Aspergillus nidulans FGSC A4	AN0327	RuvB-like helicase 2 (1768 nt)
AN1T-05909_at	Aspergillus nidulans FGSC A4	AN0328	conserved hypothetical protein (1347 nt)
AN1T-05910_at	Aspergillus nidulans FGSC A4	AN0329	ubiquitin fusion degradation protein Ufd1 (2323 nt)
AN1T-05911_at	Aspergillus nidulans FGSC A4	AN0330	NADH-dependent flavin oxidoreductase (1308 nt)
AN1T-05912_at	Aspergillus nidulans FGSC A4	AN0331	conserved hypothetical protein (520 nt)
AN1T-05913_at	Aspergillus nidulans FGSC A4	AN0332	MFS transporter (1788 nt)
AN1T-05914_at	Aspergillus nidulans FGSC A4	AN0333	C2H2 type zinc finger domain-containing protein (2387 nt)
AN1T-05915_at	Aspergillus nidulans FGSC A4	AN0334	conserved hypothetical protein (1631 nt)
AN1T-05916_at	Aspergillus nidulans FGSC A4	AN0335	conserved hypothetical protein (912 nt)
AN1T-05918_at	Aspergillus nidulans FGSC A4	AN0336	conserved hypothetical protein (977 nt)
AN1T-05919_at	Aspergillus nidulans FGSC A4	AN0337	conserved hypothetical protein (1288 nt)
AN1T-05920_at	Aspergillus nidulans FGSC A4	AN0338	benzoate 4-monooxygenase cytochrome P450 (1939 nt)
AN1T-05921_at	Aspergillus nidulans FGSC A4	AN0339	conserved hypothetical protein (2940 nt)
AN1T-05922_at	Aspergillus nidulans FGSC A4	AN0340	ARS binding protein Abp2 (2372 nt)
AN1T-05923_at	Aspergillus nidulans FGSC A4	AN0341	conserved hypothetical protein (683 nt)
AN1T-05924_at	Aspergillus nidulans FGSC A4	AN0342	conserved hypothetical protein (818 nt)
AN1T-05925_at	Aspergillus nidulans FGSC A4	AN0343	conserved hypothetical protein (840 nt)
AN1T-05927_at	Aspergillus nidulans FGSC A4	AN0344	conserved hypothetical protein (1303 nt)
AN1T-05928_at	Aspergillus nidulans FGSC A4	AN0345	ribosome biogenesis protein BRX1 (1284 nt)
AN1T-05929_at	Aspergillus nidulans FGSC A4	AN0345	F-box domain-containing protein (1083 nt)
AN1T-05930_at	Aspergillus nidulans FGSC A4	AN0346	calcium-binding mitochondrial carrier protein Aralar2 (1256 nt)
AN1T-05931_at	Aspergillus nidulans FGSC A4	AN0347	GTP-binding protein ypt3 (804 nt)
AN1T-05932_at	Aspergillus nidulans FGSC A4	AN0348	conserved hypothetical protein (3442 nt)
AN1T-05933_at	Aspergillus nidulans FGSC A4	AN0349	ATP-dependent Clp protease (1958 nt)
AN1T-05934_at	Aspergillus nidulans FGSC A4	AN0350	conserved hypothetical protein (714 nt)
AN1T-05935_at	Aspergillus nidulans FGSC A4	AN0351	glycerol 3-phosphate dehydrogenase (1864 nt)
AN1T-05936_at	Aspergillus nidulans FGSC A4	AN0352	glycogen debranching enzyme (4865 nt)
AN1T-05937_at	Aspergillus nidulans FGSC A4	AN0352	DUF221 domain-containing protein (2951 nt)
AN1T-05938_at	Aspergillus nidulans FGSC A4	AN0353	F-box domain-containing protein (2280 nt)
AN1T-05939_at	Aspergillus nidulans FGSC A4	AN0354	Phe-inhibited DAHP synthase (1424 nt)
AN1T-05940_at	Aspergillus nidulans FGSC A4	AN0355	conserved hypothetical protein (2680 nt)
AN1T-05941_at	Aspergillus nidulans FGSC A4	AN0356	gliotoxin biosynthesis protein GliK (1260 nt)
AN1T-05942_a_at	Aspergillus nidulans FGSC A4	AN0357	cytochrome c1 (1633 nt)
AN1T-05942_at	Aspergillus nidulans FGSC A4	AN0357	cytochrome c1 (1633 nt)
AN1T-05943_at	Aspergillus nidulans FGSC A4	AN0358	F-box domain-containing protein (2742 nt)
AN1T-05944_at	Aspergillus nidulans FGSC A4	AN0358	extracellular SCP domain-containing protein Pry1 (1013 nt)
AN1T-05945_at	Aspergillus nidulans FGSC A4	AN0359	eukaryotic translation initiation factor 3 (2760 nt)
AN1T-05946_at	Aspergillus nidulans FGSC A4	AN0360	SWIB/MDM2 domain-containing protein (1502 nt)
AN1T-05947_at	Aspergillus nidulans FGSC A4	AN0361	C2H2 finger domain-containing protein (2406 nt)
AN1T-05948_at	Aspergillus nidulans FGSC A4	AN0361	WD repeat protein (1678 nt)
AN1T-05949_at	Aspergillus nidulans FGSC A4	AN0362	IgE-binding protein (651 nt)
AN1T-05950_at	Aspergillus nidulans FGSC A4	AN0363	velB, Component of the velvet complex composed of VelB, VeA, and LaeA that coordinates development and secondary metabolism
AN1T-05951_at	Aspergillus nidulans FGSC A4	AN0364	conserved hypothetical protein (1305 nt)
AN1T-05952_at	Aspergillus nidulans FGSC A4	AN0365	conserved hypothetical protein (560 nt)
AN1T-05953_at	Aspergillus nidulans FGSC A4	AN0366	conserved hypothetical protein (865 nt)
AN1T-05954_at	Aspergillus nidulans FGSC A4	AN0367	integral membrane protein (1352 nt)
AN1T-05956_at	Aspergillus nidulans FGSC A4	AN0369	methionine aminopeptidase 2B (1797 nt)
AN1T-05957_at	Aspergillus nidulans FGSC A4	AN0370	enoyl-CoA hydratase/isomerase (1146 nt)
AN1T-05958_at	Aspergillus nidulans FGSC A4	AN0371	conserved hypothetical protein (1763 nt)
AN1T-05959_at	Aspergillus nidulans FGSC A4	AN0371	presequence translocase-associated motor subunit Pam17 (937 nt)
AN1T-05960_at	Aspergillus nidulans FGSC A4	AN0372	integral membrane protein (1214 nt)
AN1T-05961_at	Aspergillus nidulans FGSC A4	AN0373	conserved hypothetical protein (2327 nt)
AN1T-05962_at	Aspergillus nidulans FGSC A4	AN0373	predicted protein (1356 nt)
AN1T-05963_at	Aspergillus nidulans FGSC A4	AN0374	siderophore iron transporter (1853 nt)
AN1T-05964_at	Aspergillus nidulans FGSC A4	AN0375	conserved hypothetical protein (1759 nt)
AN1T-05965_at	Aspergillus nidulans FGSC A4	AN0375	MFS transporter (1957 nt)
AN1T-00702_at	Aspergillus nidulans FGSC A4	AN0377	aflatoxin B1 aldehyde reductase member 2 (1097 nt)
AN1T-00703_at	Aspergillus nidulans FGSC A4	AN0378	conserved hypothetical protein (884 nt)
AN1T-00704_at	Aspergillus nidulans FGSC A4	AN0379	conserved hypothetical protein (1426 nt)
AN1T-00705_at	Aspergillus nidulans FGSC A4	AN0380	peptidyl-prolyl cis-trans isomerase cypE (1984 nt)
AN1T-00706_at	Aspergillus nidulans FGSC A4	AN0381	T-complex protein 1 subunit beta (1792 nt)
AN1T-00707_at	Aspergillus nidulans FGSC A4	AN0382	conserved hypothetical protein (1595 nt)
AN1T-00708_at	Aspergillus nidulans FGSC A4	AN0383	glycosyl hydrolase (1071 nt)
AN1T-00710_at	Aspergillus nidulans FGSC A4	AN0385	branched-chain amino acid aminotransferase (1313 nt)
AN1T-00711_at	Aspergillus nidulans FGSC A4	AN0386	conserved hypothetical protein (918 nt)
AN1T-00712_at	Aspergillus nidulans FGSC A4	AN0387	deoxyribodipyrimidine photo-lyase Phr1 (1750 nt)
AN1T-00713_at	Aspergillus nidulans FGSC A4	AN0388	C6 transcription factor (2514 nt)
AN1T-00714_at	Aspergillus nidulans FGSC A4	AN0389	conserved hypothetical protein (927 nt)
AN1T-00715_at	Aspergillus nidulans FGSC A4	AN0390	conserved hypothetical protein (1023 nt)
AN1T-00716_at	Aspergillus nidulans FGSC A4	AN0391	NACHT domain-containing protein (6113 nt)
AN1T-00717_at	Aspergillus nidulans FGSC A4	AN0392	endonuclease/exonuclease/phosphatase (1546 nt)
AN1T-00718_at	Aspergillus nidulans FGSC A4	AN0393	glycosyl hydrolase family 76 protein (1953 nt)
AN1T-00719_at	Aspergillus nidulans FGSC A4	AN0394	oxidoreductase (1409 nt)
AN1T-00720_at	Aspergillus nidulans FGSC A4	AN0395	conserved hypothetical protein (1154 nt)
AN1T-00721_at	Aspergillus nidulans FGSC A4	AN0396	conserved hypothetical protein (1104 nt)
AN1T-00722_at	Aspergillus nidulans FGSC A4	AN0397	conserved hypothetical protein (434 nt)
AN1T-00723_at	Aspergillus nidulans FGSC A4	AN0398	conserved hypothetical protein (1956 nt)
AN1T-00724_at	Aspergillus nidulans FGSC A4	AN0399	high affinity nitrate transporter NrtB (1686 nt)
AN1T-00725_at	Aspergillus nidulans FGSC A4	AN0400	conserved hypothetical protein (522 nt)
AN1T-00726_at	Aspergillus nidulans FGSC A4	AN0401	glutathione S-transferase (959 nt)
AN1T-00727_at	Aspergillus nidulans FGSC A4	AN0402	conserved hypothetical protein (1129 nt)
AN1T-00728_at	Aspergillus nidulans FGSC A4	AN0403	conserved hypothetical protein (1552 nt)
AN1T-00729_at	Aspergillus nidulans FGSC A4	AN0404	ABC multidrug transporter (4179 nt)
AN1T-00730_at	Aspergillus nidulans FGSC A4	AN0405	conserved hypothetical protein (489 nt)
AN1T-00732_at	Aspergillus nidulans FGSC A4	AN0407	conserved hypothetical protein (3448 nt)
AN1T-00733_at	Aspergillus nidulans FGSC A4	AN0408	patatin-like phospholipase domain-containing protein (2300 nt)
AN1T-00734_at	Aspergillus nidulans FGSC A4	AN0409	leucine Rich Repeat domain-containing protein (2688 nt)
AN1T-00735_at	Aspergillus nidulans FGSC A4	AN0410	serine/threonine-protein phosphatase (1288 nt)
AN1T-00736_at	Aspergillus nidulans FGSC A4	AN0411	small COPII coat GTPase sar1 (1149 nt)
AN1T-00737_at	Aspergillus nidulans FGSC A4	AN0412	conserved hypothetical protein (2984 nt)
AN1T-00738_at	Aspergillus nidulans FGSC A4	AN0413	conserved hypothetical protein (1414 nt)
AN1T-00740_at	Aspergillus nidulans FGSC A4	AN0414	conserved hypothetical protein (2998 nt)
AN1T-00741_at	Aspergillus nidulans FGSC A4	AN0415	conserved hypothetical protein (1999 nt)
AN1T-00742_at	Aspergillus nidulans FGSC A4	AN0415	proliferating cell nuclear antigen (1393 nt)
AN1T-00743_at	Aspergillus nidulans FGSC A4	AN0416	conserved hypothetical protein (1166 nt)
AN1T-00745_at	Aspergillus nidulans FGSC A4	AN0418	urea active transporter (2176 nt)
AN1T-00748_at	Aspergillus nidulans FGSC A4	AN0421	multiple RNA-binding domain-containing protein 1 (3114 nt)
AN1T-00749_at	Aspergillus nidulans FGSC A4	AN0422	regulatory protein abaA (2492 nt)
AN1T-00750_at	Aspergillus nidulans FGSC A4	AN0423	NAD(P)H-dependent D-xylose reductase (1157 nt)
AN1T-00751_at	Aspergillus nidulans FGSC A4	AN0424	conserved hypothetical protein (994 nt)
AN1T-00752_at	Aspergillus nidulans FGSC A4	AN0425	protein phosphatase regulatory subunit Sds22 (1417 nt)
AN1T-00753_at	Aspergillus nidulans FGSC A4	AN0425	phosphatase PSR1 (2085 nt)
AN1T-00754_at	Aspergillus nidulans FGSC A4	AN0426	peroxisomal ABC transporter (2493 nt)
AN1T-00755_at	Aspergillus nidulans FGSC A4	AN0426	conserved hypothetical protein (2538 nt)
AN1T-00756_at	Aspergillus nidulans FGSC A4	AN0427	conserved hypothetical protein (1225 nt)
AN1T-00757_at	Aspergillus nidulans FGSC A4	AN0428	lysyl-tRNA synthetase (1949 nt)
AN1T-00759_at	Aspergillus nidulans FGSC A4	AN0430	Sin3 complex subunit (2538 nt)
AN1T-00760_at	Aspergillus nidulans FGSC A4	AN0431	urease (2865 nt)
AN1T-00761_at	Aspergillus nidulans FGSC A4	AN0431	predicted protein (1359 nt)
AN1T-00762_at	Aspergillus nidulans FGSC A4	AN0432	NADH-cytochrome b5 reductase 2 (1325 nt)
AN1T-00763_at	Aspergillus nidulans FGSC A4	AN0433	ribosomal L18ae protein family (1209 nt)
AN1T-00764_at	Aspergillus nidulans FGSC A4	AN0434	PCI domain-containing protein (1703 nt)
AN1T-00765_at	Aspergillus nidulans FGSC A4	AN0435	conserved hypothetical protein (1032 nt)
AN1T-00766_at	Aspergillus nidulans FGSC A4	AN0436	conserved hypothetical protein (1415 nt)
AN1T-00767_at	Aspergillus nidulans FGSC A4	AN0437	DNA repair protein (3529 nt)
AN1T-00768_at	Aspergillus nidulans FGSC A4	AN0438	conserved hypothetical protein (1081 nt)
AN1T-00769_at	Aspergillus nidulans FGSC A4	AN0439	nitrogen permease regulator Npr2 (1864 nt)
AN1T-00770_at	Aspergillus nidulans FGSC A4	AN0440	transcriptional regulator Ngg1 (2315 nt)
AN1T-00771_at	Aspergillus nidulans FGSC A4	AN0441	conserved hypothetical protein (1821 nt)
AN1T-00772_at	Aspergillus nidulans FGSC A4	AN0442	conserved hypothetical protein (1020 nt)
AN1T-00773_at	Aspergillus nidulans FGSC A4	AN0443	NADP-dependent mannitol dehydrogenase (1601 nt)
AN1T-00774_at	Aspergillus nidulans FGSC A4	AN0444	ubiquitin-protein ligase (3613 nt)
AN1T-00775_a_at	Aspergillus nidulans FGSC A4	AN0445	60s ribosomal protein l15 (1417 nt)
AN1T-00775_at	Aspergillus nidulans FGSC A4	AN0445	60s ribosomal protein l15 (1417 nt)
AN1T-00776_at	Aspergillus nidulans FGSC A4	AN0446	PSP1 domain-containing protein (2653 nt)
AN1T-00777_at	Aspergillus nidulans FGSC A4	AN0447	HIRA-interacting protein 5 (1114 nt)
AN1T-00778_at	Aspergillus nidulans FGSC A4	AN0448	HIT finger domain-containing protein (609 nt)
AN1T-00779_at	Aspergillus nidulans FGSC A4	AN0449	conserved hypothetical protein (399 nt)
AN1T-00780_at	Aspergillus nidulans FGSC A4	AN0450	PP-loop ATPase superfamily protein (1269 nt)
AN1T-00781_at	Aspergillus nidulans FGSC A4	AN0451	C-8 sterol isomerase (807 nt)
AN1T-00782_at	Aspergillus nidulans FGSC A4	AN0452	xyloglucan-specific endoglucanase (775 nt)
AN1T-00783_at	Aspergillus nidulans FGSC A4	AN0453	cyclin (1734 nt)
AN1T-00784_at	Aspergillus nidulans FGSC A4	AN0454	conserved hypothetical protein (1431 nt)
AN1T-00785_at	Aspergillus nidulans FGSC A4	AN0455	siderophore biosynthesis protein (1561 nt)
AN1T-00786_at	Aspergillus nidulans FGSC A4	AN0455	conserved hypothetical protein (1407 nt)
AN1T-00787_at	Aspergillus nidulans FGSC A4	AN0456	conserved hypothetical protein (828 nt)
AN1T-00788_at	Aspergillus nidulans FGSC A4	AN0457	conserved hypothetical protein (779 nt)
AN1T-00789_at	Aspergillus nidulans FGSC A4	AN0458	conserved hypothetical protein (1608 nt)
AN1T-00791_at	Aspergillus nidulans FGSC A4	AN0459	cytochrome P450 monooxygenase (2105 nt)
AN1T-00792_at	Aspergillus nidulans FGSC A4	AN0460	F-box domain-containing protein (1847 nt)
AN1T-00793_at	Aspergillus nidulans FGSC A4	AN0461	conserved hypothetical protein (1373 nt)
AN1T-00794_at	Aspergillus nidulans FGSC A4	AN0461	conserved hypothetical protein (1373 nt)
AN1T-00795_at	Aspergillus nidulans FGSC A4	AN0462	exocyst complex component Sec3 (4909 nt)
AN1T-00796_at	Aspergillus nidulans FGSC A4	AN0463	SH3 and Ded_cyto domain-containing protein (6399 nt)
AN1T-00797_at	Aspergillus nidulans FGSC A4	AN0464	Ser/Thr protein phosphatase (1086 nt)
AN1T-00798_at	Aspergillus nidulans FGSC A4	AN0465	40S ribosomal protein S8e (1152 nt)
AN1T-00799_at	Aspergillus nidulans FGSC A4	AN0466	integral membrane protein (669 nt)
AN1T-00800_at	Aspergillus nidulans FGSC A4	AN0467	conserved hypothetical protein (1090 nt)
AN1T-00801_at	Aspergillus nidulans FGSC A4	AN0468	hypothetical protein (1577 nt)
AN1T-00802_at	Aspergillus nidulans FGSC A4	AN0469	SPX domain-containing protein (4339 nt)
AN1T-00803_at	Aspergillus nidulans FGSC A4	AN0470	30S ribosomal protein S7 (1338 nt)
AN1T-00804_at	Aspergillus nidulans FGSC A4	AN0471	calcium ion transporter Vcx1 (1811 nt)
AN1T-00805_at	Aspergillus nidulans FGSC A4	AN0472	endo-1,3-beta-glucanase Engl1 (3015 nt)
AN1T-00806_at	Aspergillus nidulans FGSC A4	AN0473	tartrate transporter (1743 nt)
AN1T-00807_at	Aspergillus nidulans FGSC A4	AN0474	uracil phosphoribosyltransferase (1008 nt)
AN1T-00808_at	Aspergillus nidulans FGSC A4	AN0475	small nucleolar ribonucleoprotein complex subunit Utp14 (3021 nt)
AN1T-00811_at	Aspergillus nidulans FGSC A4	AN0478	conserved hypothetical protein (760 nt)
AN1T-00812_at	Aspergillus nidulans FGSC A4	AN0479	conserved hypothetical protein (2420 nt)
AN1T-00815_at	Aspergillus nidulans FGSC A4	AN0481	conserved hypothetical protein (4133 nt)
AN1T-00816_at	Aspergillus nidulans FGSC A4	AN0482	conserved hypothetical protein (3458 nt)
AN1T-00817_at	Aspergillus nidulans FGSC A4	AN0483	conserved hypothetical protein (476 nt)
AN1T-00818_at	Aspergillus nidulans FGSC A4	AN0484	glycerophosphoryl diester phosphodiesterase (1429 nt)
AN1T-00819_at	Aspergillus nidulans FGSC A4	AN0485	CRAL/TRIO domain-containing protein (1564 nt)
AN1T-00820_at	Aspergillus nidulans FGSC A4	AN0486	C2H2 transcription factor (2820 nt)
AN1T-00821_at	Aspergillus nidulans FGSC A4	AN0487	conserved hypothetical protein (2841 nt)
AN1T-00822_at	Aspergillus nidulans FGSC A4	AN0488	zinc-binding oxidoreductase (999 nt)
AN1T-00823_at	Aspergillus nidulans FGSC A4	AN0488	alpha-ketoglutarate dependent xanthine dioxygenase (1240 nt)
AN1T-09746_s_at	Aspergillus nidulans FGSC A4	AN0488	alpha-ketoglutarate dependent xanthine dioxygenase (1240 nt)
AN1T-00825_at	Aspergillus nidulans FGSC A4	AN0489	MFS multidrug transporter (1612 nt)
AN1T-00826_at	Aspergillus nidulans FGSC A4	AN0490	CTP synthase (2264 nt)
AN1T-00827_at	Aspergillus nidulans FGSC A4	AN0491	hypothetical protein (350 nt)
AN1T-00828_at	Aspergillus nidulans FGSC A4	AN0491	protein kinase domain-containing protein (1706 nt)
AN1T-00829_at	Aspergillus nidulans FGSC A4	AN0492	conserved hypothetical protein (576 nt)
AN1T-00830_at	Aspergillus nidulans FGSC A4	AN0493	surface protein 1 (608 nt)
AN1T-00831_at	Aspergillus nidulans FGSC A4	AN0494	1,4-beta-D-glucan-cellobiohydrolyase (2533 nt)
AN1T-00832_at	Aspergillus nidulans FGSC A4	AN0495	formyltetrahydrofolate deformylase (913 nt)
AN1T-00833_at	Aspergillus nidulans FGSC A4	AN0496	ammonium transporter (1443 nt)
AN1T-00834_at	Aspergillus nidulans FGSC A4	AN0496	conserved hypothetical protein (1850 nt)
AN1T-00835_at	Aspergillus nidulans FGSC A4	AN0497	conserved hypothetical protein (1865 nt)
AN1T-00836_at	Aspergillus nidulans FGSC A4	AN0498	MFS multidrug transporter (1783 nt)
AN1T-00837_at	Aspergillus nidulans FGSC A4	AN0499	chitin binding domain-containing protein Peritrophin-A (733 nt)
AN1T-00838_at	Aspergillus nidulans FGSC A4	AN0500	conserved hypothetical protein (1479 nt)
AN1T-00839_at	Aspergillus nidulans FGSC A4	AN0501	conserved hypothetical protein (1753 nt)
AN1T-00840_at	Aspergillus nidulans FGSC A4	AN0502	flavodoxin and radical SAM domain-containing protein (2424 nt)
AN1T-00841_at	Aspergillus nidulans FGSC A4	AN0503	NUDIX domain-containing protein (857 nt)
AN1T-00842_at	Aspergillus nidulans FGSC A4	AN0503	phenol 2-monooxygenase (2028 nt)
AN1T-00843_at	Aspergillus nidulans FGSC A4	AN0504	TOR signaling pathway phosphatase (1585 nt)
AN1T-00844_at	Aspergillus nidulans FGSC A4	AN0505	nonsense-mediated mRNA decay protein Upf3 (1815 nt)
AN1T-00845_at	Aspergillus nidulans FGSC A4	AN0506	conserved hypothetical protein (988 nt)
AN1T-00846_at	Aspergillus nidulans FGSC A4	AN0507	C6 transcription factor (2328 nt)
AN1T-00847_at	Aspergillus nidulans FGSC A4	AN0508	conserved hypothetical protein (1022 nt)
AN1T-00848_at	Aspergillus nidulans FGSC A4	AN0509	conserved hypothetical protein (4757 nt)
AN1T-00849_at	Aspergillus nidulans FGSC A4	AN0510	conserved hypothetical protein (891 nt)
AN1T-00850_at	Aspergillus nidulans FGSC A4	AN0511	LysM domain-containing protein (853 nt)
AN1T-00851_at	Aspergillus nidulans FGSC A4	AN0512	conserved hypothetical protein (1055 nt)
AN1T-00853_at	Aspergillus nidulans FGSC A4	AN0513	NACHT domain-containing protein (2808 nt)
AN1T-00854_at	Aspergillus nidulans FGSC A4	AN0513	NACHT domain-containing protein (2808 nt)
AN1T-00856_at	Aspergillus nidulans FGSC A4	AN0516	hypothetical protein (1280 nt)
AN1T-00857_at	Aspergillus nidulans FGSC A4	AN0516	conserved hypothetical protein (1150 nt)
AN1T-00858_at	Aspergillus nidulans FGSC A4	AN0517	18 chitinase (6071 nt)
AN1T-00859_at	Aspergillus nidulans FGSC A4	AN0518	conserved hypothetical protein (969 nt)
AN1T-00860_at	Aspergillus nidulans FGSC A4	AN0519	conserved hypothetical protein (1088 nt)
AN1T-00861_at	Aspergillus nidulans FGSC A4	AN0520	conserved hypothetical protein (1138 nt)
AN1T-00862_at	Aspergillus nidulans FGSC A4	AN0521	conserved hypothetical protein (937 nt)
AN1T-00863_at	Aspergillus nidulans FGSC A4	AN0522	conserved hypothetical protein (423 nt)
AN1T-00864_at	Aspergillus nidulans FGSC A4	AN0523	pkdA, Polyketide synthase
AN1T-00865_at	Aspergillus nidulans FGSC A4	AN0524	conserved hypothetical protein (1018 nt)
AN1T-00866_at	Aspergillus nidulans FGSC A4	AN0525	conserved hypothetical protein (895 nt)
AN1T-00867_at	Aspergillus nidulans FGSC A4	AN0526	conserved hypothetical protein (1110 nt)
AN1T-00869_at	Aspergillus nidulans FGSC A4	AN0528	monocarboxylate permease homologue (1287 nt)
AN1T-00870_at	Aspergillus nidulans FGSC A4	AN0529	citrinin biosynthesis oxydoreductase CtnB (798 nt)
AN1T-00871_at	Aspergillus nidulans FGSC A4	AN0530	conserved hypothetical protein (1420 nt)
AN1T-00872_at	Aspergillus nidulans FGSC A4	AN0531	conserved hypothetical protein (487 nt)
AN1T-00874_at	Aspergillus nidulans FGSC A4	AN0533	conserved hypothetical protein (2142 nt)
AN1T-00875_at	Aspergillus nidulans FGSC A4	AN0534	conserved hypothetical protein (732 nt)
AN1T-00880_at	Aspergillus nidulans FGSC A4	AN0538	conserved hypothetical protein (787 nt)
AN1T-00881_at	Aspergillus nidulans FGSC A4	AN0539	conserved hypothetical protein (4241 nt)
AN1T-00883_at	Aspergillus nidulans FGSC A4	AN0540	conserved hypothetical protein (998 nt)
AN1T-00884_at	Aspergillus nidulans FGSC A4	AN0541	conserved hypothetical protein (5552 nt)
AN1T-00885_at	Aspergillus nidulans FGSC A4	AN0542	conserved hypothetical protein (1921 nt)
AN1T-00886_at	Aspergillus nidulans FGSC A4	AN0543	conserved hypothetical protein (1768 nt)
AN1T-00887_at	Aspergillus nidulans FGSC A4	AN0544	conserved hypothetical protein (771 nt)
AN1T-00888_at	Aspergillus nidulans FGSC A4	AN0545	conserved hypothetical protein (755 nt)
AN1T-00889_at	Aspergillus nidulans FGSC A4	AN0546	conserved hypothetical protein (593 nt)
AN1T-00893_at	Aspergillus nidulans FGSC A4	AN0547	MFS multidrug transporter (1358 nt)
AN1T-00894_at	Aspergillus nidulans FGSC A4	AN0548	conserved hypothetical protein (474 nt)
AN1T-00895_at	Aspergillus nidulans FGSC A4	AN0549	conserved hypothetical protein (3735 nt)
AN1T-00896_at	Aspergillus nidulans FGSC A4	AN0550	LysM domain-containing protein (4543 nt)
AN1T-00897_at	Aspergillus nidulans FGSC A4	AN0551	mannosyl-oligosaccharide 1,2-alpha-mannosidase (1874 nt)
AN1T-00900_at	Aspergillus nidulans FGSC A4	AN0553	conserved hypothetical protein (1172 nt)
AN1T-00901_at	Aspergillus nidulans FGSC A4	AN0554	aldehyde dehydrogenase ALDH (1779 nt)
AN1T-00902_at	Aspergillus nidulans FGSC A4	AN0555	pyridoxamine phosphate oxidase (819 nt)
AN1T-00903_at	Aspergillus nidulans FGSC A4	AN0555	DUF1446 domain-containing protein (1906 nt)
AN1T-00905_at	Aspergillus nidulans FGSC A4	AN0557	F-box and WD domain-containing protein (3604 nt)
AN1T-00906_at	Aspergillus nidulans FGSC A4	AN0558	beta glucanosyltransferase Gel2p (1941 nt)
AN1T-00907_at	Aspergillus nidulans FGSC A4	AN0559	mitochondrial import receptor subunit (880 nt)
AN1T-00908_at	Aspergillus nidulans FGSC A4	AN0560	exocyst complex component exo84 (2380 nt)
AN1T-00909_at	Aspergillus nidulans FGSC A4	AN0561	ABC transporter (2385 nt)
AN1T-00910_at	Aspergillus nidulans FGSC A4	AN0562	peroxisomal AMP binding enzyme (1777 nt)
AN1T-00911_at	Aspergillus nidulans FGSC A4	AN0563	conserved hypothetical protein (1155 nt)
AN1T-00912_at	Aspergillus nidulans FGSC A4	AN0564	histidine acid phosphatase (1758 nt)
AN1T-00913_at	Aspergillus nidulans FGSC A4	AN0565	bifunctional pyrimidine biosynthesis protein (6881 nt)
AN1T-00914_at	Aspergillus nidulans FGSC A4	AN0566	integral membrane channel protein (3338 nt)
AN1T-00915_at	Aspergillus nidulans FGSC A4	AN0567	choline dehydrogenase (2416 nt)
AN1T-00916_at	Aspergillus nidulans FGSC A4	AN0568	C6 transcription factor (1746 nt)
AN1T-00918_at	Aspergillus nidulans FGSC A4	AN0569	conserved hypothetical protein (2710 nt)
AN1T-00919_a_at	Aspergillus nidulans FGSC A4	AN0570	ribosomal protein L26 (927 nt)
AN1T-00919_at	Aspergillus nidulans FGSC A4	AN0570	ribosomal protein L26 (927 nt)
AN1T-00920_at	Aspergillus nidulans FGSC A4	AN0571	conserved hypothetical protein (1050 nt)
AN1T-00921_at	Aspergillus nidulans FGSC A4	AN0572	conserved hypothetical protein (2067 nt)
AN1T-00922_at	Aspergillus nidulans FGSC A4	AN0573	TBC domain-containing protein (3231 nt)
AN1T-00923_at	Aspergillus nidulans FGSC A4	AN0574	3-oxoacyl-(acyl-carrier-protein) reductase (1077 nt)
AN1T-00924_at	Aspergillus nidulans FGSC A4	AN0575	DENN domain-containing protein (2928 nt)
AN1T-00925_at	Aspergillus nidulans FGSC A4	AN0576	protein kinase (5117 nt)
AN1T-00927_at	Aspergillus nidulans FGSC A4	AN0578	conserved hypothetical protein (1121 nt)
AN1T-00928_at	Aspergillus nidulans FGSC A4	AN0579	isopentenyl diphosphate isomerase (1146 nt)
AN1T-00929_at	Aspergillus nidulans FGSC A4	AN0580	conserved hypothetical protein (599 nt)
AN1T-00930_at	Aspergillus nidulans FGSC A4	AN0581	MATE efflux family protein subfamily (1973 nt)
AN1T-00931_at	Aspergillus nidulans FGSC A4	AN0582	conserved hypothetical protein (950 nt)
AN1T-00932_at	Aspergillus nidulans FGSC A4	AN0583	ATP-dependent RNA helicase dbp10 (2887 nt)
AN1T-00934_at	Aspergillus nidulans FGSC A4	AN0584	conserved hypothetical protein (769 nt)
AN1T-00935_at	Aspergillus nidulans FGSC A4	AN0585	C6 zinc finger domain-containing protein (1730 nt)
AN1T-00937_at	Aspergillus nidulans FGSC A4	AN0586	conserved hypothetical protein (2991 nt)
AN1T-00938_at	Aspergillus nidulans FGSC A4	AN0587	conserved hypothetical protein (2070 nt)
AN1T-00939_at	Aspergillus nidulans FGSC A4	AN0588	conserved hypothetical protein (1574 nt)
AN1T-00941_at	Aspergillus nidulans FGSC A4	AN0589	ATP-dependent RNA helicase dbp4 (2538 nt)
AN1T-00942_at	Aspergillus nidulans FGSC A4	AN0590	DnaJ domain-containing protein (1282 nt)
AN1T-00943_at	Aspergillus nidulans FGSC A4	AN0591	FAD synthetase (837 nt)
AN1T-00945_at	Aspergillus nidulans FGSC A4	AN0593	3-hydroxyisobutyrate dehydrogenase (1291 nt)
AN1T-00946_at	Aspergillus nidulans FGSC A4	AN0594	cell morphogenesis protein (7883 nt)
AN1T-00947_at	Aspergillus nidulans FGSC A4	AN0595	NADPH-cytochrome P450 reductase (2151 nt)
AN1T-00948_at	Aspergillus nidulans FGSC A4	AN0596	UV-damaged DNA binding protein (3628 nt)
AN1T-00950_at	Aspergillus nidulans FGSC A4	AN0598	conserved hypothetical protein (357 nt)
AN1T-00951_at	Aspergillus nidulans FGSC A4	AN0599	alcohol dehydrogenase (1243 nt)
AN1T-00952_at	Aspergillus nidulans FGSC A4	AN0600	conserved hypothetical protein (917 nt)
AN1T-00953_at	Aspergillus nidulans FGSC A4	AN0601	conserved hypothetical protein (1857 nt)
AN1T-00954_at	Aspergillus nidulans FGSC A4	AN0602	endoglucanase (1729 nt)
AN1T-00955_at	Aspergillus nidulans FGSC A4	AN0604	UV-endonuclease UVE-1 (1834 nt)
AN1T-00957_at	Aspergillus nidulans FGSC A4	AN0606	cytochrome P450 monooxygenase (1965 nt)
AN1T-00958_at	Aspergillus nidulans FGSC A4	AN0607	sidC, Nonribosomal peptide synthase, Siderophore (ferricrocin)
AN1T-00959_at	Aspergillus nidulans FGSC A4	AN0608	aerobactin siderophore biosynthesis protein iucB (1381 nt)
AN1T-00960_at	Aspergillus nidulans FGSC A4	AN0609	long-chain-fatty-acid-CoA ligase (2034 nt)
AN1T-00961_at	Aspergillus nidulans FGSC A4	AN0610	voltage-gated K+ channel beta subunit (1336 nt)
AN1T-00962_at	Aspergillus nidulans FGSC A4	AN0611	conserved hypothetical protein (560 nt)
AN1T-00963_at	Aspergillus nidulans FGSC A4	AN0612	conserved hypothetical protein (856 nt)
AN1T-00964_at	Aspergillus nidulans FGSC A4	AN0613	mandelate racemase/muconate lactonizing enzyme (1275 nt)
AN1T-00965_at	Aspergillus nidulans FGSC A4	AN0614	MFS transporter (1652 nt)
AN1T-00966_at	Aspergillus nidulans FGSC A4	AN0615	phytanoyl-CoA dioxygenase (885 nt)
AN1T-00967_at	Aspergillus nidulans FGSC A4	AN0616	conserved hypothetical protein (821 nt)
AN1T-00968_at	Aspergillus nidulans FGSC A4	AN0617	dihydrodipicolinate synthetase (978 nt)
AN1T-00970_at	Aspergillus nidulans FGSC A4	AN0619	conserved hypothetical protein (2442 nt)
AN1T-00971_at	Aspergillus nidulans FGSC A4	AN0620	conserved hypothetical protein (1193 nt)
AN1T-10161_at	Aspergillus nidulans FGSC A4	AN0622	conserved hypothetical protein (1599 nt)
AN1T-10162_at	Aspergillus nidulans FGSC A4	AN0623	long chain fatty alcohol oxidase (2334 nt)
AN1T-10163_at	Aspergillus nidulans FGSC A4	AN0624	conserved hypothetical protein (1536 nt)
AN1T-10164_at	Aspergillus nidulans FGSC A4	AN0625	NOL1/NOP2/sun domain-containing protein (1908 nt)
AN1T-10165_at	Aspergillus nidulans FGSC A4	AN0626	acetyltransferase (747 nt)
AN1T-10166_at	Aspergillus nidulans FGSC A4	AN0627	FYVE domain-containing protein (1491 nt)
AN1T-10167_at	Aspergillus nidulans FGSC A4	AN0628	D-lactate dehydrogenase (1254 nt)
AN1T-10168_at	Aspergillus nidulans FGSC A4	AN0629	glutathione S-transferase (875 nt)
AN1T-10169_at	Aspergillus nidulans FGSC A4	AN0630	conserved hypothetical protein (620 nt)
AN1T-10170_at	Aspergillus nidulans FGSC A4	AN0631	Sin3-associated polypeptide Sap18 (813 nt)
AN1T-10171_at	Aspergillus nidulans FGSC A4	AN0632	mRNA splicing factor (1169 nt)
AN1T-10172_at	Aspergillus nidulans FGSC A4	AN0633	conserved hypothetical protein (2265 nt)
AN1T-10173_at	Aspergillus nidulans FGSC A4	AN0634	ADP-ribosylation factor family protein (1040 nt)
AN1T-10174_at	Aspergillus nidulans FGSC A4	AN0634	ADP-ribosylation factor family protein (1040 nt)
AN1T-10175_at	Aspergillus nidulans FGSC A4	AN0635	conserved hypothetical protein (639 nt)
AN1T-10176_at	Aspergillus nidulans FGSC A4	AN0636	phosphatidylinositol N-acetylglucosaminyltransferase GPI3 subunit (1900 nt)
AN1T-10177_at	Aspergillus nidulans FGSC A4	AN0637	DEAD/DEAH box helicase (2562 nt)
AN1T-10178_at	Aspergillus nidulans FGSC A4	AN0638	conserved hypothetical protein (1500 nt)
AN1T-10179_at	Aspergillus nidulans FGSC A4	AN0639	conserved hypothetical protein (1461 nt)
AN1T-10180_at	Aspergillus nidulans FGSC A4	AN0640	sphinganine hydroxylase Sur2 (1345 nt)
AN1T-10181_at	Aspergillus nidulans FGSC A4	AN0641	TCTP family protein (956 nt)
AN1T-10182_at	Aspergillus nidulans FGSC A4	AN0642	C6 transcription factor (3666 nt)
AN1T-10518_a_at	Aspergillus nidulans FGSC A4	AN0643	signal recognition particle protein (858 nt)
AN1T-10519_at	Aspergillus nidulans FGSC A4	AN0644	C2H2 transcription factor (1710 nt)
AN1T-10521_at	Aspergillus nidulans FGSC A4	AN0646	ATP-dependent helicase NAM7 (3796 nt)
AN1T-10522_at	Aspergillus nidulans FGSC A4	AN0647	U3 small nucleolar ribonucleoprotein IMP4 (966 nt)
AN1T-10523_at	Aspergillus nidulans FGSC A4	AN0648	anthranilate synthase multifunctional protein (2259 nt)
AN1T-08002_at	Aspergillus nidulans FGSC A4	AN0649	4-coumarate-CoA ligase (1990 nt)
AN1T-08004_at	Aspergillus nidulans FGSC A4	AN0651	guanine nucleotide-binding protein subunit alpha (1219 nt)
AN1T-08005_at	Aspergillus nidulans FGSC A4	AN0652	conserved hypothetical protein (751 nt)
AN1T-08006_at	Aspergillus nidulans FGSC A4	AN0653	smr domain-containing protein (939 nt)
AN1T-08007_at	Aspergillus nidulans FGSC A4	AN0654	geranylgeranyl diphosphate synthase (1393 nt)
AN1T-08008_at	Aspergillus nidulans FGSC A4	AN0655	cell division control protein 14 (926 nt)
AN1T-08009_at	Aspergillus nidulans FGSC A4	AN0656	methyltransferase small domain-containing protein (977 nt)
AN1T-08010_at	Aspergillus nidulans FGSC A4	AN0657	mitochondrial outer membrane protein (1133 nt)
AN1T-08011_at	Aspergillus nidulans FGSC A4	AN0658	conserved hypothetical protein (2031 nt)
AN1T-08013_at	Aspergillus nidulans FGSC A4	AN0659	conserved hypothetical protein (4565 nt)
AN1T-08014_at	Aspergillus nidulans FGSC A4	AN0660	uridine permease Fui1 (1902 nt)
AN1T-08015_at	Aspergillus nidulans FGSC A4	AN0661	conserved hypothetical protein (2739 nt)
AN1T-08016_at	Aspergillus nidulans FGSC A4	AN0662	adenosine deaminase (1327 nt)
AN1T-08018_at	Aspergillus nidulans FGSC A4	AN0664	conserved hypothetical protein (3426 nt)
AN1T-08019_at	Aspergillus nidulans FGSC A4	AN0665	coatomer epsilon subunit (1167 nt)
AN1T-08020_at	Aspergillus nidulans FGSC A4	AN0666	alpha/beta hydrolase fold protein (1307 nt)
AN1T-08021_at	Aspergillus nidulans FGSC A4	AN0667	phosphomannose isomerase (1629 nt)
AN1T-08022_at	Aspergillus nidulans FGSC A4	AN0668	SAGA complex component (1543 nt)
AN1T-08024_at	Aspergillus nidulans FGSC A4	AN0670	GTP cyclohydrolase II (1221 nt)
AN1T-08025_at	Aspergillus nidulans FGSC A4	AN0671	bZIP transcription factor (1994 nt)
AN1T-08026_at	Aspergillus nidulans FGSC A4	AN0672	6-phosphogluconate dehydrogenase (1208 nt)
AN1T-08027_at	Aspergillus nidulans FGSC A4	AN0673	Arp2/3 complex subunit (1667 nt)
AN1T-08028_at	Aspergillus nidulans FGSC A4	AN0674	DUF6 domain-containing protein (1256 nt)
AN1T-08029_at	Aspergillus nidulans FGSC A4	AN0675	aflatoxin B1 aldehyde reductase member 2 (1119 nt)
AN1T-08031_at	Aspergillus nidulans FGSC A4	AN0676	tubulin gamma chain (1851 nt)
AN1T-08033_at	Aspergillus nidulans FGSC A4	AN0678	predicted protein (766 nt)
AN1T-08034_at	Aspergillus nidulans FGSC A4	AN0679	serine/threonine-protein phosphatase 2A activator 2 (1263 nt)
AN1T-08035_at	Aspergillus nidulans FGSC A4	AN0679	conserved hypothetical protein (796 nt)
AN1T-08036_at	Aspergillus nidulans FGSC A4	AN0680	conserved hypothetical protein (2008 nt)
AN1T-08037_at	Aspergillus nidulans FGSC A4	AN0681	transulfuration enzyme family protein (1254 nt)
AN1T-08038_at	Aspergillus nidulans FGSC A4	AN0682	conserved hypothetical protein (803 nt)
AN1T-08041_at	Aspergillus nidulans FGSC A4	AN0684	conserved hypothetical protein (2614 nt)
AN1T-08042_at	Aspergillus nidulans FGSC A4	AN0684	conserved hypothetical protein (2614 nt)
AN1T-08043_at	Aspergillus nidulans FGSC A4	AN0685	conserved hypothetical protein (1391 nt)
AN1T-08044_at	Aspergillus nidulans FGSC A4	AN0686	prohibitin (917 nt)
AN1T-08045_at	Aspergillus nidulans FGSC A4	AN0687	spermidine synthase (1488 nt)
AN1T-08046_at	Aspergillus nidulans FGSC A4	AN0688	transketolase 1 (3105 nt)
AN1T-08047_at	Aspergillus nidulans FGSC A4	AN0689	acetate regulatory DNA binding protein FacB (2819 nt)
AN1T-08048_at	Aspergillus nidulans FGSC A4	AN0690	SET domain-containing protein (1656 nt)
AN1T-08049_at	Aspergillus nidulans FGSC A4	AN0691	conserved hypothetical protein (471 nt)
AN1T-08050_at	Aspergillus nidulans FGSC A4	AN0692	GTP-binding protein (1806 nt)
AN1T-08052_at	Aspergillus nidulans FGSC A4	AN0694	conserved hypothetical protein (806 nt)
AN1T-08053_at	Aspergillus nidulans FGSC A4	AN0695	H/ACA ribonucleoprotein complex subunit 2 (805 nt)
AN1T-08054_at	Aspergillus nidulans FGSC A4	AN0696	M repeat protein (2311 nt)
AN1T-08055_at	Aspergillus nidulans FGSC A4	AN0697	fes/CIP4 homology domain-containing protein (3032 nt)
AN1T-08056_at	Aspergillus nidulans FGSC A4	AN0698	conserved hypothetical protein (2181 nt)
AN1T-08057_at	Aspergillus nidulans FGSC A4	AN0699	cell division protein kinase (1399 nt)
AN1T-08058_at	Aspergillus nidulans FGSC A4	AN0700	oligopeptide transporter (2415 nt)
AN1T-08059_at	Aspergillus nidulans FGSC A4	AN0701	glycerate dehydrogenase (1056 nt)
AN1T-08060_at	Aspergillus nidulans FGSC A4	AN0702	conserved hypothetical protein (2224 nt)
AN1T-08061_at	Aspergillus nidulans FGSC A4	AN0702	conserved hypothetical protein (2224 nt)
AN1T-08062_at	Aspergillus nidulans FGSC A4	AN0703	WD repeat protein (4333 nt)
AN1T-08063_at	Aspergillus nidulans FGSC A4	AN0704	centrin-binding protein Sfi1 (3319 nt)
AN1T-08064_at	Aspergillus nidulans FGSC A4	AN0705	isoleucyl-tRNA synthetase (3407 nt)
AN1T-08065_at	Aspergillus nidulans FGSC A4	AN0706	intracellular transporter (3592 nt)
AN1T-08067_at	Aspergillus nidulans FGSC A4	AN0708	pentafunctional AROM polypeptide (1765 nt)
AN1T-10031_at	Aspergillus nidulans FGSC A4	AN0709	conserved hypothetical protein (3242 nt)
AN1T-10032_at	Aspergillus nidulans FGSC A4	AN0710	conserved hypothetical protein (682 nt)
AN1T-10033_at	Aspergillus nidulans FGSC A4	AN0711	alpha-L-rhamnosidase (2688 nt)
AN1T-10034_at	Aspergillus nidulans FGSC A4	AN0712	beta-glucosidase (2724 nt)
AN1T-10035_at	Aspergillus nidulans FGSC A4	AN0713	conserved hypothetical protein (1602 nt)
AN1T-10037_at	Aspergillus nidulans FGSC A4	AN0714	C2H2 finger domain-containing protein (846 nt)
AN1T-10038_at	Aspergillus nidulans FGSC A4	AN0715	conserved hypothetical protein (2675 nt)
AN1T-10039_at	Aspergillus nidulans FGSC A4	AN0716	mitochondrial import protein mmp37 (1627 nt)
AN1T-10040_at	Aspergillus nidulans FGSC A4	AN0717	histidinol-phosphate aminotransferase (1604 nt)
AN1T-10041_at	Aspergillus nidulans FGSC A4	AN0718	conserved hypothetical protein (2244 nt)
AN1T-10042_at	Aspergillus nidulans FGSC A4	AN0719	transcription factor spt3 (1688 nt)
AN1T-10043_at	Aspergillus nidulans FGSC A4	AN0720	diphthine synthase (1001 nt)
AN1T-10044_at	Aspergillus nidulans FGSC A4	AN0721	conserved hypothetical protein (682 nt)
AN1T-10045_at	Aspergillus nidulans FGSC A4	AN0722	AP-2 complex subunit sigma (698 nt)
AN1T-10046_at	Aspergillus nidulans FGSC A4	AN0723	conserved hypothetical protein (1090 nt)
AN1T-10047_at	Aspergillus nidulans FGSC A4	AN0724	conserved hypothetical protein (2202 nt)
AN1T-10049_at	Aspergillus nidulans FGSC A4	AN0725	DUF292 domian protein (1391 nt)
AN1T-10050_at	Aspergillus nidulans FGSC A4	AN0726	SUN domain-containing protein (1672 nt)
AN1T-08068_at	Aspergillus nidulans FGSC A4	AN0727	U4/U6 small nuclear ribonucleoprotein (1755 nt)
AN1T-08069_at	Aspergillus nidulans FGSC A4	AN0728	conserved hypothetical protein (2043 nt)
AN1T-08070_at	Aspergillus nidulans FGSC A4	AN0729	alpha-1,2-mannosyltransferase (1959 nt)
AN1T-08071_at	Aspergillus nidulans FGSC A4	AN0729	conserved hypothetical protein (1532 nt)
AN1T-08072_at	Aspergillus nidulans FGSC A4	AN0730	integral membrane protein (3230 nt)
AN1T-08073_at	Aspergillus nidulans FGSC A4	AN0730	integral membrane protein (3230 nt)
AN1T-08074_at	Aspergillus nidulans FGSC A4	AN0732	MFS multidrug transporter (2236 nt)
AN1T-08075_a_at	Aspergillus nidulans FGSC A4	AN0733	histone H3 (936 nt)
AN1T-08075_at	Aspergillus nidulans FGSC A4	AN0733	histone H3 (936 nt)
AN1T-08076_at	Aspergillus nidulans FGSC A4	AN0734	histone h4 (836 nt)
AN1T-08076_x_at	Aspergillus nidulans FGSC A4	AN0734	histone h4 (836 nt)
AN1T-08077_at	Aspergillus nidulans FGSC A4	AN0735	conserved hypothetical protein (588 nt)
AN1T-08078_at	Aspergillus nidulans FGSC A4	AN0736	conserved hypothetical protein (800 nt)
AN1T-08080_at	Aspergillus nidulans FGSC A4	AN0738	fungal specific transcription factor (1099 nt)
AN1T-08081_at	Aspergillus nidulans FGSC A4	AN0739	MFS multidrug transporter (1649 nt)
AN1T-08082_at	Aspergillus nidulans FGSC A4	AN0740	aldehyde dehydrogenase (1562 nt)
AN1T-08083_at	Aspergillus nidulans FGSC A4	AN0741	pectate lyase (1098 nt)
AN1T-08084_at	Aspergillus nidulans FGSC A4	AN0742	conserved hypothetical protein (2629 nt)
AN1T-08087_at	Aspergillus nidulans FGSC A4	AN0744	conserved hypothetical protein (1815 nt)
AN1T-08088_at	Aspergillus nidulans FGSC A4	AN0745	fibrillarin (1597 nt)
AN1T-08089_at	Aspergillus nidulans FGSC A4	AN0746	nucleoside-diphosphate-sugar epimerase (966 nt)
AN1T-08090_at	Aspergillus nidulans FGSC A4	AN0747	mitochondrial processing peptidase beta subunit (1867 nt)
AN1T-08091_at	Aspergillus nidulans FGSC A4	AN0748	conserved hypothetical protein (2374 nt)
AN1T-08094_at	Aspergillus nidulans FGSC A4	AN0751	conserved hypothetical protein (1686 nt)
AN1T-08095_at	Aspergillus nidulans FGSC A4	AN0752	RNA polymerase subunit (1203 nt)
AN1T-08096_at	Aspergillus nidulans FGSC A4	AN0753	nuclear segregation protein (1729 nt)
AN1T-08097_at	Aspergillus nidulans FGSC A4	AN0754	hypothetical protein (412 nt)
AN1T-08098_at	Aspergillus nidulans FGSC A4	AN0755	conserved hypothetical protein (603 nt)
AN1T-08099_at	Aspergillus nidulans FGSC A4	AN0756	beta-galactosidase (3405 nt)
AN1T-08101_at	Aspergillus nidulans FGSC A4	AN0758	conserved hypothetical protein (1643 nt)
AN1T-08102_at	Aspergillus nidulans FGSC A4	AN0759	PLAC8 family protein (527 nt)
AN1T-08103_at	Aspergillus nidulans FGSC A4	AN0760	conserved hypothetical protein (1735 nt)
AN1T-08104_at	Aspergillus nidulans FGSC A4	AN0761	conserved hypothetical protein (1386 nt)
AN1T-08105_at	Aspergillus nidulans FGSC A4	AN0762	golgi membrane protein (2430 nt)
AN1T-08106_at	Aspergillus nidulans FGSC A4	AN0763	TGF beta receptor associated protein 1 (3774 nt)
AN1T-08107_at	Aspergillus nidulans FGSC A4	AN0764	catechol dioxygenase (1061 nt)
AN1T-08108_at	Aspergillus nidulans FGSC A4	AN0765	3-beta hydroxysteroid dehydrogenase/isomerase (1093 nt)
AN1T-08109_at	Aspergillus nidulans FGSC A4	AN0766	C6 finger domain-containing protein (2416 nt)
AN1T-08110_at	Aspergillus nidulans FGSC A4	AN0767	U6 snRNA-associated Sm-like protein LSm7 (524 nt)
AN1T-08111_at	Aspergillus nidulans FGSC A4	AN0768	fasciclin domain family protein (1593 nt)
AN1T-08112_at	Aspergillus nidulans FGSC A4	AN0769	PAB-dependent poly(A)-specific ribonuclease subunit pan3 (2960 nt)
AN1T-08113_at	Aspergillus nidulans FGSC A4	AN0769	PAB-dependent poly(A)-specific ribonuclease subunit pan3 (2960 nt)
AN1T-08114_at	Aspergillus nidulans FGSC A4	AN0770	UBX domain-containing protein (1597 nt)
AN1T-08115_at	Aspergillus nidulans FGSC A4	AN0771	ABC transporter (4850 nt)
AN1T-08116_at	Aspergillus nidulans FGSC A4	AN0772	3-ketoacyl-acyl carrier protein reductase (973 nt)
AN1T-08117_at	Aspergillus nidulans FGSC A4	AN0772	C6 transcription factor (2372 nt)
AN1T-08119_at	Aspergillus nidulans FGSC A4	AN0774	zinc-dependent alcohol dehydrogenase (1265 nt)
AN1T-08120_at	Aspergillus nidulans FGSC A4	AN0775	hydroxyisocaproate dehydrogenase (1372 nt)
AN1T-08121_a_at	Aspergillus nidulans FGSC A4	AN0776	60S ribosomal protein L17 (1133 nt)
AN1T-08121_at	Aspergillus nidulans FGSC A4	AN0776	60S ribosomal protein L17 (1133 nt)
AN1T-08122_at	Aspergillus nidulans FGSC A4	AN0777	conserved hypothetical protein (1897 nt)
AN1T-08123_at	Aspergillus nidulans FGSC A4	AN0778	chitin binding protein (906 nt)
AN1T-08124_at	Aspergillus nidulans FGSC A4	AN0779	exo-1,3-beta-D-glucanase (3184 nt)
AN1T-08125_at	Aspergillus nidulans FGSC A4	AN0780	aminotransferase (1462 nt)
AN1T-08126_at	Aspergillus nidulans FGSC A4	AN0781	conserved hypothetical protein (3181 nt)
AN1T-08127_at	Aspergillus nidulans FGSC A4	AN0782	ankyrin repeat protein (3420 nt)
AN1T-08127_s_at	Aspergillus nidulans FGSC A4	AN0782	ankyrin repeat protein (3420 nt)
AN1T-06349_at	Aspergillus nidulans FGSC A4	AN0783	fatty-acid amide hydrolase (1824 nt)
AN1T-06350_at	Aspergillus nidulans FGSC A4	AN0784	oxidoreductase (913 nt)
AN1T-06351_at	Aspergillus nidulans FGSC A4	AN0785	Mn superoxide dismutase MnSOD (712 nt)
AN1T-06352_at	Aspergillus nidulans FGSC A4	AN0786	conserved hypothetical protein (625 nt)
AN1T-06353_at	Aspergillus nidulans FGSC A4	AN0787	alpha-1,2-mannosidase (1747 nt)
AN1T-06354_at	Aspergillus nidulans FGSC A4	AN0788	alpha/beta hydrolase fold protein (1077 nt)
AN1T-06357_at	Aspergillus nidulans FGSC A4	AN0789	DUF21 and CBS domain-containing protein (2030 nt)
AN1T-06358_at	Aspergillus nidulans FGSC A4	AN0790	hypothetical protein (1928 nt)
AN1T-06359_at	Aspergillus nidulans FGSC A4	AN0791	hypothetical protein (554 nt)
AN1T-06360_at	Aspergillus nidulans FGSC A4	AN0792	conserved hypothetical protein (2192 nt)
AN1T-06362_at	Aspergillus nidulans FGSC A4	AN0794	transcription initiation factor TFIID (864 nt)
AN1T-06363_at	Aspergillus nidulans FGSC A4	AN0795	conserved hypothetical protein (519 nt)
AN1T-06364_at	Aspergillus nidulans FGSC A4	AN0796	U3 small nucleolar RNA-associated protein Utp11 (925 nt)
AN1T-06365_at	Aspergillus nidulans FGSC A4	AN0797	phosphoribosyl-AMP cyclohydrolase (2703 nt)
AN1T-06366_at	Aspergillus nidulans FGSC A4	AN0798	conserved hypothetical protein (1076 nt)
AN1T-06367_at	Aspergillus nidulans FGSC A4	AN0799	conserved hypothetical protein (2448 nt)
AN1T-06368_at	Aspergillus nidulans FGSC A4	AN0800	conserved hypothetical protein (2403 nt)
AN1T-06369_at	Aspergillus nidulans FGSC A4	AN0801	4-coumarate-CoA ligase 2 (2063 nt)
AN1T-06370_at	Aspergillus nidulans FGSC A4	AN0802	lipin Smp2 (2613 nt)
AN1T-06371_at	Aspergillus nidulans FGSC A4	AN0803	fibronectin type III domain-containing protein (3311 nt)
AN1T-06373_at	Aspergillus nidulans FGSC A4	AN0805	conserved hypothetical protein (831 nt)
AN1T-06374_at	Aspergillus nidulans FGSC A4	AN0806	WD repeat protein (1504 nt)
AN1T-06375_at	Aspergillus nidulans FGSC A4	AN0807	laeA, Methyltransferase-domain protein, velvet complex component composed of VelB, VeA and LaeA
AN1T-06376_at	Aspergillus nidulans FGSC A4	AN0808	WD repeat protein (1670 nt)
AN1T-06377_at	Aspergillus nidulans FGSC A4	AN0809	RNA polymerase II largest subunit (5485 nt)
AN1T-06379_at	Aspergillus nidulans FGSC A4	AN0811	MFS allantoate transporter (1701 nt)
AN1T-06380_at	Aspergillus nidulans FGSC A4	AN0812	beta-glucosidase (1704 nt)
AN1T-06382_at	Aspergillus nidulans FGSC A4	AN0813	kelch repeat protein (2288 nt)
AN1T-06384_at	Aspergillus nidulans FGSC A4	AN0815	glutathione S-transferase (902 nt)
AN1T-06385_at	Aspergillus nidulans FGSC A4	AN0816	conserved hypothetical protein (1759 nt)
AN1T-06386_at	Aspergillus nidulans FGSC A4	AN0817	C2H2 transcription factor (2087 nt)
AN1T-06387_at	Aspergillus nidulans FGSC A4	AN0818	tRNA-dihydrouridine synthase 3 (2260 nt)
AN1T-06388_at	Aspergillus nidulans FGSC A4	AN0819	BAP31 domain-containing protein (877 nt)
AN1T-06389_at	Aspergillus nidulans FGSC A4	AN0820	conserved hypothetical protein (566 nt)
AN1T-06390_at	Aspergillus nidulans FGSC A4	AN0821	mitochondrial inheritance component mdm12 (1851 nt)
AN1T-06391_at	Aspergillus nidulans FGSC A4	AN0822	serine/threonine protein kinase (3407 nt)
AN1T-06392_at	Aspergillus nidulans FGSC A4	AN0823	conserved hypothetical protein (1806 nt)
AN1T-06393_at	Aspergillus nidulans FGSC A4	AN0824	acyl-CoA dehydrogenase (1812 nt)
AN1T-06396_at	Aspergillus nidulans FGSC A4	AN0827	GPI-anchored wall transfer protein 1 (1560 nt)
AN1T-06397_at	Aspergillus nidulans FGSC A4	AN0828	N-acylethanolamine amidohydrolase (2129 nt)
AN1T-06398_at	Aspergillus nidulans FGSC A4	AN0829	cAMP-specific phosphodiesterase (1854 nt)
AN1T-06399_at	Aspergillus nidulans FGSC A4	AN0830	conserved hypothetical protein (931 nt)
AN1T-06400_at	Aspergillus nidulans FGSC A4	AN0831	conserved hypothetical protein (1737 nt)
AN1T-06401_at	Aspergillus nidulans FGSC A4	AN0832	peptidase D (2085 nt)
AN1T-06402_at	Aspergillus nidulans FGSC A4	AN0833	conserved hypothetical protein (1312 nt)
AN1T-06403_at	Aspergillus nidulans FGSC A4	AN0834	translocation complex componenet (2391 nt)
AN1T-06404_at	Aspergillus nidulans FGSC A4	AN0835	C6 transcription factor (1400 nt)
AN1T-06405_at	Aspergillus nidulans FGSC A4	AN0836	sugar 1,4-lactone oxidase (1877 nt)
AN1T-06406_at	Aspergillus nidulans FGSC A4	AN0837	gelsolin repeat protein (4992 nt)
AN1T-06407_at	Aspergillus nidulans FGSC A4	AN0838	ATP-dependent RNA helicase drs1 (2613 nt)
AN1T-06408_at	Aspergillus nidulans FGSC A4	AN0838	conserved hypothetical protein (1104 nt)
AN1T-06410_at	Aspergillus nidulans FGSC A4	AN0839	conserved hypothetical protein (1945 nt)
AN1T-06411_at	Aspergillus nidulans FGSC A4	AN0840	2-isopropylmalate synthase (2128 nt)
AN1T-06412_at	Aspergillus nidulans FGSC A4	AN0841	conserved hypothetical protein (825 nt)
AN1T-06413_at	Aspergillus nidulans FGSC A4	AN0842	AMP binding domain-containing protein (5865 nt)
AN1T-06414_a_at	Aspergillus nidulans FGSC A4	AN0843	40S ribosomal protein S5 (1220 nt)
AN1T-06414_at	Aspergillus nidulans FGSC A4	AN0843	40S ribosomal protein S5 (1220 nt)
AN1T-06416_at	Aspergillus nidulans FGSC A4	AN0845	conserved hypothetical protein (522 nt)
AN1T-06417_at	Aspergillus nidulans FGSC A4	AN0846	conserved hypothetical protein (813 nt)
AN1T-06418_at	Aspergillus nidulans FGSC A4	AN0847	conserved hypothetical protein (2991 nt)
AN1T-06419_at	Aspergillus nidulans FGSC A4	AN0848	mtDNA inheritance protein (1887 nt)
AN1T-06420_at	Aspergillus nidulans FGSC A4	AN0849	conserved hypothetical protein (2052 nt)
AN1T-06421_at	Aspergillus nidulans FGSC A4	AN0850	conserved hypothetical protein (2376 nt)
AN1T-06422_at	Aspergillus nidulans FGSC A4	AN0851	emopamil binding protein (851 nt)
AN1T-06423_at	Aspergillus nidulans FGSC A4	AN0852	conserved hypothetical protein (793 nt)
AN1T-06424_at	Aspergillus nidulans FGSC A4	AN0853	conserved hypothetical protein (2285 nt)
AN1T-06425_at	Aspergillus nidulans FGSC A4	AN0854	conserved hypothetical protein (5760 nt)
AN1T-06426_at	Aspergillus nidulans FGSC A4	AN0855	dsDNA-dependent ATPase (3131 nt)
AN1T-06427_at	Aspergillus nidulans FGSC A4	AN0856	choline transporter (1979 nt)
AN1T-06428_at	Aspergillus nidulans FGSC A4	AN0857	conserved hypothetical protein (1567 nt)
AN1T-06429_at	Aspergillus nidulans FGSC A4	AN0858	heat shock protein CLPA (3076 nt)
AN1T-06430_at	Aspergillus nidulans FGSC A4	AN0859	predicted protein (1005 nt)
AN1T-06431_at	Aspergillus nidulans FGSC A4	AN0860	conserved hypothetical protein (2310 nt)
AN1T-06432_at	Aspergillus nidulans FGSC A4	AN0861	autophagy protein Atg27 (1361 nt)
AN1T-06433_at	Aspergillus nidulans FGSC A4	AN0862	prefoldin subunit 4 (627 nt)
AN1T-06434_at	Aspergillus nidulans FGSC A4	AN0863	fungal specific transcription factor domain-containing protein (2557 nt)
AN1T-06436_at	Aspergillus nidulans FGSC A4	AN0865	conserved hypothetical protein (1401 nt)
AN1T-03242_at	Aspergillus nidulans FGSC A4	AN0866	conserved hypothetical protein (2437 nt)
AN1T-03243_at	Aspergillus nidulans FGSC A4	AN0867	conserved hypothetical protein (1378 nt)
AN1T-03244_at	Aspergillus nidulans FGSC A4	AN0868	acyl-CoA thioesterase II (1261 nt)
AN1T-03245_at	Aspergillus nidulans FGSC A4	AN0869	conserved hypothetical protein (809 nt)
AN1T-03246_at	Aspergillus nidulans FGSC A4	AN0870	mitochondrial phosphate carrier protein (1292 nt)
AN1T-03247_at	Aspergillus nidulans FGSC A4	AN0871	GPI anchor transamidase (1268 nt)
AN1T-03248_at	Aspergillus nidulans FGSC A4	AN0872	DNA replication initiation factor Cdc45 (2753 nt)
AN1T-03249_at	Aspergillus nidulans FGSC A4	AN0873	conserved hypothetical protein (1597 nt)
AN1T-03250_at	Aspergillus nidulans FGSC A4	AN0874	poly(A) polymerase Pap (2291 nt)
AN1T-03251_at	Aspergillus nidulans FGSC A4	AN0875	homoserine acetyltransferase (1338 nt)
AN1T-03252_at	Aspergillus nidulans FGSC A4	AN0876	flavoprotein oxygenase (804 nt)
AN1T-03253_at	Aspergillus nidulans FGSC A4	AN0877	C6 transcription factor (3653 nt)
AN1T-03254_at	Aspergillus nidulans FGSC A4	AN0877	conserved hypothetical protein (2013 nt)
AN1T-03255_at	Aspergillus nidulans FGSC A4	AN0878	laccase TilA (1915 nt)
AN1T-03256_at	Aspergillus nidulans FGSC A4	AN0879	DUF1014 domain-containing protein (827 nt)
AN1T-03257_at	Aspergillus nidulans FGSC A4	AN0880	peroxisome biosynthesis protein (1127 nt)
AN1T-03258_at	Aspergillus nidulans FGSC A4	AN0881	CUE domain-containing protein (1347 nt)
AN1T-03259_at	Aspergillus nidulans FGSC A4	AN0882	conserved hypothetical protein (883 nt)
AN1T-03260_at	Aspergillus nidulans FGSC A4	AN0883	ubiquitin-conjugating enzyme (1139 nt)
AN1T-03261_at	Aspergillus nidulans FGSC A4	AN0884	conserved hypothetical protein (1205 nt)
AN1T-03262_at	Aspergillus nidulans FGSC A4	AN0885	homeobox and C2H2 transcription factor (2612 nt)
AN1T-03263_at	Aspergillus nidulans FGSC A4	AN0886	lactam utilization protein LamB (852 nt)
AN1T-03264_at	Aspergillus nidulans FGSC A4	AN0887	urea amidolyase (4078 nt)
AN1T-03265_at	Aspergillus nidulans FGSC A4	AN0888	JmjC domain-containing protein (1707 nt)
AN1T-03266_at	Aspergillus nidulans FGSC A4	AN0889	GTP-binding protein Obg (1698 nt)
AN1T-03267_at	Aspergillus nidulans FGSC A4	AN0890	MFS multidrug transporter (2286 nt)
AN1T-03268_at	Aspergillus nidulans FGSC A4	AN0891	purine utilization positive regulator (3284 nt)
AN1T-03270_at	Aspergillus nidulans FGSC A4	AN0893	adenylosuccinate synthetase (1952 nt)
AN1T-03271_at	Aspergillus nidulans FGSC A4	AN0894	conserved hypothetical protein (2086 nt)
AN1T-03272_at	Aspergillus nidulans FGSC A4	AN0895	oxidoreductase (1260 nt)
AN1T-03273_at	Aspergillus nidulans FGSC A4	AN0896	succinate dehydrogenase D subunit (1026 nt)
AN1T-03274_at	Aspergillus nidulans FGSC A4	AN0897	conserved hypothetical protein (988 nt)
AN1T-03276_at	Aspergillus nidulans FGSC A4	AN0898	conserved hypothetical protein (833 nt)
AN1T-03277_at	Aspergillus nidulans FGSC A4	AN0899	conserved hypothetical protein (2688 nt)
AN1T-03278_at	Aspergillus nidulans FGSC A4	AN0900	conserved hypothetical protein (788 nt)
AN1T-03279_at	Aspergillus nidulans FGSC A4	AN0901	laccase (2078 nt)
AN1T-03280_at	Aspergillus nidulans FGSC A4	AN0902	C6 finger domain-containing protein (1924 nt)
AN1T-03281_at	Aspergillus nidulans FGSC A4	AN0903	von Willebrand factor (948 nt)
AN1T-03282_at	Aspergillus nidulans FGSC A4	AN0904	conserved hypothetical protein (2007 nt)
AN1T-03283_at	Aspergillus nidulans FGSC A4	AN0905	anaphase-promoting complex component Cut20/Apc4 (2651 nt)
AN1T-03284_at	Aspergillus nidulans FGSC A4	AN0906	importin beta-1 subunit (3053 nt)
AN1T-03285_at	Aspergillus nidulans FGSC A4	AN0907	40s ribosomal protein s22 (815 nt)
AN1T-03286_at	Aspergillus nidulans FGSC A4	AN0908	phosphoglycerate mutase (1178 nt)
AN1T-03287_at	Aspergillus nidulans FGSC A4	AN0909	conserved hypothetical protein (1851 nt)
AN1T-03288_at	Aspergillus nidulans FGSC A4	AN0910	phosphatidylserine decarboxylase proenzyme 1 (1644 nt)
AN1T-03289_at	Aspergillus nidulans FGSC A4	AN0911	anaphase promoting complex subunit 10 (1493 nt)
AN1T-03290_at	Aspergillus nidulans FGSC A4	AN0912	3-isopropylmalate dehydrogenase A (1422 nt)
AN1T-03291_at	Aspergillus nidulans FGSC A4	AN0913	CDP-diacylglycerol-inositol 3-phosphatidyltransferase PIS (1046 nt)
AN1T-03292_at	Aspergillus nidulans FGSC A4	AN0914	protein phosphatase 2c (1822 nt)
AN1T-03293_at	Aspergillus nidulans FGSC A4	AN0915	conserved hypothetical protein (453 nt)
AN1T-03294_at	Aspergillus nidulans FGSC A4	AN0916	conserved hypothetical protein (1605 nt)
AN1T-03295_at	Aspergillus nidulans FGSC A4	AN0917	RNA splicing factor (2395 nt)
AN1T-03296_at	Aspergillus nidulans FGSC A4	AN0918	fatty acid hydroxylase (1352 nt)
AN1T-03297_at	Aspergillus nidulans FGSC A4	AN0919	conserved hypothetical protein (1377 nt)
AN1T-03299_at	Aspergillus nidulans FGSC A4	AN0920	conserved hypothetical protein (1660 nt)
AN1T-03300_at	Aspergillus nidulans FGSC A4	AN0921	conserved hypothetical protein (1070 nt)
AN1T-03301_at	Aspergillus nidulans FGSC A4	AN0922	coatomer subunit delta (1722 nt)
AN1T-03302_at	Aspergillus nidulans FGSC A4	AN0923	conserved hypothetical protein (2490 nt)
AN1T-03303_at	Aspergillus nidulans FGSC A4	AN0924	DUF803 domain membrane protein (1638 nt)
AN1T-03304_at	Aspergillus nidulans FGSC A4	AN0925	SacI domain-containing protein (3143 nt)
AN1T-03305_at	Aspergillus nidulans FGSC A4	AN0926	conserved hypothetical protein (3073 nt)
AN1T-03306_at	Aspergillus nidulans FGSC A4	AN0927	ubiquitin carboxyl-terminal hydrolase 2 (1074 nt)
AN1T-03307_at	Aspergillus nidulans FGSC A4	AN0928	conserved hypothetical protein (1823 nt)
AN1T-03308_at	Aspergillus nidulans FGSC A4	AN0929	choline kinase (2341 nt)
AN1T-03309_at	Aspergillus nidulans FGSC A4	AN0930	auxin Efflux Carrier superfamily (1924 nt)
AN1T-03310_at	Aspergillus nidulans FGSC A4	AN0931	dual specificity mitogen-activated protein kinase kinase dSOR1 (2368 nt)
AN1T-03311_at	Aspergillus nidulans FGSC A4	AN0932	glutathione reductase (1539 nt)
AN1T-03312_at	Aspergillus nidulans FGSC A4	AN0933	conserved hypothetical protein (1622 nt)
AN1T-03313_at	Aspergillus nidulans FGSC A4	AN0934	conserved hypothetical protein (1314 nt)
AN1T-03314_at	Aspergillus nidulans FGSC A4	AN0935	conserved hypothetical protein (714 nt)
AN1T-03315_at	Aspergillus nidulans FGSC A4	AN0936	threonyl-tRNA synthetase (1584 nt)
AN1T-03316_at	Aspergillus nidulans FGSC A4	AN0937	C6 transcription factor (2684 nt)
AN1T-03317_at	Aspergillus nidulans FGSC A4	AN0938	MFS quinate transporter (2443 nt)
AN1T-03318_at	Aspergillus nidulans FGSC A4	AN0939	TIM barrel metal-dependent hydrolase (750 nt)
AN1T-03319_at	Aspergillus nidulans FGSC A4	AN0940	conserved hypothetical protein (472 nt)
AN1T-03320_at	Aspergillus nidulans FGSC A4	AN0941	alpha-glucosidase (2961 nt)
AN1T-03321_at	Aspergillus nidulans FGSC A4	AN0942	xylitol dehydrogenase XdhB (1487 nt)
AN1T-03322_at	Aspergillus nidulans FGSC A4	AN0943	mitochondrial F1F0-ATP synthase g subunit (835 nt)
AN1T-03323_at	Aspergillus nidulans FGSC A4	AN0944	ATP-dependent RNA helicase rok1 (2229 nt)
AN1T-03324_at	Aspergillus nidulans FGSC A4	AN0945	conserved hypothetical protein (914 nt)
AN1T-03325_at	Aspergillus nidulans FGSC A4	AN0945	conserved hypothetical protein (1178 nt)
AN1T-03326_at	Aspergillus nidulans FGSC A4	AN0945	vacuolar protein sorting-associated protein Vps28 (843 nt)
AN1T-03327_at	Aspergillus nidulans FGSC A4	AN0946	ribosome assembly protein Noc2 (2325 nt)
AN1T-03329_at	Aspergillus nidulans FGSC A4	AN0947	molybdopterin cofactor biosynthetic protein (2283 nt)
AN1T-03330_at	Aspergillus nidulans FGSC A4	AN0948	ABC ATPase (2534 nt)
AN1T-03331_at	Aspergillus nidulans FGSC A4	AN0949	conserved hypothetical protein (1044 nt)
AN1T-03332_at	Aspergillus nidulans FGSC A4	AN0950	conserved hypothetical protein (583 nt)
AN1T-03334_at	Aspergillus nidulans FGSC A4	AN0951	tRNA processing endoribonuclease Trz1 (3252 nt)
AN1T-03335_at	Aspergillus nidulans FGSC A4	AN0952	acid phosphatase (2314 nt)
AN1T-03336_at	Aspergillus nidulans FGSC A4	AN0953	small monomeric GTPase (2041 nt)
AN1T-03337_at	Aspergillus nidulans FGSC A4	AN0954	heme/steroid binding domain-containing protein (1045 nt)
AN1T-03338_at	Aspergillus nidulans FGSC A4	AN0955	40S ribosomal protein S25 (1099 nt)
AN1T-03339_at	Aspergillus nidulans FGSC A4	AN0955	WD40 domain-containing protein (1701 nt)
AN1T-03340_at	Aspergillus nidulans FGSC A4	AN0956	dihydrouridine synthase (1886 nt)
AN1T-03341_at	Aspergillus nidulans FGSC A4	AN0957	conserved hypothetical protein (731 nt)
AN1T-03342_at	Aspergillus nidulans FGSC A4	AN0958	conserved hypothetical protein (1124 nt)
AN1T-03343_at	Aspergillus nidulans FGSC A4	AN0958	conserved hypothetical protein (1124 nt)
AN1T-03344_at	Aspergillus nidulans FGSC A4	AN0960	Mis12 domain-containing protein (1126 nt)
AN1T-03345_at	Aspergillus nidulans FGSC A4	AN0961	dihydroorotase (1450 nt)
AN1T-03346_at	Aspergillus nidulans FGSC A4	AN0963	acylamide-delta3(E)-desaturase (1059 nt)
AN1T-03347_at	Aspergillus nidulans FGSC A4	AN0964	conserved hypothetical protein (813 nt)
AN1T-03349_at	Aspergillus nidulans FGSC A4	AN0966	SWR1-complex protein 5 (771 nt)
AN1T-03350_at	Aspergillus nidulans FGSC A4	AN0967	ribonuclease T2 (984 nt)
AN1T-03351_at	Aspergillus nidulans FGSC A4	AN0967	ribonuclease T2 (984 nt)
AN1T-03352_at	Aspergillus nidulans FGSC A4	AN0969	acetyltransferase (495 nt)
AN1T-03353_at	Aspergillus nidulans FGSC A4	AN0970	MFS multidrug transporter (1428 nt)
AN1T-03354_at	Aspergillus nidulans FGSC A4	AN0971	conserved hypothetical protein (512 nt)
AN1T-03355_at	Aspergillus nidulans FGSC A4	AN0972	conserved hypothetical protein (204 nt)
AN1T-03356_at	Aspergillus nidulans FGSC A4	AN0973	regulatory protein brlA (1402 nt)
AN1T-03359_at	Aspergillus nidulans FGSC A4	AN0976	conserved hypothetical protein (3004 nt)
AN1T-03361_at	Aspergillus nidulans FGSC A4	AN0978	conserved hypothetical protein (1804 nt)
AN1T-03363_at	Aspergillus nidulans FGSC A4	AN0980	beta galactosidase (3477 nt)
AN1T-03365_at	Aspergillus nidulans FGSC A4	AN0981	fatty acid elongase (1658 nt)
AN1T-03366_at	Aspergillus nidulans FGSC A4	AN0982	conserved hypothetical protein (1257 nt)
AN1T-03367_at	Aspergillus nidulans FGSC A4	AN0983	predicted protein (951 nt)
AN1T-03368_at	Aspergillus nidulans FGSC A4	AN0984	pseudouridine synthase TruD/Pus7 (2290 nt)
AN1T-03369_at	Aspergillus nidulans FGSC A4	AN0985	conserved hypothetical protein (1156 nt)
AN1T-03370_at	Aspergillus nidulans FGSC A4	AN0986	PHD finger domain-containing protein (2301 nt)
AN1T-03371_at	Aspergillus nidulans FGSC A4	AN0987	conserved hypothetical protein (816 nt)
AN1T-03372_at	Aspergillus nidulans FGSC A4	AN0988	protein kinase lkh1 (2253 nt)
AN1T-07671_at	Aspergillus nidulans FGSC A4	AN0989	conserved hypothetical protein (1766 nt)
AN1T-07672_at	Aspergillus nidulans FGSC A4	AN0990	endoribonuclease ysh1 (3181 nt)
AN1T-07673_at	Aspergillus nidulans FGSC A4	AN0991	aminotransferase (1559 nt)
AN1T-07674_at	Aspergillus nidulans FGSC A4	AN0992	conserved hypothetical protein (942 nt)
AN1T-07675_at	Aspergillus nidulans FGSC A4	AN0993	MFS transporter (1998 nt)
AN1T-07676_at	Aspergillus nidulans FGSC A4	AN0994	conserved hypothetical protein (936 nt)
AN1T-07677_at	Aspergillus nidulans FGSC A4	AN0994	conserved hypothetical protein (2064 nt)
AN1T-07678_at	Aspergillus nidulans FGSC A4	AN0995	conserved hypothetical protein (4148 nt)
AN1T-07679_at	Aspergillus nidulans FGSC A4	AN0996	PBSP domain-containing protein (959 nt)
AN1T-07680_at	Aspergillus nidulans FGSC A4	AN0997	60S ribosomal protein L3 (1447 nt)
AN1T-07682_at	Aspergillus nidulans FGSC A4	AN0998	PfkB family carbohydrate kinase (1341 nt)
AN1T-07683_at	Aspergillus nidulans FGSC A4	AN0999	adenylyl cyclase-associated protein (1809 nt)
AN1T-07684_at	Aspergillus nidulans FGSC A4	AN1000	conserved hypothetical protein (816 nt)
AN1T-08154_at	Aspergillus nidulans FGSC A4	AN10005	short-chain dehydrogenase/reductase SDR (938 nt)
AN1T-08173_at	Aspergillus nidulans FGSC A4	AN10006	conserved hypothetical protein (632 nt)
AN1T-08139_at	Aspergillus nidulans FGSC A4	AN10009	DnaJ domain-containing protein (433 nt)
AN1T-07685_at	Aspergillus nidulans FGSC A4	AN1001	conserved hypothetical protein (2210 nt)
AN1T-07686_at	Aspergillus nidulans FGSC A4	AN1002	exocyst complex component Sec5 (3160 nt)
AN1T-07687_at	Aspergillus nidulans FGSC A4	AN1003	isocitrate dehydrogenase subunit 2 (1543 nt)
AN1T-02525_at	Aspergillus nidulans FGSC A4	AN10038	mdpJ, Putative glutathione S transferase
AN1T-07688_at	Aspergillus nidulans FGSC A4	AN1004	conserved hypothetical protein (1031 nt)
AN1T-02604_at	Aspergillus nidulans FGSC A4	AN10042	hypothetical protein (824 nt)
AN1T-07689_at	Aspergillus nidulans FGSC A4	AN1005	gamma-tubulin complex component GCP6 (2911 nt)
AN1T-07690_at	Aspergillus nidulans FGSC A4	AN1006	nitrate reductase (2972 nt)
AN1T-05864_at	Aspergillus nidulans FGSC A4	AN10063	ATP-dependent DNA helicase mph1 (2916 nt)
AN1T-07691_at	Aspergillus nidulans FGSC A4	AN1007	nitrite reductase (3829 nt)
AN1T-05966_at	Aspergillus nidulans FGSC A4	AN10070	conserved hypothetical protein (732 nt)
AN1T-07693_at	Aspergillus nidulans FGSC A4	AN1008	nitrate transporter (1689 nt)
AN1T-07694_at	Aspergillus nidulans FGSC A4	AN1009	DUF718 domain-containing protein (432 nt)
AN1T-00813_at	Aspergillus nidulans FGSC A4	AN10093	Ser/Thr protein phosphatase (816 nt)
AN1T-07695_at	Aspergillus nidulans FGSC A4	AN1010	conserved hypothetical protein (1432 nt)
AN1T-00940_at	Aspergillus nidulans FGSC A4	AN10100	predicted protein (1704 nt)
AN1T-07696_at	Aspergillus nidulans FGSC A4	AN1011	conserved hypothetical protein (941 nt)
AN1T-08030_at	Aspergillus nidulans FGSC A4	AN10110	hydantoin racemase (888 nt)
AN1T-08001_at	Aspergillus nidulans FGSC A4	AN10112	nucleoporin (5738 nt)
AN1T-10036_at	Aspergillus nidulans FGSC A4	AN10117	F-box domain-containing protein (946 nt)
AN1T-07697_at	Aspergillus nidulans FGSC A4	AN1012	epoxide hydrolase (840 nt)
AN1T-07698_a_at	Aspergillus nidulans FGSC A4	AN1013	60S ribosomal protein L5 (1229 nt)
AN1T-07698_at	Aspergillus nidulans FGSC A4	AN1013	60S ribosomal protein L5 (1229 nt)
AN1T-03275_at	Aspergillus nidulans FGSC A4	AN10132	helix-loop-helix DNA-binding domain-containing protein (605 nt)
AN1T-03328_at	Aspergillus nidulans FGSC A4	AN10136	potassium transporter (2359 nt)
AN1T-07700_at	Aspergillus nidulans FGSC A4	AN1014	ABC fatty acid transporter (2495 nt)
AN1T-07699_at	Aspergillus nidulans FGSC A4	AN10140	cell wall biogenesis protein Mhp1 (3710 nt)
AN1T-07681_at	Aspergillus nidulans FGSC A4	AN10142	conserved hypothetical protein (573 nt)
AN1T-07701_at	Aspergillus nidulans FGSC A4	AN1015	glycogen phosphorylase GlpV/Gph1 (3323 nt)
AN1T-07702_at	Aspergillus nidulans FGSC A4	AN1016	G protein alpha subunit (1371 nt)
AN1T-02384_at	Aspergillus nidulans FGSC A4	AN10161	37S ribosomal protein Mrp17 (531 nt)
AN1T-02390_at	Aspergillus nidulans FGSC A4	AN10163	NADH-ubiquinone oxidoreductase 14 kDa subunit (668 nt)
AN1T-02417_at	Aspergillus nidulans FGSC A4	AN10165	predicted protein (812 nt)
AN1T-02416_at	Aspergillus nidulans FGSC A4	AN10166	PQ loop repeat-containing protein (1459 nt)
AN1T-07703_at	Aspergillus nidulans FGSC A4	AN1017	stress-activated kinase (2141 nt)
AN1T-03989_at	Aspergillus nidulans FGSC A4	AN10178	cytochrome c oxidase assembly protein Cox19 (942 nt)
AN1T-07704_at	Aspergillus nidulans FGSC A4	AN1018	conserved hypothetical protein (3115 nt)
AN1T-07980_at	Aspergillus nidulans FGSC A4	AN10182	eukaryotic translation initiation factor 3 subunit F (1499 nt)
AN1T-07705_at	Aspergillus nidulans FGSC A4	AN1019	Cullin-1 (3251 nt)
AN1T-07706_at	Aspergillus nidulans FGSC A4	AN1020	cupin domain-containing protein (534 nt)
AN1T-05661_at	Aspergillus nidulans FGSC A4	AN10202	70kDal heat shock protein (1446 nt)
AN1T-05662_at	Aspergillus nidulans FGSC A4	AN10205	ribosome recycling factor (838 nt)
AN1T-05664_at	Aspergillus nidulans FGSC A4	AN10206	conserved hypothetical protein (537 nt)
AN1T-05719_at	Aspergillus nidulans FGSC A4	AN10208	COP9 signalosome complex subunit 8 (756 nt)
AN1T-07707_at	Aspergillus nidulans FGSC A4	AN1021	conserved hypothetical protein (1284 nt)
AN1T-07708_at	Aspergillus nidulans FGSC A4	AN1022	conserved hypothetical protein (1104 nt)
AN1T-07709_at	Aspergillus nidulans FGSC A4	AN1023	actin cytoskeleton-regulatory complex protein end3 (1353 nt)
AN1T-07710_at	Aspergillus nidulans FGSC A4	AN1024	SNF2 family helicase/ATPase PasG (2728 nt)
AN1T-01678_at	Aspergillus nidulans FGSC A4	AN10243	conserved hypothetical protein (1076 nt)
AN1T-07711_at	Aspergillus nidulans FGSC A4	AN1025	rho GTPase activator Rga (3497 nt)
AN1T-09507_at	Aspergillus nidulans FGSC A4	AN10251	RING and UBP finger domain-containing protein (1809 nt)
AN1T-09480_s_at	Aspergillus nidulans FGSC A4	AN10253	sister chromatid cohesion protein Ctf8 (426 nt)
AN1T-07712_at	Aspergillus nidulans FGSC A4	AN1026	conserved hypothetical protein (1465 nt)
AN1T-02936_at	Aspergillus nidulans FGSC A4	AN10264	conserved hypothetical protein (799 nt)
AN1T-07713_at	Aspergillus nidulans FGSC A4	AN1027	conserved hypothetical protein (1194 nt)
AN1T-07849_at	Aspergillus nidulans FGSC A4	AN10272	conserved hypothetical protein (397 nt)
AN1T-09371_at	Aspergillus nidulans FGSC A4	AN10279	hypothetical protein (1000 nt)
AN1T-07714_at	Aspergillus nidulans FGSC A4	AN1028	C6 transcription factor (2311 nt)
AN1T-09402_at	Aspergillus nidulans FGSC A4	AN10280	transcriptional elongation protein Spt4 (430 nt)
AN1T-09401_at	Aspergillus nidulans FGSC A4	AN10281	serine/threonine protein phosphatase PPT1 (1648 nt)
AN1T-09400_at	Aspergillus nidulans FGSC A4	AN10282	DUF89 domain-containing protein (1791 nt)
AN1T-09748_at	Aspergillus nidulans FGSC A4	AN10284	glutathione synthetase (1323 nt)
AN1T-07715_at	Aspergillus nidulans FGSC A4	AN1029	conserved hypothetical protein (1867 nt)
AN1T-07716_at	Aspergillus nidulans FGSC A4	AN1030	zinc-binding oxidoreductase (1218 nt)
AN1T-06520_at	Aspergillus nidulans FGSC A4	AN10302	hypothetical protein (4252 nt)
AN1T-07717_at	Aspergillus nidulans FGSC A4	AN1031	MFS transporter (2033 nt)
AN1T-09987_at	Aspergillus nidulans FGSC A4	AN10313	Got1 family protein (458 nt)
AN1T-07718_at	Aspergillus nidulans FGSC A4	AN1032	conserved hypothetical protein (894 nt)
AN1T-04270_at	Aspergillus nidulans FGSC A4	AN10324	NEDD8-conjugating enzyme Ubc12 (948 nt)
AN1T-07719_at	Aspergillus nidulans FGSC A4	AN1033	conserved hypothetical protein (1452 nt)
AN1T-07720_at	Aspergillus nidulans FGSC A4	AN1034	polyketide synthase (8277 nt)
AN1T-07721_at	Aspergillus nidulans FGSC A4	AN1035	conserved hypothetical protein (1593 nt)
AN1T-07723_at	Aspergillus nidulans FGSC A4	AN1036	afoG, Polyketide synthase, Asperfuranone
AN1T-00021_at	Aspergillus nidulans FGSC A4	AN10368	hypothetical protein (487 nt)
AN1T-00200_at	Aspergillus nidulans FGSC A4	AN10369	conserved hypothetical protein (1418 nt)
AN1T-07724_a_at	Aspergillus nidulans FGSC A4	AN1037	oleate delta-12 desaturase (1697 nt)
AN1T-07724_at	Aspergillus nidulans FGSC A4	AN1037	oleate delta-12 desaturase (1697 nt)
AN1T-00160_at	Aspergillus nidulans FGSC A4	AN10370	conserved hypothetical protein (1487 nt)
AN1T-00156_at	Aspergillus nidulans FGSC A4	AN10371	conserved hypothetical protein (479 nt)
AN1T-07726_at	Aspergillus nidulans FGSC A4	AN1038	TMEM1 family protein (4515 nt)
AN1T-09637_at	Aspergillus nidulans FGSC A4	AN10382	predicted protein (1918 nt)
AN1T-09665_at	Aspergillus nidulans FGSC A4	AN10384	C6 transcription factor (2217 nt)
AN1T-10154_at	Aspergillus nidulans FGSC A4	AN10385	hypothetical protein (1109 nt)
AN1T-10155_at	Aspergillus nidulans FGSC A4	AN10386	predicted protein (2394 nt)
AN1T-07727_at	Aspergillus nidulans FGSC A4	AN1039	ankyrin repeat protein (4348 nt)
AN1T-07728_at	Aspergillus nidulans FGSC A4	AN1040	conserved hypothetical protein (841 nt)
AN1T-07730_at	Aspergillus nidulans FGSC A4	AN1041	endoglucanase (1504 nt)
AN1T-07731_at	Aspergillus nidulans FGSC A4	AN1042	conserved hypothetical protein (828 nt)
AN1T-07732_at	Aspergillus nidulans FGSC A4	AN1043	conserved hypothetical protein (1516 nt)
AN1T-07734_at	Aspergillus nidulans FGSC A4	AN1044	RNA binding protein Ligatin/Tma64 (2498 nt)
AN1T-02350_at	Aspergillus nidulans FGSC A4	AN1045	RNA-binding La domain-containing protein (1603 nt)
AN1T-00551_at	Aspergillus nidulans FGSC A4	AN10459	translation initiation factor eif-2b epsilon subunit (2430 nt)
AN1T-02351_at	Aspergillus nidulans FGSC A4	AN1046	chitin synthase D (2510 nt)
AN1T-00617_at	Aspergillus nidulans FGSC A4	AN10462	conserved hypothetical protein (1395 nt)
AN1T-02352_at	Aspergillus nidulans FGSC A4	AN1047	hsp88-like protein (2962 nt)
AN1T-07461_at	Aspergillus nidulans FGSC A4	AN10477	hypothetical protein (880 nt)
AN1T-02353_at	Aspergillus nidulans FGSC A4	AN1048	mannosylphosphate transferase (1032 nt)
AN1T-02354_at	Aspergillus nidulans FGSC A4	AN1049	zinc metalloproteinase (1026 nt)
AN1T-02355_at	Aspergillus nidulans FGSC A4	AN1050	3-ketoacyl-CoA ketothiolase (1431 nt)
AN1T-05456_at	Aspergillus nidulans FGSC A4	AN10500	hypothetical protein (468 nt)
AN1T-05517_at	Aspergillus nidulans FGSC A4	AN10501	conserved hypothetical protein (2125 nt)
AN1T-06254_at	Aspergillus nidulans FGSC A4	AN10508	conserved hypothetical protein (548 nt)
AN1T-06163_at	Aspergillus nidulans FGSC A4	AN10509	hypothetical protein (345 nt)
AN1T-02356_at	Aspergillus nidulans FGSC A4	AN1051	DNA repair protein (2848 nt)
AN1T-02357_at	Aspergillus nidulans FGSC A4	AN1051	DNA repair protein (2848 nt)
AN1T-06244_at	Aspergillus nidulans FGSC A4	AN10510	conserved hypothetical protein (856 nt)
AN1T-06180_at	Aspergillus nidulans FGSC A4	AN10511	inositol phospholipid biosynthesis protein Scs3 (1002 nt)
AN1T-02359_at	Aspergillus nidulans FGSC A4	AN1052	veA, Protein involved in light-sensitive control of differentiation and secondary metabolism
AN1T-06276_at	Aspergillus nidulans FGSC A4	AN10525	NADH:ubiquinone oxidoreductase 11.5kD subunit (753 nt)
AN1T-06332_at	Aspergillus nidulans FGSC A4	AN10526	conserved hypothetical protein (1487 nt)
AN1T-06333_at	Aspergillus nidulans FGSC A4	AN10527	trimethyllysine dioxygenase TmlH (2078 nt)
AN1T-06295_at	Aspergillus nidulans FGSC A4	AN10529	serine palmitoyltransferase (1848 nt)
AN1T-02360_at	Aspergillus nidulans FGSC A4	AN1053	conserved hypothetical protein (2307 nt)
AN1T-09693_at	Aspergillus nidulans FGSC A4	AN10535	mitochondrial translation initiation factor (3249 nt)
AN1T-10318_s_at	Aspergillus nidulans FGSC A4	AN10536	conserved hypothetical protein (1124 nt)
AN1T-10537_at	Aspergillus nidulans FGSC A4	AN10539	conserved hypothetical protein (849 nt)
AN1T-02361_at	Aspergillus nidulans FGSC A4	AN1054	conserved hypothetical protein (1562 nt)
AN1T-02362_at	Aspergillus nidulans FGSC A4	AN1055	G2/M phase checkpoint control protein Sum2 (2126 nt)
AN1T-02363_at	Aspergillus nidulans FGSC A4	AN1056	WD repeat protein (1289 nt)
AN1T-02364_at	Aspergillus nidulans FGSC A4	AN1057	DUF255 domain-containing protein (2504 nt)
AN1T-07173_at	Aspergillus nidulans FGSC A4	AN10577	dihydrolipoyl dehydrogenase (621 nt)
AN1T-02365_at	Aspergillus nidulans FGSC A4	AN1058	conserved hypothetical protein (1058 nt)
AN1T-04589_at	Aspergillus nidulans FGSC A4	AN10586	2-dehydropantoate 2-reductase (1356 nt)
AN1T-02366_at	Aspergillus nidulans FGSC A4	AN1059	carnitine acetyl transferase FacC (2526 nt)
AN1T-04527_at	Aspergillus nidulans FGSC A4	AN10592	predicted protein (1123 nt)
AN1T-04606_at	Aspergillus nidulans FGSC A4	AN10593	phosphoserine phosphatase (941 nt)
AN1T-08237_at	Aspergillus nidulans FGSC A4	AN10597	hypothetical protein (717 nt)
AN1T-02367_at	Aspergillus nidulans FGSC A4	AN1060	jumonji family transcription factor (4524 nt)
AN1T-02368_at	Aspergillus nidulans FGSC A4	AN1061	GABA permease (1735 nt)
AN1T-01236_at	Aspergillus nidulans FGSC A4	AN10614	telomere and ribosome associated protein Stm1 (1546 nt)
AN1T-01241_at	Aspergillus nidulans FGSC A4	AN10615	zinc knuckle transcription/splicing factor (2362 nt)
AN1T-02369_at	Aspergillus nidulans FGSC A4	AN1062	acyl CoA binding protein (1827 nt)
AN1T-01343_at	Aspergillus nidulans FGSC A4	AN10622	conserved hypothetical protein (436 nt)
AN1T-02370_at	Aspergillus nidulans FGSC A4	AN1063	NADH-ubiquinone oxidoreductase 19 kDa subunit (756 nt)
AN1T-02371_at	Aspergillus nidulans FGSC A4	AN1064	nucleoporin (1602 nt)
AN1T-02373_at	Aspergillus nidulans FGSC A4	AN1065	transcription factor iws1 (1852 nt)
AN1T-05313_at	Aspergillus nidulans FGSC A4	AN10651	conserved hypothetical protein (1308 nt)
AN1T-02374_at	Aspergillus nidulans FGSC A4	AN1066	mitochondrial hypoxia responsive domain-containing protein (1307 nt)
AN1T-02375_at	Aspergillus nidulans FGSC A4	AN1067	antibiotic biosynthesis monooxygenase (466 nt)
AN1T-02376_at	Aspergillus nidulans FGSC A4	AN1068	conserved hypothetical protein (1582 nt)
AN1T-01971_at	Aspergillus nidulans FGSC A4	AN10685	hypothetical protein (338 nt)
AN1T-01968_at	Aspergillus nidulans FGSC A4	AN10686	conserved hypothetical protein (1058 nt)
AN1T-02377_at	Aspergillus nidulans FGSC A4	AN1069	chitin synthase export chaperone (1130 nt)
AN1T-02381_at	Aspergillus nidulans FGSC A4	AN1071	kinesin light chain paste (3691 nt)
AN1T-01614_at	Aspergillus nidulans FGSC A4	AN10719	LSM domain-containing protein (318 nt)
AN1T-02382_at	Aspergillus nidulans FGSC A4	AN1072	conserved hypothetical protein (908 nt)
AN1T-01403_at	Aspergillus nidulans FGSC A4	AN10720	conserved hypothetical protein (1879 nt)
AN1T-01612_at	Aspergillus nidulans FGSC A4	AN10721	adoMet-dependent tRNA methyltransferase complex subunit Trm112 (633 nt)
AN1T-01469_at	Aspergillus nidulans FGSC A4	AN10722	ubiquitin C-terminal hydrolase (4426 nt)
AN1T-01592_at	Aspergillus nidulans FGSC A4	AN10728	conserved hypothetical protein (853 nt)
AN1T-02383_at	Aspergillus nidulans FGSC A4	AN1073	MFS peptide transporter (2062 nt)
AN1T-01464_at	Aspergillus nidulans FGSC A4	AN10731	MAP protein kinase MPKA (1712 nt)
AN1T-01465_at	Aspergillus nidulans FGSC A4	AN10731	MAP protein kinase MPKA (1712 nt)
AN1T-04388_at	Aspergillus nidulans FGSC A4	AN10737	predicted protein (1419 nt)
AN1T-02385_at	Aspergillus nidulans FGSC A4	AN1074	glycine cleavage system H protein (802 nt)
AN1T-04463_at	Aspergillus nidulans FGSC A4	AN10748	conserved hypothetical protein (2018 nt)
AN1T-04464_at	Aspergillus nidulans FGSC A4	AN10748	conserved hypothetical protein (2018 nt)
AN1T-02386_at	Aspergillus nidulans FGSC A4	AN1075	RING finger ubiquitin ligase (2674 nt)
AN1T-02387_at	Aspergillus nidulans FGSC A4	AN1076	cation efflux family protein family (1431 nt)
AN1T-07154_at	Aspergillus nidulans FGSC A4	AN10761	hypothetical protein (535 nt)
AN1T-02388_at	Aspergillus nidulans FGSC A4	AN1077	conserved hypothetical protein (2664 nt)
AN1T-05132_at	Aspergillus nidulans FGSC A4	AN10773	hypothetical protein (503 nt)
AN1T-02389_at	Aspergillus nidulans FGSC A4	AN1078	peroxisomal D3,D2-enoyl-CoA isomerase (869 nt)
AN1T-02391_at	Aspergillus nidulans FGSC A4	AN1079	conserved hypothetical protein (2398 nt)
AN1T-02393_at	Aspergillus nidulans FGSC A4	AN1080	translation initiation factor eIF4E (769 nt)
AN1T-02394_at	Aspergillus nidulans FGSC A4	AN1081	conserved hypothetical protein (817 nt)
AN1T-03678_at	Aspergillus nidulans FGSC A4	AN10816	conserved hypothetical protein (312 nt)
AN1T-03669_at	Aspergillus nidulans FGSC A4	AN10818	predicted protein (456 nt)
AN1T-02395_at	Aspergillus nidulans FGSC A4	AN1082	guanosine-diphosphatase (1635 nt)
AN1T-06538_at	Aspergillus nidulans FGSC A4	AN10827	conserved hypothetical protein (865 nt)
AN1T-02396_at	Aspergillus nidulans FGSC A4	AN1083	conserved hypothetical protein (687 nt)
AN1T-02397_at	Aspergillus nidulans FGSC A4	AN1084	elongation factor Tu (1614 nt)
AN1T-03402_at	Aspergillus nidulans FGSC A4	AN10847	conserved hypothetical protein (882 nt)
AN1T-02398_at	Aspergillus nidulans FGSC A4	AN1085	GTP-binding protein (2971 nt)
AN1T-03421_at	Aspergillus nidulans FGSC A4	AN10851	conserved hypothetical protein (579 nt)
AN1T-02399_at	Aspergillus nidulans FGSC A4	AN1086	conserved hypothetical protein (1076 nt)
AN1T-02400_at	Aspergillus nidulans FGSC A4	AN1086	conserved hypothetical protein (1087 nt)
AN1T-02402_at	Aspergillus nidulans FGSC A4	AN1088	conserved hypothetical protein (531 nt)
AN1T-02403_at	Aspergillus nidulans FGSC A4	AN1089	arrestin domain-containing protein (2544 nt)
AN1T-02404_at	Aspergillus nidulans FGSC A4	AN1090	conserved hypothetical protein (1333 nt)
AN1T-02405_at	Aspergillus nidulans FGSC A4	AN1091	nuclear and cytoplasmic polyadenylated RNA-binding protein pub1 (1682 nt)
AN1T-02406_at	Aspergillus nidulans FGSC A4	AN1091	conserved hypothetical protein (1270 nt)
AN1T-10405_at	Aspergillus nidulans FGSC A4	AN10919	endo-1,4-beta-xylanase D (1242 nt)
AN1T-02408_at	Aspergillus nidulans FGSC A4	AN1093	conserved hypothetical protein (3136 nt)
AN1T-02409_at	Aspergillus nidulans FGSC A4	AN1094	alternative NADH-dehydrogenase (2585 nt)
AN1T-02410_at	Aspergillus nidulans FGSC A4	AN1095	50S ribosomal subunit protein L15 (1115 nt)
AN1T-02411_at	Aspergillus nidulans FGSC A4	AN1096	conserved hypothetical protein (1976 nt)
AN1T-00986_at	Aspergillus nidulans FGSC A4	AN10967	yippee family protein (741 nt)
AN1T-01167_at	Aspergillus nidulans FGSC A4	AN10969	conserved hypothetical protein (657 nt)
AN1T-01168_at	Aspergillus nidulans FGSC A4	AN10969	conserved hypothetical protein (657 nt)
AN1T-02412_at	Aspergillus nidulans FGSC A4	AN1097	protein kinase (1938 nt)
AN1T-01060_at	Aspergillus nidulans FGSC A4	AN10970	DNA-directed RNA polymerase I (677 nt)
AN1T-02413_at	Aspergillus nidulans FGSC A4	AN1098	conserved hypothetical protein (305 nt)
AN1T-02415_at	Aspergillus nidulans FGSC A4	AN1099	conserved hypothetical protein (2437 nt)
AN1T-04774_at	Aspergillus nidulans FGSC A4	AN10994	ubiquitin conjugating enzyme (550 nt)
AN1T-04795_at	Aspergillus nidulans FGSC A4	AN10995	hypothetical protein (528 nt)
AN1T-02418_at	Aspergillus nidulans FGSC A4	AN1100	N-methylhydantoinase A 2 (4068 nt)
AN1T-02419_at	Aspergillus nidulans FGSC A4	AN1101	neutral amino acid permease (1595 nt)
AN1T-06064_at	Aspergillus nidulans FGSC A4	AN11018	conserved hypothetical protein (3520 nt)
AN1T-06063_at	Aspergillus nidulans FGSC A4	AN11019	conserved hypothetical protein (672 nt)
AN1T-02420_at	Aspergillus nidulans FGSC A4	AN1102	serine palmitoyl transferase subunit (2460 nt)
AN1T-06147_at	Aspergillus nidulans FGSC A4	AN11021	conserved hypothetical protein (624 nt)
AN1T-02422_at	Aspergillus nidulans FGSC A4	AN1103	acetoacetyl-CoA synthase (2128 nt)
AN1T-04047_at	Aspergillus nidulans FGSC A4	AN11039	conserved hypothetical protein (871 nt)
AN1T-02423_at	Aspergillus nidulans FGSC A4	AN1104	mitochondrial processing peptidase alpha subunit (1788 nt)
AN1T-02424_at	Aspergillus nidulans FGSC A4	AN1105	mitochondrial import receptor subunit tom22 (1008 nt)
AN1T-02425_at	Aspergillus nidulans FGSC A4	AN1106	conserved hypothetical protein (1866 nt)
AN1T-07891_at	Aspergillus nidulans FGSC A4	AN11067	silencing information regulator (1191 nt)
AN1T-02426_at	Aspergillus nidulans FGSC A4	AN1107	conserved hypothetical protein (1559 nt)
AN1T-09782_at	Aspergillus nidulans FGSC A4	AN11076	DUF427 domain-containing protein (556 nt)
AN1T-02427_at	Aspergillus nidulans FGSC A4	AN1108	conserved hypothetical protein (991 nt)
AN1T-03054_at	Aspergillus nidulans FGSC A4	AN11083	conserved hypothetical protein (219 nt)
AN1T-02428_at	Aspergillus nidulans FGSC A4	AN1109	sugar transporter (1691 nt)
AN1T-02429_at	Aspergillus nidulans FGSC A4	AN1110	MFS transporter (1684 nt)
AN1T-02430_at	Aspergillus nidulans FGSC A4	AN1111	predicted protein (2492 nt)
AN1T-02431_at	Aspergillus nidulans FGSC A4	AN1111	pectin lyase E (1298 nt)
AN1T-05980_at	Aspergillus nidulans FGSC A4	AN11117	conserved hypothetical protein (947 nt)
AN1T-02432_at	Aspergillus nidulans FGSC A4	AN1112	conserved hypothetical protein (748 nt)
AN1T-06049_at	Aspergillus nidulans FGSC A4	AN11123	conserved hypothetical protein (1026 nt)
AN1T-05988_at	Aspergillus nidulans FGSC A4	AN11124	dUTPase (527 nt)
AN1T-02433_at	Aspergillus nidulans FGSC A4	AN1113	conserved hypothetical protein (782 nt)
AN1T-09476_at	Aspergillus nidulans FGSC A4	AN11130	hypothetical protein (2318 nt)
AN1T-09478_at	Aspergillus nidulans FGSC A4	AN11131	transcription elongation factor 1 (820 nt)
AN1T-09444_at	Aspergillus nidulans FGSC A4	AN11133	microsomal signal peptidase Spc12 (421 nt)
AN1T-09456_at	Aspergillus nidulans FGSC A4	AN11135	prephenate dehydratase (1056 nt)
AN1T-09461_at	Aspergillus nidulans FGSC A4	AN11136	conserved hypothetical protein (363 nt)
AN1T-09471_at	Aspergillus nidulans FGSC A4	AN11137	conserved hypothetical protein (224 nt)
AN1T-09442_at	Aspergillus nidulans FGSC A4	AN11138	CorA family metal ion transporter (2029 nt)
AN1T-02434_at	Aspergillus nidulans FGSC A4	AN1114	conserved hypothetical protein (1554 nt)
AN1T-08415_at	Aspergillus nidulans FGSC A4	AN11145	hypothetical protein (583 nt)
AN1T-08413_at	Aspergillus nidulans FGSC A4	AN11146	cytidine deaminase (881 nt)
AN1T-02435_at	Aspergillus nidulans FGSC A4	AN1115	nucleoside hydrolase (1532 nt)
AN1T-02436_at	Aspergillus nidulans FGSC A4	AN1116	conserved hypothetical protein (1953 nt)
AN1T-02437_at	Aspergillus nidulans FGSC A4	AN1117	COPII-coated vesicle protein SurF4/Erv29 (1476 nt)
AN1T-03805_at	Aspergillus nidulans FGSC A4	AN11175	cytochrome c oxidase assembly protein (525 nt)
AN1T-02438_at	Aspergillus nidulans FGSC A4	AN1118	conserved hypothetical protein (1619 nt)
AN1T-03751_at	Aspergillus nidulans FGSC A4	AN11183	DNA-directed RNA polymerase N (384 nt)
AN1T-02439_at	Aspergillus nidulans FGSC A4	AN1119	small nuclear ribonucleoprotein Lsm8 (363 nt)
AN1T-02440_at	Aspergillus nidulans FGSC A4	AN1120	proline-rich (1425 nt)
AN1T-02441_at	Aspergillus nidulans FGSC A4	AN1121	conserved hypothetical protein (1336 nt)
AN1T-02442_a_at	Aspergillus nidulans FGSC A4	AN1122	60S ribosomal protein L1 (1069 nt)
AN1T-02442_at	Aspergillus nidulans FGSC A4	AN1122	60S ribosomal protein L1 (1069 nt)
AN1T-02105_at	Aspergillus nidulans FGSC A4	AN11221	proline oxidase Put1 (1417 nt)
AN1T-10499_at	Aspergillus nidulans FGSC A4	AN11227	heat shock protein 70 (1698 nt)
AN1T-02443_at	Aspergillus nidulans FGSC A4	AN1123	conserved hypothetical protein (2127 nt)
AN1T-10543_at	Aspergillus nidulans FGSC A4	AN11231	CaaX prenyl protease (1813 nt)
AN1T-10575_at	Aspergillus nidulans FGSC A4	AN11234	dolichol phosphate-mannose biosynthesis regulatory protein Dpm2 (300 nt)
AN1T-10595_at	Aspergillus nidulans FGSC A4	AN11238	inosine-5'-monophosphate dehydrogenase (1458 nt)
AN1T-02444_at	Aspergillus nidulans FGSC A4	AN1124	conserved hypothetical protein (2135 nt)
AN1T-10623_at	Aspergillus nidulans FGSC A4	AN11243	FAD binding domain-containing protein (1741 nt)
AN1T-10645_at	Aspergillus nidulans FGSC A4	AN11246	conserved hypothetical protein (870 nt)
AN1T-10646_at	Aspergillus nidulans FGSC A4	AN11247	conserved hypothetical protein (838 nt)
AN1T-10659_at	Aspergillus nidulans FGSC A4	AN11248	golgi reassembly stacking protein (1256 nt)
AN1T-10661_at	Aspergillus nidulans FGSC A4	AN11249	mitochondrial intermediate peptidase (921 nt)
AN1T-10685_at	Aspergillus nidulans FGSC A4	AN11250	exosome complex subunit Csl4 (1405 nt)
AN1T-09237_at	Aspergillus nidulans FGSC A4	AN11251	NADH dehydrogenase iron-sulfur protein 7 (703 nt)
AN1T-05742_at	Aspergillus nidulans FGSC A4	AN11252	3-hydroxyanthranilate 3,4-dioxygenase (1342 nt)
AN1T-01224_at	Aspergillus nidulans FGSC A4	AN11253	conserved hypothetical protein (1030 nt)
AN1T-02446_at	Aspergillus nidulans FGSC A4	AN1126	adp-ribosylation factor (1417 nt)
AN1T-02546_at	Aspergillus nidulans FGSC A4	AN11261	hypothetical protein (759 nt)
AN1T-02559_at	Aspergillus nidulans FGSC A4	AN11262	predicted protein (442 nt)
AN1T-05901_at	Aspergillus nidulans FGSC A4	AN11267	conserved hypothetical protein (1263 nt)
AN1T-02447_at	Aspergillus nidulans FGSC A4	AN1127	conserved hypothetical protein (1608 nt)
AN1T-00933_at	Aspergillus nidulans FGSC A4	AN11276	predicted protein (585 nt)
AN1T-08012_at	Aspergillus nidulans FGSC A4	AN11278	DUF543 domain-containing protein (479 nt)
AN1T-02448_at	Aspergillus nidulans FGSC A4	AN1128	conserved hypothetical protein (2750 nt)
AN1T-08086_at	Aspergillus nidulans FGSC A4	AN11280	predicted protein (643 nt)
AN1T-06355_at	Aspergillus nidulans FGSC A4	AN11281	conserved hypothetical protein (711 nt)
AN1T-02449_at	Aspergillus nidulans FGSC A4	AN1129	flavin-binding monooxygenase (2032 nt)
AN1T-02349_at	Aspergillus nidulans FGSC A4	AN11290	stress responsive A/B barrel domain-containing protein (350 nt)
AN1T-02450_at	Aspergillus nidulans FGSC A4	AN1130	conserved hypothetical protein (3743 nt)
AN1T-05679_at	Aspergillus nidulans FGSC A4	AN11301	predicted protein (485 nt)
AN1T-05718_at	Aspergillus nidulans FGSC A4	AN11303	conserved hypothetical protein (556 nt)
AN1T-05721_at	Aspergillus nidulans FGSC A4	AN11304	hypothetical protein (421 nt)
AN1T-02451_at	Aspergillus nidulans FGSC A4	AN1131	conserved hypothetical protein (710 nt)
AN1T-09054_at	Aspergillus nidulans FGSC A4	AN11313	conserved hypothetical protein (482 nt)
AN1T-01681_at	Aspergillus nidulans FGSC A4	AN11317	conserved hypothetical protein (787 nt)
AN1T-02452_at	Aspergillus nidulans FGSC A4	AN1132	repressor protein (2706 nt)
AN1T-09504_at	Aspergillus nidulans FGSC A4	AN11321	predicted protein (584 nt)
AN1T-02453_at	Aspergillus nidulans FGSC A4	AN1133	bax Inhibitor family protein (976 nt)
AN1T-06637_at	Aspergillus nidulans FGSC A4	AN11332	conserved hypothetical protein (547 nt)
AN1T-02454_at	Aspergillus nidulans FGSC A4	AN1134	quinic acid utilization activator (2478 nt)
AN1T-08381_at	Aspergillus nidulans FGSC A4	AN11341	predicted protein (390 nt)
AN1T-09990_at	Aspergillus nidulans FGSC A4	AN11344	predicted protein (484 nt)
AN1T-04271_at	Aspergillus nidulans FGSC A4	AN11347	hypothetical protein (906 nt)
AN1T-04310_at	Aspergillus nidulans FGSC A4	AN11348	phosphoglycerate mutase (701 nt)
AN1T-02455_at	Aspergillus nidulans FGSC A4	AN1135	catabolic 3-dehydroquinase (462 nt)
AN1T-02456_at	Aspergillus nidulans FGSC A4	AN1136	conserved hypothetical protein (1206 nt)
AN1T-07302_at	Aspergillus nidulans FGSC A4	AN11365	conserved hypothetical protein (336 nt)
AN1T-07305_at	Aspergillus nidulans FGSC A4	AN11366	Rieske 2Fe-2S family protein (372 nt)
AN1T-02457_at	Aspergillus nidulans FGSC A4	AN1137	quinate 5-dehydrogenase (990 nt)
AN1T-10157_at	Aspergillus nidulans FGSC A4	AN11378	hypothetical protein (659 nt)
AN1T-02458_at	Aspergillus nidulans FGSC A4	AN1138	quinate permease (1705 nt)
AN1T-02249_at	Aspergillus nidulans FGSC A4	AN11389	predicted protein (1202 nt)
AN1T-02459_at	Aspergillus nidulans FGSC A4	AN1139	quinate utilisation oxidoreductase (1197 nt)
AN1T-02277_at	Aspergillus nidulans FGSC A4	AN11391	hypothetical protein (282 nt)
AN1T-02460_at	Aspergillus nidulans FGSC A4	AN1140	dehydroshikimate dehydratase (1134 nt)
AN1T-00485_at	Aspergillus nidulans FGSC A4	AN11406	metallothionein-I gene transcription activator (283 nt)
AN1T-02461_at	Aspergillus nidulans FGSC A4	AN1141	ethanolamine kinase (1526 nt)
AN1T-02462_at	Aspergillus nidulans FGSC A4	AN1141	diploid state maintenance protein chpA (1146 nt)
AN1T-00547_at	Aspergillus nidulans FGSC A4	AN11410	predicted protein (698 nt)
AN1T-00576_a_at	Aspergillus nidulans FGSC A4	AN11411	hypothetical protein (1087 nt)
AN1T-00576_at	Aspergillus nidulans FGSC A4	AN11411	hypothetical protein (1087 nt)
AN1T-07500_at	Aspergillus nidulans FGSC A4	AN11419	60S ribosomal protein L38 (526 nt)
AN1T-02463_at	Aspergillus nidulans FGSC A4	AN1142	conserved hypothetical protein (1921 nt)
AN1T-05529_at	Aspergillus nidulans FGSC A4	AN11425	hypothetical protein (510 nt)
AN1T-02464_at	Aspergillus nidulans FGSC A4	AN1143	RING finger domain-containing protein (2223 nt)
AN1T-08770_at	Aspergillus nidulans FGSC A4	AN11438	predicted protein (1153 nt)
AN1T-03524_at	Aspergillus nidulans FGSC A4	AN11439	hypothetical protein (308 nt)
AN1T-02465_at	Aspergillus nidulans FGSC A4	AN1144	conserved hypothetical protein (2013 nt)
AN1T-02466_at	Aspergillus nidulans FGSC A4	AN1145	conserved hypothetical protein (1858 nt)
AN1T-01383_at	Aspergillus nidulans FGSC A4	AN11455	conserved hypothetical protein (593 nt)
AN1T-02467_at	Aspergillus nidulans FGSC A4	AN1146	cation diffusion facilitator 1 (1425 nt)
AN1T-02468_at	Aspergillus nidulans FGSC A4	AN1146	conserved hypothetical protein (1824 nt)
AN1T-05274_at	Aspergillus nidulans FGSC A4	AN11467	predicted protein (789 nt)
AN1T-02469_at	Aspergillus nidulans FGSC A4	AN1147	conserved hypothetical protein (1089 nt)
AN1T-04139_at	Aspergillus nidulans FGSC A4	AN11473	hypothetical protein (967 nt)
AN1T-01817_at	Aspergillus nidulans FGSC A4	AN11477	conserved hypothetical protein (590 nt)
AN1T-02470_at	Aspergillus nidulans FGSC A4	AN1148	vacuolar endopolyphosphatase (2230 nt)
AN1T-01899_at	Aspergillus nidulans FGSC A4	AN11480	predicted protein (532 nt)
AN1T-01915_at	Aspergillus nidulans FGSC A4	AN11481	hypothetical protein (670 nt)
AN1T-02471_at	Aspergillus nidulans FGSC A4	AN1149	DUF1674 domain-containing protein (429 nt)
AN1T-04419_at	Aspergillus nidulans FGSC A4	AN11491	predicted protein (1541 nt)
AN1T-04476_at	Aspergillus nidulans FGSC A4	AN11492	predicted protein (1392 nt)
AN1T-05114_at	Aspergillus nidulans FGSC A4	AN11499	predicted protein (2036 nt)
AN1T-02472_at	Aspergillus nidulans FGSC A4	AN1150	acetylornithine aminotransferase (1520 nt)
AN1T-05151_at	Aspergillus nidulans FGSC A4	AN11500	trafficking protein particle complex subunit 2/Sedlin (706 nt)
AN1T-02473_at	Aspergillus nidulans FGSC A4	AN1151	carboxy-cis,cis-muconate cyclase (1293 nt)
AN1T-03712_at	Aspergillus nidulans FGSC A4	AN11510	atesin-3 (316 nt)
AN1T-03712_x_at	Aspergillus nidulans FGSC A4	AN11510	atesin-3 (316 nt)
AN1T-03714_at	Aspergillus nidulans FGSC A4	AN11511	conserved hypothetical protein (263 nt)
AN1T-03737_at	Aspergillus nidulans FGSC A4	AN11518	hypothetical protein (313 nt)
AN1T-02474_at	Aspergillus nidulans FGSC A4	AN1152	conserved hypothetical protein (948 nt)
AN1T-03477_at	Aspergillus nidulans FGSC A4	AN11527	predicted protein (339 nt)
AN1T-04706_at	Aspergillus nidulans FGSC A4	AN11533	conserved hypothetical protein (243 nt)
AN1T-02476_at	Aspergillus nidulans FGSC A4	AN1154	endosomal cargo receptor (851 nt)
AN1T-05828_at	Aspergillus nidulans FGSC A4	AN11541	predicted protein (2604 nt)
AN1T-05847_at	Aspergillus nidulans FGSC A4	AN11543	hypothetical protein (730 nt)
AN1T-08606_at	Aspergillus nidulans FGSC A4	AN11544	hypothetical protein (264 nt)
AN1T-02477_at	Aspergillus nidulans FGSC A4	AN1155	conserved hypothetical protein (602 nt)
AN1T-02478_at	Aspergillus nidulans FGSC A4	AN1155	1,3-beta-glucanosyltransferase Bgt1 (1697 nt)
AN1T-10325_at	Aspergillus nidulans FGSC A4	AN11552	hypothetical protein (400 nt)
AN1T-02479_at	Aspergillus nidulans FGSC A4	AN1156	myosin class II heavy chain (7761 nt)
AN1T-01056_at	Aspergillus nidulans FGSC A4	AN11565	mitochondrial F1F0 ATP synthase subunit F (609 nt)
AN1T-01100_at	Aspergillus nidulans FGSC A4	AN11568	conserved hypothetical protein (286 nt)
AN1T-02480_at	Aspergillus nidulans FGSC A4	AN1157	RNA export mediator Gle1 (1595 nt)
AN1T-02481_at	Aspergillus nidulans FGSC A4	AN1158	cell wall biogenesis protein phosphatase Ssd1 (4722 nt)
AN1T-04863_at	Aspergillus nidulans FGSC A4	AN11584	conserved hypothetical protein (330 nt)
AN1T-04939_at	Aspergillus nidulans FGSC A4	AN11585	conserved hypothetical protein (1017 nt)
AN1T-10419_at	Aspergillus nidulans FGSC A4	AN11586	hypothetical protein (419 nt)
AN1T-02482_at	Aspergillus nidulans FGSC A4	AN1159	ubiquitin conjugating enzyme E2 (1769 nt)
AN1T-10239_at	Aspergillus nidulans FGSC A4	AN11597	conserved hypothetical protein (310 nt)
AN1T-02483_at	Aspergillus nidulans FGSC A4	AN1160	hypothetical protein (793 nt)
AN1T-10359_at	Aspergillus nidulans FGSC A4	AN11600	hypothetical protein (400 nt)
AN1T-10136_at	Aspergillus nidulans FGSC A4	AN11605	hypothetical protein (519 nt)
AN1T-02484_at	Aspergillus nidulans FGSC A4	AN1161	conserved hypothetical protein (621 nt)
AN1T-03024_at	Aspergillus nidulans FGSC A4	AN11611	predicted protein (438 nt)
AN1T-02485_at	Aspergillus nidulans FGSC A4	AN1162	elongation factor 1-beta (1268 nt)
AN1T-08675_at	Aspergillus nidulans FGSC A4	AN11621	conserved hypothetical protein (499 nt)
AN1T-05235_at	Aspergillus nidulans FGSC A4	AN11626	conserved hypothetical protein (458 nt)
AN1T-02486_at	Aspergillus nidulans FGSC A4	AN1163	heat shock protein 78 (2679 nt)
AN1T-09465_at	Aspergillus nidulans FGSC A4	AN11632	conserved hypothetical protein (1570 nt)
AN1T-02004_at	Aspergillus nidulans FGSC A4	AN11647	hypothetical protein (320 nt)
AN1T-02488_at	Aspergillus nidulans FGSC A4	AN1165	3-ketodihydrosphingosine reductase tsc10 (1172 nt)
AN1T-02489_at	Aspergillus nidulans FGSC A4	AN1166	60S ribosomal protein L6 (1521 nt)
AN1T-02490_at	Aspergillus nidulans FGSC A4	AN1167	conserved hypothetical protein (1618 nt)
AN1T-10655_s_at	Aspergillus nidulans FGSC A4	AN11673	conserved hypothetical protein (207 nt)
AN1T-02491_at	Aspergillus nidulans FGSC A4	AN1168	conserved hypothetical protein (6479 nt)
AN1T-02492_at	Aspergillus nidulans FGSC A4	AN1169	conserved hypothetical protein (699 nt)
AN1T-02493_at	Aspergillus nidulans FGSC A4	AN1170	histone-lysine n-methyltransferase (1774 nt)
AN1T-02494_at	Aspergillus nidulans FGSC A4	AN1171	serine/threonine protein kinase Kin1 (3292 nt)
AN1T-02495_at	Aspergillus nidulans FGSC A4	AN1172	G-patch domain-containing protein (2264 nt)
AN1T-02496_at	Aspergillus nidulans FGSC A4	AN1173	ubiquitin domain-containing protein (1212 nt)
AN1T-02497_at	Aspergillus nidulans FGSC A4	AN1174	ATP-binding cassette transporter (5277 nt)
AN1T-02498_at	Aspergillus nidulans FGSC A4	AN1175	ribosomal RNA processing protein (1107 nt)
AN1T-02499_at	Aspergillus nidulans FGSC A4	AN1176	sphingosine kinase (1827 nt)
AN1T-02500_at	Aspergillus nidulans FGSC A4	AN1177	coatomer beta subunit (3070 nt)
AN1T-02501_at	Aspergillus nidulans FGSC A4	AN1178	mago nashi domain-containing protein (513 nt)
AN1T-02502_at	Aspergillus nidulans FGSC A4	AN1179	vesicle-mediated transporter Vid24 (2023 nt)
AN1T-02503_at	Aspergillus nidulans FGSC A4	AN1180	MAP kinase kinase kinase SskB (4161 nt)
AN1T-02504_at	Aspergillus nidulans FGSC A4	AN1180	MFS multidrug transporter (1322 nt)
AN1T-02505_at	Aspergillus nidulans FGSC A4	AN1180	C6 transcription factor (1679 nt)
AN1T-02506_at	Aspergillus nidulans FGSC A4	AN1181	ammonium permease MEPA (1690 nt)
AN1T-02507_a_at	Aspergillus nidulans FGSC A4	AN1182	tubulin beta-1 chain (1961 nt)
AN1T-02508_at	Aspergillus nidulans FGSC A4	AN1183	conserved hypothetical protein (2584 nt)
AN1T-02509_at	Aspergillus nidulans FGSC A4	AN1184	amidohydrolase (1338 nt)
AN1T-02510_at	Aspergillus nidulans FGSC A4	AN1185	membrane transporter (1654 nt)
AN1T-02511_at	Aspergillus nidulans FGSC A4	AN1186	purine-cytosine permease (1669 nt)
AN1T-02512_at	Aspergillus nidulans FGSC A4	AN1187	conserved hypothetical protein (1482 nt)
AN1T-02513_at	Aspergillus nidulans FGSC A4	AN1188	nuclear mRNA splicing factor-associated protein (1700 nt)
AN1T-02514_at	Aspergillus nidulans FGSC A4	AN1189	P-type calcium ATPase (4442 nt)
AN1T-03880_at	Aspergillus nidulans FGSC A4	AN1190	nuclear pore complex protein Nup107 (3372 nt)
AN1T-03881_at	Aspergillus nidulans FGSC A4	AN1191	ubiquitin modifier (693 nt)
AN1T-03882_at	Aspergillus nidulans FGSC A4	AN1192	conserved hypothetical protein (1109 nt)
AN1T-03883_at	Aspergillus nidulans FGSC A4	AN1193	succinyl-CoA synthetase subunit alpha (2532 nt)
AN1T-03884_at	Aspergillus nidulans FGSC A4	AN1194	adenylylsulfate kinase (680 nt)
AN1T-03885_at	Aspergillus nidulans FGSC A4	AN1195	vacuolar ATP synthase subunit C (1479 nt)
AN1T-03886_at	Aspergillus nidulans FGSC A4	AN1196	thioesterase (1013 nt)
AN1T-03887_at	Aspergillus nidulans FGSC A4	AN1197	alpha-1,2-mannosidase (2694 nt)
AN1T-03888_at	Aspergillus nidulans FGSC A4	AN1198	glycine cleavage system T protein (1670 nt)
AN1T-03889_at	Aspergillus nidulans FGSC A4	AN1199	neutral amino acid permease (2154 nt)
AN1T-03890_at	Aspergillus nidulans FGSC A4	AN1200	CCAAT-box-binding transcription factor (3615 nt)
AN1T-03891_at	Aspergillus nidulans FGSC A4	AN1201	prolyl-tRNA synthetase (2058 nt)
AN1T-03892_at	Aspergillus nidulans FGSC A4	AN1202	NUDIX domain-containing protein (582 nt)
AN1T-03894_at	Aspergillus nidulans FGSC A4	AN1203	conserved hypothetical protein (949 nt)
AN1T-03895_at	Aspergillus nidulans FGSC A4	AN1204	stress responsive A/B barrel domain-containing protein (444 nt)
AN1T-03896_at	Aspergillus nidulans FGSC A4	AN1205	prefoldin subunit 5 (716 nt)
AN1T-03897_at	Aspergillus nidulans FGSC A4	AN1206	conserved hypothetical protein (1984 nt)
AN1T-03900_at	Aspergillus nidulans FGSC A4	AN1209	proteasome regulatory particle subunit (1011 nt)
AN1T-03901_at	Aspergillus nidulans FGSC A4	AN1210	M repeat protein (2627 nt)
AN1T-03902_at	Aspergillus nidulans FGSC A4	AN1211	vacuolar ATP synthase subunit H (1714 nt)
AN1T-03903_at	Aspergillus nidulans FGSC A4	AN1212	C6 finger domain-containing protein (1650 nt)
AN1T-03904_at	Aspergillus nidulans FGSC A4	AN1213	conserved hypothetical protein (3311 nt)
AN1T-03905_at	Aspergillus nidulans FGSC A4	AN1214	conserved hypothetical protein (959 nt)
AN1T-03906_at	Aspergillus nidulans FGSC A4	AN1215	GTP-binding protein (1754 nt)
AN1T-03907_at	Aspergillus nidulans FGSC A4	AN1216	glycerol-3-phosphate phosphatase (1172 nt)
AN1T-03909_at	Aspergillus nidulans FGSC A4	AN1217	conserved hypothetical protein (1954 nt)
AN1T-03910_at	Aspergillus nidulans FGSC A4	AN1218	phosphoglycerate mutase (1411 nt)
AN1T-03912_at	Aspergillus nidulans FGSC A4	AN1220	conserved hypothetical protein (697 nt)
AN1T-03913_at	Aspergillus nidulans FGSC A4	AN1221	conserved hypothetical protein (2898 nt)
AN1T-03914_at	Aspergillus nidulans FGSC A4	AN1222	S-adenosylmethionine synthetase (1831 nt)
AN1T-03915_at	Aspergillus nidulans FGSC A4	AN1223	ATP binding protein (1217 nt)
AN1T-03916_at	Aspergillus nidulans FGSC A4	AN1224	conserved hypothetical protein (589 nt)
AN1T-03917_at	Aspergillus nidulans FGSC A4	AN1225	CBF/NF-Y family transcription factor (1263 nt)
AN1T-03918_at	Aspergillus nidulans FGSC A4	AN1226	SIR2 family histone deacetylase (1852 nt)
AN1T-03919_at	Aspergillus nidulans FGSC A4	AN1227	RNA polymerase II Mediator complex subunit Sin4 (3110 nt)
AN1T-03920_at	Aspergillus nidulans FGSC A4	AN1228	60S ribosomal protein L35 (868 nt)
AN1T-03921_at	Aspergillus nidulans FGSC A4	AN1229	conserved hypothetical protein (808 nt)
AN1T-03922_at	Aspergillus nidulans FGSC A4	AN1230	F1F0 ATP synthase assembly protein Atp10 (1149 nt)
AN1T-03923_at	Aspergillus nidulans FGSC A4	AN1231	DNA polymerase POL4 (2295 nt)
AN1T-03924_at	Aspergillus nidulans FGSC A4	AN1232	conserved hypothetical protein (2476 nt)
AN1T-03925_at	Aspergillus nidulans FGSC A4	AN1233	conserved hypothetical protein (2560 nt)
AN1T-03926_at	Aspergillus nidulans FGSC A4	AN1234	conserved hypothetical protein (605 nt)
AN1T-03927_at	Aspergillus nidulans FGSC A4	AN1235	pumilio domain-containing protein (2272 nt)
AN1T-03928_at	Aspergillus nidulans FGSC A4	AN1235	conserved hypothetical protein (869 nt)
AN1T-03929_at	Aspergillus nidulans FGSC A4	AN1236	conserved hypothetical protein (1688 nt)
AN1T-03930_at	Aspergillus nidulans FGSC A4	AN1237	conserved hypothetical protein (1213 nt)
AN1T-03931_at	Aspergillus nidulans FGSC A4	AN1238	conserved hypothetical protein (4055 nt)
AN1T-03932_at	Aspergillus nidulans FGSC A4	AN1239	conserved hypothetical protein (813 nt)
AN1T-03933_at	Aspergillus nidulans FGSC A4	AN1240	ABC multidrug transporter (5179 nt)
AN1T-03934_at	Aspergillus nidulans FGSC A4	AN1240	ABC multidrug transporter (5179 nt)
AN1T-03935_at	Aspergillus nidulans FGSC A4	AN1242	Nonribosomal peptide synthase, Nidulanin A
AN1T-03936_at	Aspergillus nidulans FGSC A4	AN1243	MFS multidrug transporter (1933 nt)
AN1T-03937_at	Aspergillus nidulans FGSC A4	AN1244	mitochondrial outer membrane protein iml2 (2422 nt)
AN1T-03938_at	Aspergillus nidulans FGSC A4	AN1245	hypothetical protein (733 nt)
AN1T-03939_at	Aspergillus nidulans FGSC A4	AN1246	phosphoglycerate kinase (1494 nt)
AN1T-03940_at	Aspergillus nidulans FGSC A4	AN1247	integral membrane protein (1798 nt)
AN1T-03941_at	Aspergillus nidulans FGSC A4	AN1248	conserved hypothetical protein (2257 nt)
AN1T-03943_at	Aspergillus nidulans FGSC A4	AN1250	conserved hypothetical protein (2370 nt)
AN1T-03944_at	Aspergillus nidulans FGSC A4	AN1251	C2H2 transcription factor (729 nt)
AN1T-03945_at	Aspergillus nidulans FGSC A4	AN1252	4-carboxymuconolactone decarboxylase (1485 nt)
AN1T-03946_at	Aspergillus nidulans FGSC A4	AN1253	conserved hypothetical protein (570 nt)
AN1T-03947_at	Aspergillus nidulans FGSC A4	AN1254	C2H2 finger domain-containing protein (1215 nt)
AN1T-03948_at	Aspergillus nidulans FGSC A4	AN1255	chromodomain helicase (4605 nt)
AN1T-03949_a_at	Aspergillus nidulans FGSC A4	AN1256	ATP-binding cassette sub-family E member 1 (2665 nt)
AN1T-03949_at	Aspergillus nidulans FGSC A4	AN1256	ATP-binding cassette sub-family E member 1 (2665 nt)
AN1T-03950_at	Aspergillus nidulans FGSC A4	AN1257	glycosyl transferase (1129 nt)
AN1T-03951_at	Aspergillus nidulans FGSC A4	AN1258	conserved hypothetical protein (2096 nt)
AN1T-03952_at	Aspergillus nidulans FGSC A4	AN1259	pre-mRNA splicing factor CLF1 (2076 nt)
AN1T-03953_at	Aspergillus nidulans FGSC A4	AN1260	pre-mRNA splicing factor (1606 nt)
AN1T-03954_at	Aspergillus nidulans FGSC A4	AN1261	conserved hypothetical protein (817 nt)
AN1T-03955_at	Aspergillus nidulans FGSC A4	AN1262	conserved hypothetical protein (1327 nt)
AN1T-03956_at	Aspergillus nidulans FGSC A4	AN1263	S-adenosylhomocysteine hydrolase (1664 nt)
AN1T-03957_at	Aspergillus nidulans FGSC A4	AN1264	3-oxoacyl-(acyl-carrier-protein) reductase (944 nt)
AN1T-03958_at	Aspergillus nidulans FGSC A4	AN1264	conserved hypothetical protein (690 nt)
AN1T-03959_at	Aspergillus nidulans FGSC A4	AN1265	conserved hypothetical protein (1968 nt)
AN1T-03960_at	Aspergillus nidulans FGSC A4	AN1266	pre-mRNA-processing ATP-dependent RNA helicase prp5 (3753 nt)
AN1T-03961_at	Aspergillus nidulans FGSC A4	AN1267	conserved hypothetical protein (1534 nt)
AN1T-03962_at	Aspergillus nidulans FGSC A4	AN1268	conserved hypothetical protein (5745 nt)
AN1T-03963_at	Aspergillus nidulans FGSC A4	AN1269	mitochondrial carrier protein (1183 nt)
AN1T-03965_at	Aspergillus nidulans FGSC A4	AN1270	eukaryotic translation initiation factor 3 subunit 3 (1321 nt)
AN1T-03966_at	Aspergillus nidulans FGSC A4	AN1271	conserved hypothetical protein (993 nt)
AN1T-03967_at	Aspergillus nidulans FGSC A4	AN1272	casein kinase II beta 2 subunit (1534 nt)
AN1T-03968_at	Aspergillus nidulans FGSC A4	AN1273	glycosyl hydrolase family 6 protein (1545 nt)
AN1T-03969_at	Aspergillus nidulans FGSC A4	AN1274	glycerol dehydrogenase Gcy1 (1164 nt)
AN1T-03970_at	Aspergillus nidulans FGSC A4	AN1275	conserved hypothetical protein (791 nt)
AN1T-03971_at	Aspergillus nidulans FGSC A4	AN1276	MFS sugar transporter (1977 nt)
AN1T-03972_at	Aspergillus nidulans FGSC A4	AN1277	alpha-arabinofuranosidase (1862 nt)
AN1T-03973_at	Aspergillus nidulans FGSC A4	AN1278	conserved hypothetical protein (463 nt)
AN1T-03974_at	Aspergillus nidulans FGSC A4	AN1279	conserved hypothetical protein (1011 nt)
AN1T-03975_at	Aspergillus nidulans FGSC A4	AN1280	VPS9 domain-containing protein (3650 nt)
AN1T-03976_at	Aspergillus nidulans FGSC A4	AN1281	mitochondrial inner membrane translocase subunit TIM44 (2155 nt)
AN1T-03978_at	Aspergillus nidulans FGSC A4	AN1283	DUF1339 domain-containing protein (3352 nt)
AN1T-03979_at	Aspergillus nidulans FGSC A4	AN1284	PUA RNA binding domain-containing protein (691 nt)
AN1T-03980_at	Aspergillus nidulans FGSC A4	AN1284	GTP-binding protein YchF (1580 nt)
AN1T-03981_at	Aspergillus nidulans FGSC A4	AN1285	endo-beta-1,4-glucanase (1228 nt)
AN1T-03982_at	Aspergillus nidulans FGSC A4	AN1286	histone transcription regulator (3478 nt)
AN1T-03983_at	Aspergillus nidulans FGSC A4	AN1287	stomatin family protein (1563 nt)
AN1T-03984_at	Aspergillus nidulans FGSC A4	AN1288	conserved hypothetical protein (3281 nt)
AN1T-03987_at	Aspergillus nidulans FGSC A4	AN1289	conserved hypothetical protein (2745 nt)
AN1T-03988_at	Aspergillus nidulans FGSC A4	AN1290	K+ homeostasis protein Kha1 (2806 nt)
AN1T-03990_at	Aspergillus nidulans FGSC A4	AN1291	DUF636 domain-containing protein (704 nt)
AN1T-03991_at	Aspergillus nidulans FGSC A4	AN1292	PAP2 domain-containing protein (1271 nt)
AN1T-03992_at	Aspergillus nidulans FGSC A4	AN1293	conserved hypothetical protein (818 nt)
AN1T-03993_at	Aspergillus nidulans FGSC A4	AN1294	triacylglycerol lipase (857 nt)
AN1T-03995_at	Aspergillus nidulans FGSC A4	AN1296	tRNA ligase (2481 nt)
AN1T-03996_at	Aspergillus nidulans FGSC A4	AN1297	golgi traffic protein SFT2 (1554 nt)
AN1T-03997_at	Aspergillus nidulans FGSC A4	AN1298	HLH transcription factor (2047 nt)
AN1T-03998_at	Aspergillus nidulans FGSC A4	AN1299	mitochondrial 2-oxodicarboxylate carrier protein (1547 nt)
AN1T-04000_at	Aspergillus nidulans FGSC A4	AN1299	conserved hypothetical protein (1784 nt)
AN1T-04001_at	Aspergillus nidulans FGSC A4	AN1300	conserved hypothetical protein (823 nt)
AN1T-04003_at	Aspergillus nidulans FGSC A4	AN1301	extracellular dioxygenase (1316 nt)
AN1T-07926_at	Aspergillus nidulans FGSC A4	AN1302	conserved hypothetical protein (1478 nt)
AN1T-07927_at	Aspergillus nidulans FGSC A4	AN1303	conserved hypothetical protein (2148 nt)
AN1T-07928_at	Aspergillus nidulans FGSC A4	AN1304	conserved hypothetical protein (658 nt)
AN1T-07929_at	Aspergillus nidulans FGSC A4	AN1305	conserved hypothetical protein (753 nt)
AN1T-07930_at	Aspergillus nidulans FGSC A4	AN1306	actin-binding protein (1203 nt)
AN1T-07931_at	Aspergillus nidulans FGSC A4	AN1307	conserved hypothetical protein (738 nt)
AN1T-07932_at	Aspergillus nidulans FGSC A4	AN1308	conserved hypothetical protein (913 nt)
AN1T-07933_at	Aspergillus nidulans FGSC A4	AN1309	conserved hypothetical protein (2323 nt)
AN1T-07934_at	Aspergillus nidulans FGSC A4	AN1310	conserved hypothetical protein (1719 nt)
AN1T-07935_at	Aspergillus nidulans FGSC A4	AN1311	conserved hypothetical protein (1363 nt)
AN1T-07936_at	Aspergillus nidulans FGSC A4	AN1312	conserved hypothetical protein (1181 nt)
AN1T-07937_at	Aspergillus nidulans FGSC A4	AN1313	conserved hypothetical protein (1140 nt)
AN1T-07938_at	Aspergillus nidulans FGSC A4	AN1314	conserved hypothetical protein (2107 nt)
AN1T-07939_at	Aspergillus nidulans FGSC A4	AN1315	conserved hypothetical protein (1301 nt)
AN1T-07940_at	Aspergillus nidulans FGSC A4	AN1316	conserved hypothetical protein (886 nt)
AN1T-07941_at	Aspergillus nidulans FGSC A4	AN1317	conserved hypothetical protein (1374 nt)
AN1T-07942_at	Aspergillus nidulans FGSC A4	AN1318	tyrosinase (1346 nt)
AN1T-07943_at	Aspergillus nidulans FGSC A4	AN1319	snRNP and snoRNP protein (532 nt)
AN1T-07944_at	Aspergillus nidulans FGSC A4	AN1320	conserved hypothetical protein (830 nt)
AN1T-07945_at	Aspergillus nidulans FGSC A4	AN1321	conserved hypothetical protein (1116 nt)
AN1T-07947_at	Aspergillus nidulans FGSC A4	AN1322	dynamin family GTPase (2427 nt)
AN1T-07948_at	Aspergillus nidulans FGSC A4	AN1323	conserved hypothetical protein (1311 nt)
AN1T-07949_at	Aspergillus nidulans FGSC A4	AN1324	actin-interacting protein (3109 nt)
AN1T-07950_at	Aspergillus nidulans FGSC A4	AN1325	PAB1 binding protein (3577 nt)
AN1T-07951_at	Aspergillus nidulans FGSC A4	AN1326	protein kinase (2934 nt)
AN1T-07952_at	Aspergillus nidulans FGSC A4	AN1327	conserved hypothetical protein (2142 nt)
AN1T-07953_at	Aspergillus nidulans FGSC A4	AN1328	N-acetyltransferase complex ARD1 subunit (798 nt)
AN1T-07954_at	Aspergillus nidulans FGSC A4	AN1329	conserved hypothetical protein (1744 nt)
AN1T-07955_at	Aspergillus nidulans FGSC A4	AN1330	conserved hypothetical protein (1529 nt)
AN1T-07956_at	Aspergillus nidulans FGSC A4	AN1331	conserved hypothetical protein (1200 nt)
AN1T-07957_at	Aspergillus nidulans FGSC A4	AN1332	endo-beta-1,3-glucanase (1227 nt)
AN1T-07958_at	Aspergillus nidulans FGSC A4	AN1333	dynein light chain protein (670 nt)
AN1T-07959_at	Aspergillus nidulans FGSC A4	AN1334	vacuolar transporter chaperone 1 (434 nt)
AN1T-07960_at	Aspergillus nidulans FGSC A4	AN1335	WD-repeat protein pop3 (1341 nt)
AN1T-07961_at	Aspergillus nidulans FGSC A4	AN1336	conserved hypothetical protein (1491 nt)
AN1T-07962_at	Aspergillus nidulans FGSC A4	AN1337	conserved hypothetical protein (1039 nt)
AN1T-07963_at	Aspergillus nidulans FGSC A4	AN1337	conserved hypothetical protein (2360 nt)
AN1T-07965_at	Aspergillus nidulans FGSC A4	AN1339	E3 ubiquitin-protein ligase pub1 (3502 nt)
AN1T-07966_at	Aspergillus nidulans FGSC A4	AN1340	RNP domain-containing protein (821 nt)
AN1T-07967_at	Aspergillus nidulans FGSC A4	AN1341	vacuolar protein sorting 29 (900 nt)
AN1T-07968_at	Aspergillus nidulans FGSC A4	AN1342	aminotransferase (1404 nt)
AN1T-07969_at	Aspergillus nidulans FGSC A4	AN1343	NIF domain-containing protein (1605 nt)
AN1T-07970_at	Aspergillus nidulans FGSC A4	AN1344	translation regulator GCD7 (1532 nt)
AN1T-07971_a_at	Aspergillus nidulans FGSC A4	AN1345	40S ribosomal protein S23 (560 nt)
AN1T-07971_at	Aspergillus nidulans FGSC A4	AN1345	40S ribosomal protein S23 (560 nt)
AN1T-07972_at	Aspergillus nidulans FGSC A4	AN1346	conserved hypothetical protein (821 nt)
AN1T-07973_at	Aspergillus nidulans FGSC A4	AN1347	conserved hypothetical protein (427 nt)
AN1T-07974_at	Aspergillus nidulans FGSC A4	AN1348	50S ribosomal protein L17 (732 nt)
AN1T-07975_at	Aspergillus nidulans FGSC A4	AN1349	R3H domain-containing protein (3527 nt)
AN1T-07976_at	Aspergillus nidulans FGSC A4	AN1350	conserved hypothetical protein (603 nt)
AN1T-07977_at	Aspergillus nidulans FGSC A4	AN1351	conserved hypothetical protein (2343 nt)
AN1T-07978_at	Aspergillus nidulans FGSC A4	AN1352	S-adenosylmethionine-dependent methyltransferase (689 nt)
AN1T-07979_at	Aspergillus nidulans FGSC A4	AN1353	transcription initiation factor TFIID subunit 13 (1054 nt)
AN1T-07981_at	Aspergillus nidulans FGSC A4	AN1354	nucleolus protein required for cell viability (2358 nt)
AN1T-07982_at	Aspergillus nidulans FGSC A4	AN1355	DUF6 domain-containing protein (1359 nt)
AN1T-07983_at	Aspergillus nidulans FGSC A4	AN1356	conserved hypothetical protein (1594 nt)
AN1T-07984_at	Aspergillus nidulans FGSC A4	AN1357	cholinephosphate cytidylyltransferase (1528 nt)
AN1T-07985_at	Aspergillus nidulans FGSC A4	AN1358	protein phosphatase 2C (2013 nt)
AN1T-07986_at	Aspergillus nidulans FGSC A4	AN1359	conserved hypothetical protein (2890 nt)
AN1T-07987_at	Aspergillus nidulans FGSC A4	AN1360	acetyltransferase (486 nt)
AN1T-07988_at	Aspergillus nidulans FGSC A4	AN1361	conserved hypothetical protein (379 nt)
AN1T-07989_at	Aspergillus nidulans FGSC A4	AN1362	CUE domain-containing protein (1647 nt)
AN1T-07990_at	Aspergillus nidulans FGSC A4	AN1363	ATP dependent RNA helicase (2692 nt)
AN1T-07991_at	Aspergillus nidulans FGSC A4	AN1364	DUF1000 domain-containing protein (927 nt)
AN1T-07992_at	Aspergillus nidulans FGSC A4	AN1365	charged multivesicular body protein 6 (813 nt)
AN1T-07993_at	Aspergillus nidulans FGSC A4	AN1366	AAA family ATPase/60S ribosome export protein Rix7 (2323 nt)
AN1T-07994_at	Aspergillus nidulans FGSC A4	AN1367	eukaryotic ribosome biogenesis protein 1 (2546 nt)
AN1T-07995_at	Aspergillus nidulans FGSC A4	AN1368	C6 finger domain-containing protein (1535 nt)
AN1T-07996_at	Aspergillus nidulans FGSC A4	AN1369	conserved hypothetical protein (1599 nt)
AN1T-07997_at	Aspergillus nidulans FGSC A4	AN1370	protein kinase activator (1392 nt)
AN1T-07998_at	Aspergillus nidulans FGSC A4	AN1371	conserved hypothetical protein (480 nt)
AN1T-07999_at	Aspergillus nidulans FGSC A4	AN1372	rhomboid family protein (1566 nt)
AN1T-08000_at	Aspergillus nidulans FGSC A4	AN1373	conserved hypothetical protein (1758 nt)
AN1T-09830_at	Aspergillus nidulans FGSC A4	AN1374	conserved hypothetical protein (3994 nt)
AN1T-09831_at	Aspergillus nidulans FGSC A4	AN1375	conserved hypothetical protein (1835 nt)
AN1T-09832_at	Aspergillus nidulans FGSC A4	AN1376	methylene-fatty-acyl-phospholipid synthase (1206 nt)
AN1T-09833_at	Aspergillus nidulans FGSC A4	AN1377	intermediate filament protein (3728 nt)
AN1T-09834_at	Aspergillus nidulans FGSC A4	AN1378	conserved hypothetical protein (1378 nt)
AN1T-09835_at	Aspergillus nidulans FGSC A4	AN1379	nuclear pore complex protein (1238 nt)
AN1T-09836_at	Aspergillus nidulans FGSC A4	AN1380	methionyl-tRNA synthetase (2175 nt)
AN1T-09837_at	Aspergillus nidulans FGSC A4	AN1381	DUF1715 domain-containing protein (576 nt)
AN1T-09838_at	Aspergillus nidulans FGSC A4	AN1382	ER membrane protein (1383 nt)
AN1T-09839_at	Aspergillus nidulans FGSC A4	AN1383	cAMP-regulated phosphoprotein family protein Igo1 (625 nt)
AN1T-09840_at	Aspergillus nidulans FGSC A4	AN1384	DUF431 domain-containing protein (855 nt)
AN1T-09841_at	Aspergillus nidulans FGSC A4	AN1384	carboxypeptidase (2024 nt)
AN1T-09842_at	Aspergillus nidulans FGSC A4	AN1385	WD repeat protein (1338 nt)
AN1T-09843_at	Aspergillus nidulans FGSC A4	AN1386	conserved hypothetical protein (3094 nt)
AN1T-09844_at	Aspergillus nidulans FGSC A4	AN1387	WD domain-containing protein (1180 nt)
AN1T-09845_at	Aspergillus nidulans FGSC A4	AN1388	CHY and RING finger domain-containing protein (3120 nt)
AN1T-09846_at	Aspergillus nidulans FGSC A4	AN1388	CHY and RING finger domain-containing protein (3120 nt)
AN1T-09847_at	Aspergillus nidulans FGSC A4	AN1389	conserved hypothetical protein (3271 nt)
AN1T-09848_at	Aspergillus nidulans FGSC A4	AN1390	iron/copper transporter Atx1 (682 nt)
AN1T-09849_at	Aspergillus nidulans FGSC A4	AN1391	conserved hypothetical protein (3133 nt)
AN1T-09850_at	Aspergillus nidulans FGSC A4	AN1392	probable kinetochore protein spc25 (951 nt)
AN1T-09851_at	Aspergillus nidulans FGSC A4	AN1393	conserved hypothetical protein (576 nt)
AN1T-09852_a_at	Aspergillus nidulans FGSC A4	AN1394	septin (1811 nt)
AN1T-09852_at	Aspergillus nidulans FGSC A4	AN1394	septin (1811 nt)
AN1T-09853_at	Aspergillus nidulans FGSC A4	AN1395	guanylate kinase (1595 nt)
AN1T-09854_at	Aspergillus nidulans FGSC A4	AN1395	golgi matrix protein (1968 nt)
AN1T-09855_at	Aspergillus nidulans FGSC A4	AN1396	glycerol-3-phosphate dehydrogenase (2272 nt)
AN1T-09856_at	Aspergillus nidulans FGSC A4	AN1397	3-hydroxyphenylacetate 6 hydroxylase (1776 nt)
AN1T-10484_at	Aspergillus nidulans FGSC A4	AN1398	conserved hypothetical protein (541 nt)
AN1T-10485_at	Aspergillus nidulans FGSC A4	AN1399	conserved hypothetical protein (1716 nt)
AN1T-10486_at	Aspergillus nidulans FGSC A4	AN1400	type 1 phosphatase regulator YPI1 (872 nt)
AN1T-10487_at	Aspergillus nidulans FGSC A4	AN1401	exportin-1 (4186 nt)
AN1T-10488_at	Aspergillus nidulans FGSC A4	AN1402	C6 zinc finger domain-containing protein (2147 nt)
AN1T-10489_at	Aspergillus nidulans FGSC A4	AN1403	porphobilinogen synthase (1217 nt)
AN1T-10490_at	Aspergillus nidulans FGSC A4	AN1404	conserved hypothetical protein (1374 nt)
AN1T-05663_at	Aspergillus nidulans FGSC A4	AN1405	conserved hypothetical protein (1226 nt)
AN1T-05665_at	Aspergillus nidulans FGSC A4	AN1406	C6 finger domain-containing protein (2933 nt)
AN1T-05666_at	Aspergillus nidulans FGSC A4	AN1407	conserved hypothetical protein (654 nt)
AN1T-05667_at	Aspergillus nidulans FGSC A4	AN1408	elongation factor 2 (3174 nt)
AN1T-05668_at	Aspergillus nidulans FGSC A4	AN1409	acetyl-CoA acetyltransferase (1556 nt)
AN1T-05669_at	Aspergillus nidulans FGSC A4	AN1410	ZIP family zinc transporter (921 nt)
AN1T-05670_at	Aspergillus nidulans FGSC A4	AN1410	conserved hypothetical protein (1602 nt)
AN1T-05671_at	Aspergillus nidulans FGSC A4	AN1411	conserved hypothetical protein (579 nt)
AN1T-05672_at	Aspergillus nidulans FGSC A4	AN1412	conserved hypothetical protein (1832 nt)
AN1T-05673_at	Aspergillus nidulans FGSC A4	AN1413	cleavage and polyadenylation specificity factor subunit A (4475 nt)
AN1T-05674_at	Aspergillus nidulans FGSC A4	AN1414	transcriptional regulator PacG/VIB-1 (1959 nt)
AN1T-05675_at	Aspergillus nidulans FGSC A4	AN1415	conserved hypothetical protein (604 nt)
AN1T-05676_at	Aspergillus nidulans FGSC A4	AN1416	beta-N-acetylglucosaminidase (2983 nt)
AN1T-05677_at	Aspergillus nidulans FGSC A4	AN1417	conserved hypothetical protein (1086 nt)
AN1T-05678_at	Aspergillus nidulans FGSC A4	AN1418	glucosamine-6-phosphate isomerase (1546 nt)
AN1T-05680_at	Aspergillus nidulans FGSC A4	AN1419	predicted protein (1166 nt)
AN1T-05681_at	Aspergillus nidulans FGSC A4	AN1420	conserved hypothetical protein (2527 nt)
AN1T-05682_at	Aspergillus nidulans FGSC A4	AN1421	conserved hypothetical protein (1641 nt)
AN1T-05683_at	Aspergillus nidulans FGSC A4	AN1422	conserved hypothetical protein (707 nt)
AN1T-05684_at	Aspergillus nidulans FGSC A4	AN1423	MFS transporter (1608 nt)
AN1T-05685_at	Aspergillus nidulans FGSC A4	AN1424	conserved hypothetical protein (2163 nt)
AN1T-05686_at	Aspergillus nidulans FGSC A4	AN1425	conserved hypothetical protein (2975 nt)
AN1T-05687_at	Aspergillus nidulans FGSC A4	AN1426	carboxypeptidase S1 (2089 nt)
AN1T-05688_at	Aspergillus nidulans FGSC A4	AN1427	DUF895 domain membrane protein (1968 nt)
AN1T-05689_at	Aspergillus nidulans FGSC A4	AN1428	n-acetylglucosamine-6-phosphate deacetylase (1293 nt)
AN1T-05690_at	Aspergillus nidulans FGSC A4	AN1429	choline oxidase (1728 nt)
AN1T-05691_at	Aspergillus nidulans FGSC A4	AN1430	betaine aldehyde dehydrogenase (1609 nt)
AN1T-05692_at	Aspergillus nidulans FGSC A4	AN1431	conserved hypothetical protein (1050 nt)
AN1T-05693_at	Aspergillus nidulans FGSC A4	AN1432	G-patch domain-containing protein (1255 nt)
AN1T-05694_at	Aspergillus nidulans FGSC A4	AN1433	triacylglycerol lipase (1726 nt)
AN1T-05695_at	Aspergillus nidulans FGSC A4	AN1434	rRNA maturation protein (2794 nt)
AN1T-05697_at	Aspergillus nidulans FGSC A4	AN1435	origin recognition complex subunit (2448 nt)
AN1T-05698_at	Aspergillus nidulans FGSC A4	AN1436	pentatricopeptide repeat protein (2586 nt)
AN1T-05699_at	Aspergillus nidulans FGSC A4	AN1437	conserved hypothetical protein (3543 nt)
AN1T-05700_at	Aspergillus nidulans FGSC A4	AN1438	conserved hypothetical protein (1929 nt)
AN1T-05701_at	Aspergillus nidulans FGSC A4	AN1439	conserved hypothetical protein (440 nt)
AN1T-05702_at	Aspergillus nidulans FGSC A4	AN1440	AAA family ATPase (5086 nt)
AN1T-05703_at	Aspergillus nidulans FGSC A4	AN1440	nucleoside-diphosphate-sugar epimerase (908 nt)
AN1T-05704_at	Aspergillus nidulans FGSC A4	AN1441	C6 transcription factor (680 nt)
AN1T-05705_at	Aspergillus nidulans FGSC A4	AN1442	translocation protein (956 nt)
AN1T-05706_at	Aspergillus nidulans FGSC A4	AN1443	RNA polymerase Rpb1 C-terminal repeat domain-containing protein (4155 nt)
AN1T-05707_at	Aspergillus nidulans FGSC A4	AN1444	NADH-ubiquinone oxidoreductase 178 kDa subunit (654 nt)
AN1T-05708_at	Aspergillus nidulans FGSC A4	AN1445	conserved hypothetical protein (1375 nt)
AN1T-05709_at	Aspergillus nidulans FGSC A4	AN1446	cystathionine gamma-lyase (1839 nt)
AN1T-05710_at	Aspergillus nidulans FGSC A4	AN1447	DNA-directed RNA polymerase III (1270 nt)
AN1T-05711_at	Aspergillus nidulans FGSC A4	AN1448	conserved hypothetical protein (2029 nt)
AN1T-05712_at	Aspergillus nidulans FGSC A4	AN1449	GPI anchored protein (1420 nt)
AN1T-05713_at	Aspergillus nidulans FGSC A4	AN1450	conserved hypothetical protein (1569 nt)
AN1T-05714_at	Aspergillus nidulans FGSC A4	AN1451	conserved hypothetical protein (1216 nt)
AN1T-05715_at	Aspergillus nidulans FGSC A4	AN1452	nucleolar protein 12 (1635 nt)
AN1T-05716_at	Aspergillus nidulans FGSC A4	AN1453	conserved hypothetical protein (2251 nt)
AN1T-05717_at	Aspergillus nidulans FGSC A4	AN1454	conserved hypothetical protein (2282 nt)
AN1T-05722_at	Aspergillus nidulans FGSC A4	AN1456	mRNA cleavage and polyadenylation specificity factor complex subunit (2732 nt)
AN1T-05723_at	Aspergillus nidulans FGSC A4	AN1457	MFS transporter (1858 nt)
AN1T-05724_at	Aspergillus nidulans FGSC A4	AN1458	conserved hypothetical protein (1263 nt)
AN1T-05725_at	Aspergillus nidulans FGSC A4	AN1459	mannosyltransferase PMTI (2470 nt)
AN1T-05726_at	Aspergillus nidulans FGSC A4	AN1460	pirin domain-containing protein (1230 nt)
AN1T-05727_at	Aspergillus nidulans FGSC A4	AN1461	misfolded glycoproteins degradation protein Yos9 (1758 nt)
AN1T-05728_at	Aspergillus nidulans FGSC A4	AN1462	cytoskeleton assembly control protein Sla1 (3710 nt)
AN1T-05729_at	Aspergillus nidulans FGSC A4	AN1463	conserved hypothetical protein (1409 nt)
AN1T-05730_at	Aspergillus nidulans FGSC A4	AN1464	fungal specific transcription factor domain-containing protein (2455 nt)
AN1T-05731_at	Aspergillus nidulans FGSC A4	AN1464	sulfonate biosynthesis enzyme (1411 nt)
AN1T-05732_at	Aspergillus nidulans FGSC A4	AN1465	integral membrane protein (2145 nt)
AN1T-05733_at	Aspergillus nidulans FGSC A4	AN1466	PWWP domain-containing protein (2145 nt)
AN1T-05734_at	Aspergillus nidulans FGSC A4	AN1467	conserved hypothetical protein (1530 nt)
AN1T-05735_at	Aspergillus nidulans FGSC A4	AN1468	pre-mRNA splicing factor (1756 nt)
AN1T-05736_at	Aspergillus nidulans FGSC A4	AN1469	DnaJ domain-containing protein (840 nt)
AN1T-05737_at	Aspergillus nidulans FGSC A4	AN1470	conserved hypothetical protein (1607 nt)
AN1T-05739_at	Aspergillus nidulans FGSC A4	AN1472	conserved hypothetical protein (1188 nt)
AN1T-05741_at	Aspergillus nidulans FGSC A4	AN1474	RNA-3'-phosphate cyclase (1233 nt)
AN1T-05743_at	Aspergillus nidulans FGSC A4	AN1475	conserved hypothetical protein (2208 nt)
AN1T-05744_at	Aspergillus nidulans FGSC A4	AN1476	serine/threonine protein kinase (1359 nt)
AN1T-05745_at	Aspergillus nidulans FGSC A4	AN1476	MFS transporter (1987 nt)
AN1T-05746_at	Aspergillus nidulans FGSC A4	AN1477	beta-xylosidase (1500 nt)
AN1T-05747_at	Aspergillus nidulans FGSC A4	AN1478	beta-xylosidase (1203 nt)
AN1T-05748_at	Aspergillus nidulans FGSC A4	AN1478	oligopeptidase (2756 nt)
AN1T-05749_at	Aspergillus nidulans FGSC A4	AN1478	pre-mRNA splicing helicase (6794 nt)
AN1T-05750_at	Aspergillus nidulans FGSC A4	AN1479	DNA mismatch repair protein Msh1 (3032 nt)
AN1T-05752_at	Aspergillus nidulans FGSC A4	AN1481	MFS transporter (1938 nt)
AN1T-05753_at	Aspergillus nidulans FGSC A4	AN1482	acetoacetyl-CoA synthase (2327 nt)
AN1T-05754_at	Aspergillus nidulans FGSC A4	AN1483	peroxisomal membrane protein (981 nt)
AN1T-05755_at	Aspergillus nidulans FGSC A4	AN1484	brix domain-containing protein (1104 nt)
AN1T-05756_at	Aspergillus nidulans FGSC A4	AN1484	valyl-tRNA synthetase (3507 nt)
AN1T-05757_at	Aspergillus nidulans FGSC A4	AN1485	protein kinase domain-containing protein (1377 nt)
AN1T-05758_at	Aspergillus nidulans FGSC A4	AN1486	ribonuclease P complex subunit Pop2 (1237 nt)
AN1T-05759_at	Aspergillus nidulans FGSC A4	AN1487	conserved hypothetical protein (2471 nt)
AN1T-05760_at	Aspergillus nidulans FGSC A4	AN1487	conserved hypothetical protein (1731 nt)
AN1T-05761_at	Aspergillus nidulans FGSC A4	AN1488	RING finger domain-containing protein (2445 nt)
AN1T-05762_at	Aspergillus nidulans FGSC A4	AN1489	MFS transporter (1784 nt)
AN1T-05763_at	Aspergillus nidulans FGSC A4	AN1490	conserved hypothetical protein (955 nt)
AN1T-05764_at	Aspergillus nidulans FGSC A4	AN1491	COP9 signalosome subunit 1 (1656 nt)
AN1T-05765_at	Aspergillus nidulans FGSC A4	AN1492	conserved hypothetical protein (1001 nt)
AN1T-05766_at	Aspergillus nidulans FGSC A4	AN1493	conserved hypothetical protein (1187 nt)
AN1T-09924_at	Aspergillus nidulans FGSC A4	AN1494	conserved hypothetical protein (4011 nt)
AN1T-09925_at	Aspergillus nidulans FGSC A4	AN1495	hypothetical protein (611 nt)
AN1T-09926_at	Aspergillus nidulans FGSC A4	AN1496	conserved hypothetical protein (1286 nt)
AN1T-09927_at	Aspergillus nidulans FGSC A4	AN1496	conserved hypothetical protein (1997 nt)
AN1T-09928_at	Aspergillus nidulans FGSC A4	AN1497	conserved hypothetical protein (1571 nt)
AN1T-09929_at	Aspergillus nidulans FGSC A4	AN1498	bis(5'-nucleosyl)-tetraphosphatase (1506 nt)
AN1T-09930_at	Aspergillus nidulans FGSC A4	AN1499	conserved hypothetical protein (948 nt)
AN1T-09931_at	Aspergillus nidulans FGSC A4	AN1500	C2H2 finger domain-containing protein (2442 nt)
AN1T-09932_at	Aspergillus nidulans FGSC A4	AN1501	conserved hypothetical protein (1921 nt)
AN1T-09933_at	Aspergillus nidulans FGSC A4	AN1502	N-acetylglucosaminidase (1955 nt)
AN1T-09934_at	Aspergillus nidulans FGSC A4	AN1503	dihydrodipicolinate synthase-like protein (1182 nt)
AN1T-09935_at	Aspergillus nidulans FGSC A4	AN1504	hypothetical protein (1755 nt)
AN1T-09936_at	Aspergillus nidulans FGSC A4	AN1505	amino acid transporter (1726 nt)
AN1T-09937_at	Aspergillus nidulans FGSC A4	AN1506	MFS transporter (1513 nt)
AN1T-09938_at	Aspergillus nidulans FGSC A4	AN1507	conserved hypothetical protein (690 nt)
AN1T-09939_at	Aspergillus nidulans FGSC A4	AN1508	conserved hypothetical protein (982 nt)
AN1T-09941_at	Aspergillus nidulans FGSC A4	AN1510	endoplasmic oxidoreductin 1 (2143 nt)
AN1T-09942_at	Aspergillus nidulans FGSC A4	AN1511	peroxisomal membrane protein (1714 nt)
AN1T-09943_at	Aspergillus nidulans FGSC A4	AN1512	acetamidase (2094 nt)
AN1T-09944_at	Aspergillus nidulans FGSC A4	AN1512	conserved hypothetical protein (1613 nt)
AN1T-09945_at	Aspergillus nidulans FGSC A4	AN1513	cysteine synthase (1489 nt)
AN1T-09946_at	Aspergillus nidulans FGSC A4	AN1514	conserved hypothetical protein (1740 nt)
AN1T-10247_at	Aspergillus nidulans FGSC A4	AN1515	conserved hypothetical protein (1426 nt)
AN1T-10248_at	Aspergillus nidulans FGSC A4	AN1516	2-hydroxyphytanoyl-CoA lyase (1876 nt)
AN1T-10249_at	Aspergillus nidulans FGSC A4	AN1516	peroxisomal targeting signal-1 receptor (2027 nt)
AN1T-10250_at	Aspergillus nidulans FGSC A4	AN1517	RNA binding domain-containing protein (1545 nt)
AN1T-10251_at	Aspergillus nidulans FGSC A4	AN1518	C6 transcription factor (2763 nt)
AN1T-10252_at	Aspergillus nidulans FGSC A4	AN1519	RNA interference and gene silencing protein (3444 nt)
AN1T-10253_at	Aspergillus nidulans FGSC A4	AN1520	conserved hypothetical protein (1687 nt)
AN1T-10254_at	Aspergillus nidulans FGSC A4	AN1521	RNA polymerase II subunit 7 (977 nt)
AN1T-10255_at	Aspergillus nidulans FGSC A4	AN1522	DUF962 domain-containing protein (747 nt)
AN1T-10256_a_at	Aspergillus nidulans FGSC A4	AN1523	ATP synthase subunit alpha (2574 nt)
AN1T-10256_at	Aspergillus nidulans FGSC A4	AN1523	ATP synthase subunit alpha (2574 nt)
AN1T-10257_at	Aspergillus nidulans FGSC A4	AN1524	methylenetetrahydrofolate dehydrogenase (1275 nt)
AN1T-10258_at	Aspergillus nidulans FGSC A4	AN1525	signal peptidase complex component (814 nt)
AN1T-10259_at	Aspergillus nidulans FGSC A4	AN1526	DUF850 domain-containing protein (1038 nt)
AN1T-10262_at	Aspergillus nidulans FGSC A4	AN1529	conserved hypothetical protein (1518 nt)
AN1T-10263_s_at	Aspergillus nidulans FGSC A4	AN1530	conserved hypothetical protein (846 nt)
AN1T-06786_at	Aspergillus nidulans FGSC A4	AN1532	conserved hypothetical protein (922 nt)
AN1T-06788_at	Aspergillus nidulans FGSC A4	AN1533	ribosome biogenesis protein Noc4 (1765 nt)
AN1T-06789_at	Aspergillus nidulans FGSC A4	AN1534	ATP synthase subunit 4 (1040 nt)
AN1T-06790_at	Aspergillus nidulans FGSC A4	AN1535	conserved hypothetical protein (1689 nt)
AN1T-06791_at	Aspergillus nidulans FGSC A4	AN1536	bZIP transcription factor (1937 nt)
AN1T-06792_at	Aspergillus nidulans FGSC A4	AN1537	CCCH zinc finger protein (1597 nt)
AN1T-06793_at	Aspergillus nidulans FGSC A4	AN1538	transcription initiation factor iif (1271 nt)
AN1T-06794_at	Aspergillus nidulans FGSC A4	AN1539	COP9 signalosome subunit 4 (1358 nt)
AN1T-06795_at	Aspergillus nidulans FGSC A4	AN1540	integral membrane protein (1031 nt)
AN1T-06796_at	Aspergillus nidulans FGSC A4	AN1541	aldehyde dehydrogenase (1634 nt)
AN1T-06797_at	Aspergillus nidulans FGSC A4	AN1542	BNR/Asp-box repeat protein (2433 nt)
AN1T-06799_at	Aspergillus nidulans FGSC A4	AN1543	fumarate reductase Osm1 (2378 nt)
AN1T-06800_at	Aspergillus nidulans FGSC A4	AN1544	conserved hypothetical protein (1041 nt)
AN1T-06801_at	Aspergillus nidulans FGSC A4	AN1545	protein phosphatase regulatory B subunit (1977 nt)
AN1T-06802_at	Aspergillus nidulans FGSC A4	AN1546	transcription factor (Sin3) (5454 nt)
AN1T-06803_at	Aspergillus nidulans FGSC A4	AN1547	acyl-CoA carboxylate CoA-transferase (1801 nt)
AN1T-06804_at	Aspergillus nidulans FGSC A4	AN1548	short-chain dehydrogenase (861 nt)
AN1T-06805_at	Aspergillus nidulans FGSC A4	AN1549	conserved hypothetical protein (623 nt)
AN1T-06806_at	Aspergillus nidulans FGSC A4	AN1550	conserved hypothetical protein (2286 nt)
AN1T-06807_at	Aspergillus nidulans FGSC A4	AN1551	conserved hypothetical protein (1881 nt)
AN1T-06808_at	Aspergillus nidulans FGSC A4	AN1552	conserved hypothetical protein (621 nt)
AN1T-06809_at	Aspergillus nidulans FGSC A4	AN1553	conserved hypothetical protein (477 nt)
AN1T-06810_at	Aspergillus nidulans FGSC A4	AN1554	chitin synthase activator (2210 nt)
AN1T-06811_at	Aspergillus nidulans FGSC A4	AN1555	chitin synthase D (3692 nt)
AN1T-06812_at	Aspergillus nidulans FGSC A4	AN1556	WD repeat protein (2325 nt)
AN1T-06813_at	Aspergillus nidulans FGSC A4	AN1556	conserved hypothetical protein (814 nt)
AN1T-06815_at	Aspergillus nidulans FGSC A4	AN1558	myosin-1 (4189 nt)
AN1T-06816_at	Aspergillus nidulans FGSC A4	AN1559	conserved hypothetical protein (1404 nt)
AN1T-06817_at	Aspergillus nidulans FGSC A4	AN1560	serine/threonine protein kinase (3496 nt)
AN1T-06818_at	Aspergillus nidulans FGSC A4	AN1561	conserved hypothetical protein (725 nt)
AN1T-06819_at	Aspergillus nidulans FGSC A4	AN1562	conserved hypothetical protein (924 nt)
AN1T-06821_at	Aspergillus nidulans FGSC A4	AN1563	dehydrogenase (1298 nt)
AN1T-06822_at	Aspergillus nidulans FGSC A4	AN1564	conserved hypothetical protein (2700 nt)
AN1T-06823_at	Aspergillus nidulans FGSC A4	AN1565	palmitoyltransferase pfa4 (1498 nt)
AN1T-06824_at	Aspergillus nidulans FGSC A4	AN1566	conserved hypothetical protein (967 nt)
AN1T-06825_at	Aspergillus nidulans FGSC A4	AN1567	conserved hypothetical protein (531 nt)
AN1T-06826_at	Aspergillus nidulans FGSC A4	AN1568	FGGY-family carbohydrate kinase (1869 nt)
AN1T-06827_at	Aspergillus nidulans FGSC A4	AN1569	conserved hypothetical protein (2155 nt)
AN1T-06828_at	Aspergillus nidulans FGSC A4	AN1570	aldo/keto reductase (1220 nt)
AN1T-06829_at	Aspergillus nidulans FGSC A4	AN1570	conserved hypothetical protein (1503 nt)
AN1T-06830_at	Aspergillus nidulans FGSC A4	AN1571	alpha-L-arabinofuranosidase (1527 nt)
AN1T-06832_at	Aspergillus nidulans FGSC A4	AN1572	conserved hypothetical protein (1331 nt)
AN1T-06833_at	Aspergillus nidulans FGSC A4	AN1573	conserved hypothetical protein (1502 nt)
AN1T-06834_at	Aspergillus nidulans FGSC A4	AN1574	conserved hypothetical protein (911 nt)
AN1T-06835_at	Aspergillus nidulans FGSC A4	AN1575	conserved hypothetical protein (2714 nt)
AN1T-06836_at	Aspergillus nidulans FGSC A4	AN1576	conserved hypothetical protein (2216 nt)
AN1T-06837_at	Aspergillus nidulans FGSC A4	AN1577	MFS lactose permease (1985 nt)
AN1T-06838_at	Aspergillus nidulans FGSC A4	AN1578	conserved hypothetical protein (2574 nt)
AN1T-06839_at	Aspergillus nidulans FGSC A4	AN1579	conserved hypothetical protein (1869 nt)
AN1T-06840_at	Aspergillus nidulans FGSC A4	AN1580	kinesin light chain paste (3538 nt)
AN1T-06842_at	Aspergillus nidulans FGSC A4	AN1581	proline permease PrnB (1667 nt)
AN1T-06843_at	Aspergillus nidulans FGSC A4	AN1582	peptidase M24 (1386 nt)
AN1T-06844_at	Aspergillus nidulans FGSC A4	AN1583	conserved hypothetical protein (1313 nt)
AN1T-06845_at	Aspergillus nidulans FGSC A4	AN1584	conserved hypothetical protein (2283 nt)
AN1T-06846_at	Aspergillus nidulans FGSC A4	AN1585	succinate-semialdehyde dehydrogenase (1676 nt)
AN1T-06847_at	Aspergillus nidulans FGSC A4	AN1586	amine oxidase (2649 nt)
AN1T-06848_at	Aspergillus nidulans FGSC A4	AN1587	conserved hypothetical protein (1613 nt)
AN1T-06849_at	Aspergillus nidulans FGSC A4	AN1588	conserved hypothetical protein (2616 nt)
AN1T-06850_at	Aspergillus nidulans FGSC A4	AN1589	conserved hypothetical protein (2585 nt)
AN1T-06851_at	Aspergillus nidulans FGSC A4	AN1590	conserved hypothetical protein (2104 nt)
AN1T-06852_at	Aspergillus nidulans FGSC A4	AN1591	conserved hypothetical protein (3281 nt)
AN1T-06853_at	Aspergillus nidulans FGSC A4	AN1592	geranylgeranyl pyrophosphate synthase (1368 nt)
AN1T-06854_at	Aspergillus nidulans FGSC A4	AN1593	hmg-CoA reductase (2234 nt)
AN1T-06855_at	Aspergillus nidulans FGSC A4	AN1594	Diterpene synthase, Ent-pimara-8(14),15-diene
AN1T-06856_at	Aspergillus nidulans FGSC A4	AN1595	elongation factor 1 gamma (996 nt)
AN1T-06857_at	Aspergillus nidulans FGSC A4	AN1596	conserved hypothetical protein (1056 nt)
AN1T-06858_at	Aspergillus nidulans FGSC A4	AN1597	conserved hypothetical protein (987 nt)
AN1T-06859_at	Aspergillus nidulans FGSC A4	AN1598	cytochrome P450 monoxygenase (1706 nt)
AN1T-06860_at	Aspergillus nidulans FGSC A4	AN1599	conserved hypothetical protein (2288 nt)
AN1T-06861_at	Aspergillus nidulans FGSC A4	AN1600	conserved hypothetical protein (957 nt)
AN1T-03119_at	Aspergillus nidulans FGSC A4	AN1601	O-methylsterigmatocystin oxidoreductase (1978 nt)
AN1T-03120_at	Aspergillus nidulans FGSC A4	AN1602	endoglucanase B (1074 nt)
AN1T-03121_at	Aspergillus nidulans FGSC A4	AN1603	conserved hypothetical protein (473 nt)
AN1T-03123_at	Aspergillus nidulans FGSC A4	AN1605	conserved hypothetical protein (1350 nt)
AN1T-03124_at	Aspergillus nidulans FGSC A4	AN1606	annexin (1506 nt)
AN1T-03125_at	Aspergillus nidulans FGSC A4	AN1607	glycosyltransferase family 28 protein (3197 nt)
AN1T-03126_at	Aspergillus nidulans FGSC A4	AN1608	conserved hypothetical protein (711 nt)
AN1T-03127_at	Aspergillus nidulans FGSC A4	AN1609	conserved hypothetical protein (2873 nt)
AN1T-03128_at	Aspergillus nidulans FGSC A4	AN1610	conserved hypothetical protein (1147 nt)
AN1T-03129_at	Aspergillus nidulans FGSC A4	AN1611	flavin-containing monooxygenase (1890 nt)
AN1T-03130_at	Aspergillus nidulans FGSC A4	AN1612	phosphate transporter (2105 nt)
AN1T-03131_at	Aspergillus nidulans FGSC A4	AN1613	conserved hypothetical protein (1274 nt)
AN1T-03132_at	Aspergillus nidulans FGSC A4	AN1614	S-adenosyl-methionine-sterol-C (1331 nt)
AN1T-03133_at	Aspergillus nidulans FGSC A4	AN1615	conserved hypothetical protein (2992 nt)
AN1T-03134_at	Aspergillus nidulans FGSC A4	AN1616	norsolorinic acid reductase (1582 nt)
AN1T-03135_at	Aspergillus nidulans FGSC A4	AN1617	norsolorinic acid reductase (664 nt)
AN1T-03136_at	Aspergillus nidulans FGSC A4	AN1618	conserved hypothetical protein (531 nt)
AN1T-03137_at	Aspergillus nidulans FGSC A4	AN1619	conserved hypothetical protein (1719 nt)
AN1T-03138_at	Aspergillus nidulans FGSC A4	AN1620	glycosyl transferase (1292 nt)
AN1T-03139_at	Aspergillus nidulans FGSC A4	AN1621	conserved hypothetical protein (615 nt)
AN1T-03140_at	Aspergillus nidulans FGSC A4	AN1622	conserved hypothetical protein (1656 nt)
AN1T-03141_at	Aspergillus nidulans FGSC A4	AN1623	conserved hypothetical protein (1779 nt)
AN1T-03142_at	Aspergillus nidulans FGSC A4	AN1624	mitochondrial ATP synthase (913 nt)
AN1T-03143_at	Aspergillus nidulans FGSC A4	AN1625	conserved hypothetical protein (2305 nt)
AN1T-03144_at	Aspergillus nidulans FGSC A4	AN1626	conserved hypothetical protein (2353 nt)
AN1T-03145_at	Aspergillus nidulans FGSC A4	AN1627	conserved hypothetical protein (763 nt)
AN1T-03146_at	Aspergillus nidulans FGSC A4	AN1628	calcium-transporting ATPase 3 (3504 nt)
AN1T-03147_at	Aspergillus nidulans FGSC A4	AN1629	conserved hypothetical protein (2089 nt)
AN1T-03148_at	Aspergillus nidulans FGSC A4	AN1630	cytochrome c peroxidase (1436 nt)
AN1T-03149_at	Aspergillus nidulans FGSC A4	AN1630	diphthamide biosynthesis protein 4 (567 nt)
AN1T-03150_at	Aspergillus nidulans FGSC A4	AN1631	high-affinity methionine permease (1828 nt)
AN1T-03151_at	Aspergillus nidulans FGSC A4	AN1632	serine/threonine protein kinase (2955 nt)
AN1T-03152_at	Aspergillus nidulans FGSC A4	AN1633	conserved hypothetical protein (695 nt)
AN1T-03153_at	Aspergillus nidulans FGSC A4	AN1634	pre-mRNA-splicing ATP-dependent RNA helicase prp28 (2492 nt)
AN1T-03154_at	Aspergillus nidulans FGSC A4	AN1635	mRNA splicing protein (2372 nt)
AN1T-03155_at	Aspergillus nidulans FGSC A4	AN1636	60S ribosomal protein L25 (689 nt)
AN1T-03156_at	Aspergillus nidulans FGSC A4	AN1637	molybdenum cofactor sulfurase (2664 nt)
AN1T-03157_at	Aspergillus nidulans FGSC A4	AN1638	aminopeptidase 2 (2774 nt)
AN1T-03158_at	Aspergillus nidulans FGSC A4	AN1639	thioredoxin (1165 nt)
AN1T-03159_at	Aspergillus nidulans FGSC A4	AN1640	conserved hypothetical protein (2487 nt)
AN1T-03160_at	Aspergillus nidulans FGSC A4	AN1641	conserved hypothetical protein (2236 nt)
AN1T-03161_at	Aspergillus nidulans FGSC A4	AN1642	conserved hypothetical protein (1806 nt)
AN1T-03162_at	Aspergillus nidulans FGSC A4	AN1643	lignostilbene dioxygenase (1712 nt)
AN1T-03163_at	Aspergillus nidulans FGSC A4	AN1644	conserved hypothetical protein (1154 nt)
AN1T-03164_at	Aspergillus nidulans FGSC A4	AN1645	conserved hypothetical protein (1214 nt)
AN1T-03165_at	Aspergillus nidulans FGSC A4	AN1646	conserved hypothetical protein (4148 nt)
AN1T-03166_at	Aspergillus nidulans FGSC A4	AN1647	conserved hypothetical protein (1342 nt)
AN1T-03167_at	Aspergillus nidulans FGSC A4	AN1648	conserved hypothetical protein (1730 nt)
AN1T-03168_at	Aspergillus nidulans FGSC A4	AN1649	conserved hypothetical protein (1307 nt)
AN1T-03169_at	Aspergillus nidulans FGSC A4	AN1650	conserved hypothetical protein (1012 nt)
AN1T-03170_at	Aspergillus nidulans FGSC A4	AN1651	conserved hypothetical protein (867 nt)
AN1T-03173_at	Aspergillus nidulans FGSC A4	AN1653	phosphatidate cytidylyltransferase (2608 nt)
AN1T-03174_at	Aspergillus nidulans FGSC A4	AN1654	conserved hypothetical protein (910 nt)
AN1T-03175_at	Aspergillus nidulans FGSC A4	AN1655	MFS multidrug transporter (1951 nt)
AN1T-03176_at	Aspergillus nidulans FGSC A4	AN1655	conserved hypothetical protein (3040 nt)
AN1T-03178_at	Aspergillus nidulans FGSC A4	AN1657	class II aldolase/adducin domain-containing protein (965 nt)
AN1T-03179_at	Aspergillus nidulans FGSC A4	AN1657	conserved hypothetical protein (1228 nt)
AN1T-03180_at	Aspergillus nidulans FGSC A4	AN1658	conserved hypothetical protein (717 nt)
AN1T-03181_at	Aspergillus nidulans FGSC A4	AN1659	amino-acid permease inda1 (1970 nt)
AN1T-03183_at	Aspergillus nidulans FGSC A4	AN1661	conserved hypothetical protein (1690 nt)
AN1T-03184_at	Aspergillus nidulans FGSC A4	AN1662	DUF757 domain-containing protein (705 nt)
AN1T-03185_at	Aspergillus nidulans FGSC A4	AN1663	conserved hypothetical protein (2172 nt)
AN1T-03186_at	Aspergillus nidulans FGSC A4	AN1664	dienelactone hydrolase (1008 nt)
AN1T-03187_at	Aspergillus nidulans FGSC A4	AN1665	protein kinase (2128 nt)
AN1T-03188_at	Aspergillus nidulans FGSC A4	AN1666	nucleolar GTP-binding protein 2 (2188 nt)
AN1T-03189_at	Aspergillus nidulans FGSC A4	AN1667	conserved hypothetical protein (949 nt)
AN1T-03190_at	Aspergillus nidulans FGSC A4	AN1668	CDK-activating kinase assembly factor MAT1 (1234 nt)
AN1T-03192_at	Aspergillus nidulans FGSC A4	AN1670	conserved hypothetical protein (1645 nt)
AN1T-03193_at	Aspergillus nidulans FGSC A4	AN1671	PAP2 domain-containing protein (1884 nt)
AN1T-03194_at	Aspergillus nidulans FGSC A4	AN1672	conserved hypothetical protein (941 nt)
AN1T-03195_at	Aspergillus nidulans FGSC A4	AN1673	phospho-2-dehydro-3-deoxyheptonate aldolase (1744 nt)
AN1T-03196_at	Aspergillus nidulans FGSC A4	AN1674	conserved hypothetical protein (4257 nt)
AN1T-03197_at	Aspergillus nidulans FGSC A4	AN1675	lysophospholipase Plb1 (2155 nt)
AN1T-03198_at	Aspergillus nidulans FGSC A4	AN1676	oxidoreductase domain-containing protein (901 nt)
AN1T-03199_at	Aspergillus nidulans FGSC A4	AN1677	short chain dehydrogenase (1437 nt)
AN1T-03200_at	Aspergillus nidulans FGSC A4	AN1678	conserved hypothetical protein (2275 nt)
AN1T-03201_at	Aspergillus nidulans FGSC A4	AN1679	alcohol dehydrogenase (1019 nt)
AN1T-03202_at	Aspergillus nidulans FGSC A4	AN1680	Nonribosomal peptide synthase-like
AN1T-03204_at	Aspergillus nidulans FGSC A4	AN1682	conserved hypothetical protein (730 nt)
AN1T-03205_at	Aspergillus nidulans FGSC A4	AN1683	oligosaccharyltransferase subunit ribophorin II (1059 nt)
AN1T-03206_at	Aspergillus nidulans FGSC A4	AN1684	conserved hypothetical protein (2247 nt)
AN1T-03208_at	Aspergillus nidulans FGSC A4	AN1685	3-phytase B (1446 nt)
AN1T-03209_at	Aspergillus nidulans FGSC A4	AN1686	conserved hypothetical protein (1395 nt)
AN1T-03210_at	Aspergillus nidulans FGSC A4	AN1687	conserved hypothetical protein (1139 nt)
AN1T-03211_at	Aspergillus nidulans FGSC A4	AN1688	calcium homeostasis protein Regucalcin (1159 nt)
AN1T-03212_at	Aspergillus nidulans FGSC A4	AN1689	aldehyde dehydrogenase (1609 nt)
AN1T-03213_at	Aspergillus nidulans FGSC A4	AN1690	AT DNA binding protein (1367 nt)
AN1T-03214_at	Aspergillus nidulans FGSC A4	AN1691	MFS multidrug transporter (2065 nt)
AN1T-03215_at	Aspergillus nidulans FGSC A4	AN1692	mitochondrial peroxiredoxin PRX1 (1153 nt)
AN1T-03216_at	Aspergillus nidulans FGSC A4	AN1692	regulatory protein Ral2 (2622 nt)
AN1T-03217_at	Aspergillus nidulans FGSC A4	AN1693	F-box domain-containing protein (1544 nt)
AN1T-03218_at	Aspergillus nidulans FGSC A4	AN1694	pantetheine-phosphate adenylyltransferase (1333 nt)
AN1T-03219_at	Aspergillus nidulans FGSC A4	AN1695	WD repeat protein (1999 nt)
AN1T-03220_at	Aspergillus nidulans FGSC A4	AN1696	acyltransferase (1644 nt)
AN1T-03221_at	Aspergillus nidulans FGSC A4	AN1697	conserved hypothetical protein (2423 nt)
AN1T-03222_at	Aspergillus nidulans FGSC A4	AN1698	transcription elongation factor spt5 (3523 nt)
AN1T-03223_at	Aspergillus nidulans FGSC A4	AN1699	acyl-CoA dehydrogenase (2002 nt)
AN1T-03224_at	Aspergillus nidulans FGSC A4	AN1700	26S proteasome regulatory subunit Rpn2 (3650 nt)
AN1T-03225_at	Aspergillus nidulans FGSC A4	AN1701	conserved hypothetical protein (1341 nt)
AN1T-03226_at	Aspergillus nidulans FGSC A4	AN1702	GABA permease (1760 nt)
AN1T-03227_at	Aspergillus nidulans FGSC A4	AN1703	conserved hypothetical protein (1400 nt)
AN1T-03228_at	Aspergillus nidulans FGSC A4	AN1704	dioxygenase (1775 nt)
AN1T-03229_at	Aspergillus nidulans FGSC A4	AN1705	C2H2 type zinc finger domain-containing protein (1763 nt)
AN1T-03230_at	Aspergillus nidulans FGSC A4	AN1706	glutaminyl cyclase (1284 nt)
AN1T-03231_at	Aspergillus nidulans FGSC A4	AN1707	conserved hypothetical protein (862 nt)
AN1T-03232_at	Aspergillus nidulans FGSC A4	AN1708	DNA mismatch repair protein Msh6 (3842 nt)
AN1T-03233_at	Aspergillus nidulans FGSC A4	AN1709	tyrosyl-tRNA synthetase (1768 nt)
AN1T-03234_at	Aspergillus nidulans FGSC A4	AN1710	aspartyl-tRNA synthetase (2181 nt)
AN1T-03235_at	Aspergillus nidulans FGSC A4	AN1711	nonsense-mediated mRNA decay protein 3 (1632 nt)
AN1T-03236_at	Aspergillus nidulans FGSC A4	AN1712	conserved hypothetical protein (1036 nt)
AN1T-03237_at	Aspergillus nidulans FGSC A4	AN1713	patatin family phospholipase (2708 nt)
AN1T-03238_at	Aspergillus nidulans FGSC A4	AN1714	conserved hypothetical protein (762 nt)
AN1T-03239_at	Aspergillus nidulans FGSC A4	AN1715	mannose-6-phosphate isomerase (1683 nt)
AN1T-03240_at	Aspergillus nidulans FGSC A4	AN1716	conserved hypothetical protein (1116 nt)
AN1T-03241_at	Aspergillus nidulans FGSC A4	AN1717	conserved hypothetical protein (1205 nt)
AN1T-09033_at	Aspergillus nidulans FGSC A4	AN1718	conserved hypothetical protein (729 nt)
AN1T-09034_at	Aspergillus nidulans FGSC A4	AN1719	conserved hypothetical protein (1243 nt)
AN1T-09035_at	Aspergillus nidulans FGSC A4	AN1720	RNA polymerase II mediator complex component Med8 (856 nt)
AN1T-09036_at	Aspergillus nidulans FGSC A4	AN1721	monosaccharide-P-dolichol utilization protein (985 nt)
AN1T-09037_at	Aspergillus nidulans FGSC A4	AN1722	protoheme IX farnesyltransferase (1521 nt)
AN1T-09038_at	Aspergillus nidulans FGSC A4	AN1723	guanyl-specific ribonuclease T1 (451 nt)
AN1T-09039_at	Aspergillus nidulans FGSC A4	AN1724	conserved hypothetical protein (1954 nt)
AN1T-09040_at	Aspergillus nidulans FGSC A4	AN1725	conserved hypothetical protein (1506 nt)
AN1T-09041_at	Aspergillus nidulans FGSC A4	AN1726	2-oxoisovalerate dehydrogenase complex alpha subunit (1783 nt)
AN1T-09043_at	Aspergillus nidulans FGSC A4	AN1727	CCR4-NOT core complex subunit Not4 (2697 nt)
AN1T-09044_at	Aspergillus nidulans FGSC A4	AN1728	NADH-ubiquinone oxidoreductase 304 kDa subunit (1021 nt)
AN1T-09046_at	Aspergillus nidulans FGSC A4	AN1729	C6 transcription factor (2924 nt)
AN1T-09047_at	Aspergillus nidulans FGSC A4	AN1730	proline utilization protein (1116 nt)
AN1T-09048_at	Aspergillus nidulans FGSC A4	AN1731	proline oxidase (1619 nt)
AN1T-09049_at	Aspergillus nidulans FGSC A4	AN1732	proline-specific permease (1802 nt)
AN1T-09050_at	Aspergillus nidulans FGSC A4	AN1733	delta-1-pyrroline-5-carboxylate dehydrogenase (1868 nt)
AN1T-09052_at	Aspergillus nidulans FGSC A4	AN1735	6-phosphogluconate dehydrogenase (1608 nt)
AN1T-09053_at	Aspergillus nidulans FGSC A4	AN1735	5'-methylthioadenosine phosphorylase (1098 nt)
AN1T-09055_at	Aspergillus nidulans FGSC A4	AN1736	conserved hypothetical protein (1830 nt)
AN1T-09056_at	Aspergillus nidulans FGSC A4	AN1737	conserved hypothetical protein (1430 nt)
AN1T-09057_at	Aspergillus nidulans FGSC A4	AN1738	conserved hypothetical protein (1143 nt)
AN1T-09059_at	Aspergillus nidulans FGSC A4	AN1740	conserved hypothetical protein (2055 nt)
AN1T-09060_at	Aspergillus nidulans FGSC A4	AN1741	conserved hypothetical protein (1114 nt)
AN1T-09061_at	Aspergillus nidulans FGSC A4	AN1742	beta-mannosidase (2922 nt)
AN1T-09062_at	Aspergillus nidulans FGSC A4	AN1743	ubiquinone biosynthesis methlytransferase Coq5 (1092 nt)
AN1T-09063_at	Aspergillus nidulans FGSC A4	AN1744	sugar isomerase (1504 nt)
AN1T-09064_at	Aspergillus nidulans FGSC A4	AN1745	nicotinamide mononucleotide adenylyl transferase (998 nt)
AN1T-09065_at	Aspergillus nidulans FGSC A4	AN1746	ubiquitin-protein ligase Ufd4 (6229 nt)
AN1T-09066_at	Aspergillus nidulans FGSC A4	AN1747	thioesterase (874 nt)
AN1T-09067_at	Aspergillus nidulans FGSC A4	AN1748	conserved hypothetical protein (2034 nt)
AN1T-09068_at	Aspergillus nidulans FGSC A4	AN1749	conserved hypothetical protein (1819 nt)
AN1T-09069_at	Aspergillus nidulans FGSC A4	AN1750	ATP-dependent RNA helicase mak5 (2413 nt)
AN1T-09070_at	Aspergillus nidulans FGSC A4	AN1751	tRNA methyltransferase (1338 nt)
AN1T-09071_at	Aspergillus nidulans FGSC A4	AN1752	assimilatory sulfite reductase (3138 nt)
AN1T-09072_at	Aspergillus nidulans FGSC A4	AN1753	conserved hypothetical protein (853 nt)
AN1T-09073_at	Aspergillus nidulans FGSC A4	AN1754	conserved hypothetical protein (804 nt)
AN1T-09074_at	Aspergillus nidulans FGSC A4	AN1755	conserved hypothetical protein (700 nt)
AN1T-09075_at	Aspergillus nidulans FGSC A4	AN1756	conserved hypothetical protein (336 nt)
AN1T-09076_at	Aspergillus nidulans FGSC A4	AN1757	proteasome component Pre9 (1066 nt)
AN1T-09077_at	Aspergillus nidulans FGSC A4	AN1758	FF domain-containing protein (1747 nt)
AN1T-09078_at	Aspergillus nidulans FGSC A4	AN1759	conserved hypothetical protein (846 nt)
AN1T-09079_at	Aspergillus nidulans FGSC A4	AN1760	autophagy protein Apg12 (725 nt)
AN1T-09080_at	Aspergillus nidulans FGSC A4	AN1761	ubiquitin-conjugating enzyme h (1470 nt)
AN1T-09081_at	Aspergillus nidulans FGSC A4	AN1762	conserved hypothetical protein (687 nt)
AN1T-09082_at	Aspergillus nidulans FGSC A4	AN1763	oxidoreductase (925 nt)
AN1T-09302_at	Aspergillus nidulans FGSC A4	AN1764	conserved hypothetical protein (1066 nt)
AN1T-09303_at	Aspergillus nidulans FGSC A4	AN1765	predicted protein (823 nt)
AN1T-09304_at	Aspergillus nidulans FGSC A4	AN1766	MFS multidrug transporter (1682 nt)
AN1T-09305_at	Aspergillus nidulans FGSC A4	AN1767	conserved hypothetical protein (1827 nt)
AN1T-09306_at	Aspergillus nidulans FGSC A4	AN1768	conserved hypothetical protein (621 nt)
AN1T-09307_at	Aspergillus nidulans FGSC A4	AN1769	3',5'-bisphosphate nucleotidase (1271 nt)
AN1T-09308_at	Aspergillus nidulans FGSC A4	AN1770	60S ribosomal protein L6 (1202 nt)
AN1T-09309_at	Aspergillus nidulans FGSC A4	AN1771	conserved hypothetical protein (3063 nt)
AN1T-09310_at	Aspergillus nidulans FGSC A4	AN1772	feruloyl esterase (1638 nt)
AN1T-09311_at	Aspergillus nidulans FGSC A4	AN1773	conserved hypothetical protein (1228 nt)
AN1T-09312_at	Aspergillus nidulans FGSC A4	AN1774	conserved hypothetical protein (531 nt)
AN1T-09314_at	Aspergillus nidulans FGSC A4	AN1775	GPI transamidase component Gpi16 (1865 nt)
AN1T-09316_at	Aspergillus nidulans FGSC A4	AN1777	PHD finger domain-containing protein (2838 nt)
AN1T-09317_at	Aspergillus nidulans FGSC A4	AN1778	ketopantoate hydroxymethyltransferase (1109 nt)
AN1T-09318_at	Aspergillus nidulans FGSC A4	AN1779	G1/S regulator (2343 nt)
AN1T-09319_at	Aspergillus nidulans FGSC A4	AN1780	xaa-Pro dipeptidase app (2019 nt)
AN1T-09320_at	Aspergillus nidulans FGSC A4	AN1781	conserved hypothetical protein (852 nt)
AN1T-09321_at	Aspergillus nidulans FGSC A4	AN1782	SIR2 family histone deacetylase (1022 nt)
AN1T-09323_at	Aspergillus nidulans FGSC A4	AN1784	Polyketide synthase
AN1T-09324_at	Aspergillus nidulans FGSC A4	AN1785	conserved hypothetical protein (1116 nt)
AN1T-09325_at	Aspergillus nidulans FGSC A4	AN1786	conserved hypothetical protein (1596 nt)
AN1T-09326_at	Aspergillus nidulans FGSC A4	AN1787	conserved hypothetical protein (1618 nt)
AN1T-09328_at	Aspergillus nidulans FGSC A4	AN1788	conserved hypothetical protein (1236 nt)
AN1T-09329_at	Aspergillus nidulans FGSC A4	AN1789	conserved hypothetical protein (1665 nt)
AN1T-09330_at	Aspergillus nidulans FGSC A4	AN1790	conserved hypothetical protein (2208 nt)
AN1T-09332_at	Aspergillus nidulans FGSC A4	AN1792	GDSL Lipase/Acylhydrolase (1107 nt)
AN1T-09333_at	Aspergillus nidulans FGSC A4	AN1793	Terpene synthase
AN1T-09334_at	Aspergillus nidulans FGSC A4	AN1794	conserved hypothetical protein (1791 nt)
AN1T-09335_at	Aspergillus nidulans FGSC A4	AN1795	zinc/cadmium resistance protein (2043 nt)
AN1T-09336_at	Aspergillus nidulans FGSC A4	AN1796	manganese ion homeostasis (2664 nt)
AN1T-09337_at	Aspergillus nidulans FGSC A4	AN1797	MFS monosaccharide transporter (1707 nt)
[truncated: 18,023 more rows]

## Sheet: Raw intensities
					,				,
Aspergillus nidulans raw signal intensities for all genes after 15 days incubation period on ionic liquids and control media
N.b. The following expression values were obtained from 50 mL cultures.
N.b. [C2mim]Cl = 1-ethyl-3-methylimidazolium chloride
Probeset ID	GeneID	Minimal media (control)				Choline				[C2mim]Cl
		An_MM_0017	An_MM_0018	An_MM_0019		An_ChoCl_0025	An_ChoCl_0026	An_ChoCl_0028		An_C2mimCl_0029	An_C2mimCl_0030	An_C2mimCl_0032
AN1T-06507-short-3_at	AN2412	10.37	10.15	9.84		11.05	11.10	10.96		10.14	9.85	10.04
AN1T-06507-short-5_at	AN2412	9.08	8.94	8.54		9.93	9.72	9.86		8.44	8.30	8.52
AN1T-06585-short-3_a_at	AN6542	12.69	12.65	12.56		12.85	12.95	12.84		12.95	12.89	13.15
AN1T-06585-short-3_at	AN6542	12.25	12.24	12.16		12.38	12.47	12.41		12.52	12.38	12.76
AN1T-06585-short-5_a_at	AN6542	11.26	11.39	11.39		11.76	11.59	11.64		11.18	11.23	11.62
AN1T-06585-short-5_at	AN6542	11.20	11.41	11.34		11.72	11.56	11.66		11.24	11.31	11.65
AN1T-02885_a_at	AN2047	12.27	12.24	12.03		12.53	12.72	12.65		11.95	11.67	12.03
AN1T-02885_at	AN2047	12.55	12.43	12.25		12.86	12.93	12.87		12.16	11.96	12.22
AN1T-08200_at	AN4787	12.53	12.56	12.53		12.59	12.60	12.62		12.46	12.48	12.46
AN1T-10604_at	AN9468	12.45	12.47	12.41		12.35	12.43	12.39		12.27	12.18	12.14
AN1T-08130_at	AN0005	8.36	7.24	6.98		13.34	13.50	12.98		6.79	7.13	8.07
AN1T-08131_at	AN0006	9.81	9.91	10.04		11.42	11.23	10.70		11.58	11.44	11.87
AN1T-08132_at	AN0007	3.87	4.31	3.70		3.05	2.48	3.32		3.86	4.13	4.36
AN1T-08133_at	AN0008	1.77	2.42	3.53		3.99	4.25	3.79		3.36	3.63	3.61
AN1T-08135_at	AN0009	3.48	3.72	2.89		6.92	6.28	4.56		3.78	3.63	4.08
AN1T-08136_at	AN0010	3.28	3.75	3.59		9.06	8.56	7.12		4.49	4.25	4.17
AN1T-08137_at	AN0011	2.52	2.15	4.16		8.68	7.50	6.06		3.82	4.45	4.23
AN1T-08138_at	AN0012	8.30	8.26	8.42		8.51	8.76	7.98		5.84	6.47	5.16
AN1T-08140_at	AN0013	5.01	4.92	4.64		4.31	4.13	4.48		4.74	4.64	4.48
AN1T-08141_at	AN0014	5.75	5.78	6.14		5.92	5.80	6.15		6.10	6.48	6.75
AN1T-08144_at	AN0015	3.25	3.77	4.30		4.81	4.84	4.70		4.65	4.24	4.68
AN1T-08145_at	AN0016	5.90	5.82	6.05		5.63	5.40	5.91		6.09	6.27	6.88
AN1T-08146_at	AN0017	7.39	7.62	7.36		7.10	6.78	7.20		7.55	7.65	7.52
AN1T-08147_at	AN0018	6.53	6.76	6.99		5.64	5.44	5.54		6.54	6.88	6.95
AN1T-08149_at	AN0019	7.20	6.80	7.02		7.08	7.66	7.21		7.56	7.49	8.10
AN1T-08150_at	AN0020	7.69	8.08	8.24		6.35	6.02	6.13		7.90	7.90	8.36
AN1T-08151_at	AN0021	5.10	5.09	5.83		4.66	4.53	4.45		5.51	5.02	5.59
AN1T-08152_at	AN0022	5.55	6.18	6.06		5.72	5.39	5.89		6.12	6.01	6.19
AN1T-08153_at	AN0023	5.28	5.28	4.89		7.87	8.11	7.52		5.82	5.99	6.20
AN1T-08155_at	AN0024	5.27	5.51	5.37		4.20	4.74	4.56		4.66	4.88	4.79
AN1T-08156_at	AN0025	5.80	5.60	5.66		5.69	5.66	5.63		5.56	5.82	5.90
AN1T-08157_at	AN0026	4.74	5.00	4.94		4.96	5.37	5.35		5.13	4.81	4.92
AN1T-08158_at	AN0027	4.47	3.84	3.79		4.82	4.38	4.59		4.76	4.58	4.88
AN1T-08159_at	AN0028	6.21	6.55	6.43		6.19	6.07	6.50		6.30	6.05	6.48
AN1T-08160_at	AN0029	6.46	6.67	6.53		6.44	6.41	6.46		6.92	6.75	6.88
AN1T-08161_at	AN0030	5.05	5.97	5.99		6.85	7.40	6.75		6.29	6.32	6.59
AN1T-08162_at	AN0031	7.22	7.32	7.21		6.87	6.59	6.30		6.04	6.31	6.28
AN1T-08163_at	AN0032	5.11	5.59	5.46		5.11	4.59	4.73		4.78	5.16	5.64
AN1T-08164_at	AN0033	7.40	7.42	7.36		7.42	7.47	7.64		7.35	7.13	7.22
AN1T-08165_at	AN0034	11.40	11.26	11.38		11.87	12.17	12.04		10.87	10.72	10.86
AN1T-08166_at	AN0035	4.32	4.56	4.48		4.80	4.64	4.77		5.12	5.09	4.73
AN1T-08167_at	AN0036	6.63	6.77	6.29		8.31	7.92	7.78		6.22	6.26	6.45
AN1T-08170_at	AN0038	7.32	6.88	6.83		8.09	8.32	8.03		7.25	7.40	7.31
AN1T-08171_at	AN0039	6.84	6.94	7.13		7.37	7.21	7.70		7.37	7.50	7.56
AN1T-08172_at	AN0040	7.60	7.71	7.67		7.20	7.05	7.17		7.85	7.75	7.94
AN1T-08174_at	AN0041	10.18	10.20	10.14		10.14	9.85	9.99		10.21	10.18	10.08
AN1T-08175_at	AN0042	8.28	8.42	8.49		7.72	7.76	7.59		7.39	7.42	7.51
AN1T-08176_at	AN0043	8.30	8.45	8.61		8.20	8.05	8.24		9.27	9.36	9.58
AN1T-08177_at	AN0044	7.33	7.30	7.23		7.56	7.55	7.41		7.81	7.94	7.87
AN1T-08178_at	AN0045	13.70	13.86	14.03		13.41	13.40	13.77		13.99	14.03	14.14
AN1T-08179_at	AN0046	10.73	10.88	10.76		10.59	10.41	10.41		10.79	10.67	10.61
AN1T-08182_at	AN0048	9.63	9.19	8.90		10.29	10.32	9.98		8.13	8.01	7.66
AN1T-08183_at	AN0049	9.12	9.42	9.41		8.62	8.36	8.45		8.98	9.07	9.16
AN1T-08855_at	AN0050	9.49	9.12	9.04		9.86	9.86	9.67		8.02	7.92	7.61
AN1T-08856_at	AN0051	10.60	10.31	10.02		10.65	10.83	10.66		9.50	9.39	9.04
AN1T-08857_at	AN0052	9.97	9.92	9.67		10.07	10.34	9.98		10.09	10.02	9.88
AN1T-08858_at	AN0053	8.42	8.64	8.80		8.06	7.92	7.84		7.70	7.83	7.93
AN1T-08859_at	AN0054	7.03	6.96	6.83		8.15	8.47	8.00		6.13	6.05	6.46
AN1T-08860_at	AN0055	6.33	6.45	6.71		7.44	7.55	7.37		6.53	6.73	6.79
AN1T-08863_at	AN0057	9.43	9.37	9.31		9.35	9.29	9.27		9.11	9.12	8.84
AN1T-08864_at	AN0058	7.28	7.24	7.37		8.15	8.23	7.99		7.13	7.04	7.09
AN1T-08865_at	AN0059	8.35	8.36	8.60		7.67	7.45	8.19		8.43	8.57	8.72
AN1T-08868_at	AN0061	10.80	11.36	11.79		11.20	11.17	11.56		11.85	11.97	12.43
AN1T-08869_at	AN0062	7.36	7.60	7.59		7.58	7.50	7.71		7.59	7.63	7.95
AN1T-08870_at	AN0063	9.36	9.35	9.20		9.60	9.59	9.53		9.11	9.01	9.01
AN1T-08871_at	AN0064	7.69	7.45	7.68		8.14	8.19	8.10		8.19	8.23	7.84
AN1T-08872_at	AN0065	6.82	7.07	7.53		6.99	6.91	7.17		6.83	7.20	7.19
AN1T-08873_at	AN0066	10.32	10.42	10.12		10.06	9.57	9.78		9.69	9.73	9.53
AN1T-08874_at	AN0067	9.66	9.60	9.56		10.56	10.52	10.39		9.47	9.51	9.66
AN1T-08875_at	AN0068	9.35	9.21	9.02		9.42	9.10	9.15		9.41	9.28	9.16
AN1T-08876_at	AN0069	9.81	9.65	9.67		8.83	9.06	9.20		8.90	9.01	8.88
AN1T-08877_at	AN0070	8.60	8.65	8.46		8.89	8.70	8.86		6.76	6.78	6.49
AN1T-08878_at	AN0071	10.09	9.67	9.69		10.40	10.73	10.43		9.07	9.11	9.06
AN1T-08879_at	AN0072	8.44	8.75	8.53		8.39	7.96	8.11		9.14	9.10	8.95
AN1T-08880_at	AN0073	8.08	8.21	8.12		7.92	7.66	7.79		7.98	7.98	8.29
AN1T-08881_at	AN0074	9.89	9.88	9.96		9.60	9.50	9.56		10.38	10.51	10.22
AN1T-08882_at	AN0075	10.51	10.46	10.29		10.87	10.81	10.87		10.63	10.51	10.51
AN1T-08883_at	AN0076	10.29	10.07	9.98		10.20	10.32	10.23		9.59	9.47	9.22
AN1T-08884_at	AN0077	8.95	8.61	8.45		8.99	9.26	8.85		7.73	7.47	7.33
AN1T-08885_at	AN0078	10.13	10.00	10.19		10.20	10.27	10.30		9.75	9.83	9.93
AN1T-08888_at	AN0080	7.69	7.19	7.13		8.23	8.18	8.03		8.83	8.96	7.88
AN1T-08889_at	AN0081	9.25	9.21	9.10		9.48	9.67	9.39		7.72	7.58	7.48
AN1T-08891_at	AN0082	8.96	8.93	8.86		9.30	9.34	9.30		8.48	8.46	8.37
AN1T-08892_at	AN0083	10.32	10.35	10.21		10.90	10.86	10.92		9.72	9.63	9.38
AN1T-08893_at	AN0084	11.52	11.56	11.58		11.21	11.13	11.28		11.29	11.17	11.24
AN1T-08894_at	AN0085	12.13	11.95	11.95		11.46	11.42	11.45		11.78	11.61	11.93
AN1T-08896_at	AN0087	8.91	9.36	9.44		8.62	8.70	8.49		8.98	8.88	9.09
AN1T-08897_at	AN0088	9.13	9.09	9.09		8.96	9.09	9.03		8.62	8.62	8.43
AN1T-08898_a_at	AN0089	7.53	7.52	7.57		7.29	7.18	7.67		6.77	6.72	6.57
AN1T-08898_at	AN0089	11.93	11.93	11.89		11.81	11.68	11.71		11.56	11.43	11.69
AN1T-08899_at	AN0090	9.42	9.31	9.22		9.17	8.97	9.13		9.18	8.93	8.95
AN1T-08900_at	AN0091	10.29	10.48	10.56		10.26	10.21	10.35		10.47	10.47	10.61
AN1T-08901_at	AN0092	9.46	9.53	9.38		9.51	9.22	9.41		10.05	10.14	9.88
AN1T-08902_at	AN0093	10.29	10.27	10.45		10.42	10.44	10.52		10.64	10.68	11.10
AN1T-08903_at	AN0094	7.46	7.28	7.13		8.04	8.51	8.41		8.65	8.56	8.75
AN1T-08904_at	AN0095	9.29	8.98	8.87		9.32	9.22	9.14		9.39	9.36	9.39
AN1T-08905_at	AN0096	9.50	9.15	9.09		9.61	9.75	9.47		8.34	8.40	8.25
AN1T-08906_at	AN0097	9.70	9.75	9.79		9.17	9.29	9.45		9.93	9.80	10.39
AN1T-08240_at	AN0098	9.99	9.92	9.95		9.61	9.78	9.66		9.64	9.49	9.30
AN1T-08241_at	AN0099	2.32	3.87	3.10		3.41	3.45	3.96		4.43	3.80	4.17
AN1T-08242_at	AN0100	5.35	5.65	5.38		5.23	4.81	5.43		5.53	5.59	5.63
AN1T-08243_at	AN0101	5.97	6.57	6.20		5.96	5.84	6.24		6.08	6.37	6.13
AN1T-08244_at	AN0102	3.93	4.35	4.31		4.14	3.49	3.75		3.87	4.38	3.54
AN1T-08245_at	AN0103	8.66	8.77	8.72		8.25	8.26	8.04		8.71	8.55	8.44
AN1T-08246_at	AN0104	7.38	7.48	7.62		7.58	7.76	7.60		7.03	7.08	6.89
AN1T-08248_at	AN0106	11.58	11.44	11.50		11.74	12.04	11.97		11.07	11.05	11.14
AN1T-08249_at	AN0107	6.49	6.33	6.34		6.43	6.41	6.44		6.61	6.55	6.80
AN1T-08250_at	AN0108	8.90	8.55	8.74		9.23	9.39	9.21		9.02	8.82	8.81
AN1T-08251_at	AN0109	9.72	9.80	9.66		9.84	9.83	9.88		9.84	9.78	9.74
AN1T-08252_at	AN0110	11.05	11.10	11.25		10.96	10.83	11.04		11.28	11.30	11.42
AN1T-08253_at	AN0111	9.06	8.86	9.02		8.69	9.15	8.81		8.48	8.61	8.55
AN1T-08254_at	AN0112	9.61	9.47	9.39		9.52	9.66	9.45		9.03	8.82	8.71
AN1T-08255_at	AN0113	10.74	10.51	10.32		11.23	11.53	11.38		10.08	9.92	9.95
AN1T-08256_at	AN0114	7.71	7.70	7.93		7.48	7.44	7.31		8.47	8.43	8.43
AN1T-08260_at	AN0116	10.70	10.75	10.74		10.47	10.54	11.00		10.70	10.65	10.87
AN1T-08261_at	AN0117	11.20	11.29	11.44		11.42	11.36	11.65		11.63	11.49	11.80
AN1T-08262_at	AN0118	9.09	8.72	8.66		10.06	10.34	10.06		8.76	8.81	8.85
AN1T-08263_at	AN0119	6.88	6.75	6.66		6.58	6.89	6.66		6.57	6.08	5.60
AN1T-08264_at	AN0120	9.09	9.02	8.82		8.87	8.84	8.94		9.47	9.27	8.90
AN1T-08265_at	AN0121	10.18	10.22	10.16		10.12	10.10	10.16		10.00	9.80	9.73
AN1T-08266_at	AN0122	10.59	10.54	10.51		11.24	11.76	11.91		10.67	10.64	10.78
AN1T-08267_at	AN0123	8.89	9.16	9.19		8.57	8.46	8.58		9.65	9.69	9.49
AN1T-08268_at	AN0124	9.40	9.69	9.57		9.49	9.08	9.32		9.91	9.84	9.77
AN1T-08271_at	AN0126	8.71	8.58	8.57		8.08	8.00	8.01		8.41	8.45	8.29
AN1T-08272_at	AN0127	9.89	9.88	9.93		9.37	9.56	9.37		9.45	9.37	9.38
AN1T-08273_at	AN0128	7.50	7.64	7.87		7.62	7.65	7.47		7.99	8.04	8.18
AN1T-08274_at	AN0129	12.69	12.64	12.66		12.36	12.55	12.41		12.84	12.86	12.68
AN1T-08275_at	AN0130	7.14	7.45	7.40		7.43	7.32	7.41		7.76	7.94	7.98
AN1T-08276_at	AN0131	10.06	9.82	9.72		10.05	9.81	9.95		8.74	8.44	8.40
AN1T-08277_at	AN0132	7.72	8.01	7.90		7.51	7.52	7.43		7.40	7.43	7.37
AN1T-08278_at	AN0133	10.04	10.16	10.16		9.87	9.66	9.74		10.19	10.26	10.04
AN1T-08279_at	AN0134	8.44	8.58	8.48		8.28	8.18	8.14		8.18	8.26	8.07
AN1T-08280_at	AN0135	10.38	10.38	10.47		9.88	9.94	9.88		9.74	9.71	9.86
AN1T-08281_at	AN0136	4.80	4.97	5.43		4.59	5.13	5.05		5.36	5.33	5.35
AN1T-08282_at	AN0137	10.66	10.42	10.48		10.94	11.12	11.07		10.19	10.03	10.10
AN1T-08283_at	AN0138	9.32	9.32	9.14		8.74	8.15	8.34		8.82	8.63	8.94
AN1T-08284_at	AN0139	6.94	7.19	7.18		7.04	7.01	7.01		7.01	6.86	7.10
AN1T-08285_at	AN0140	11.77	11.63	11.50		11.72	11.83	11.68		11.44	11.12	11.44
AN1T-08286_at	AN0141	8.05	8.28	8.18		7.82	7.46	7.82		8.82	8.95	8.91
AN1T-08287_at	AN0142	10.45	10.48	10.41		10.17	10.02	10.11		10.44	10.44	10.35
AN1T-08288_at	AN0143	8.14	8.22	8.12		7.88	7.53	7.71		7.81	7.90	7.72
AN1T-08289_at	AN0144	9.20	9.19	9.38		9.20	9.32	9.25		9.33	9.34	9.33
AN1T-02518_at	AN0146	4.72	5.13	5.45		6.56	6.97	5.35		6.06	5.85	6.32
AN1T-02519_at	AN0147	5.61	5.90	5.82		5.65	5.07	5.12		6.67	6.71	6.68
AN1T-02520_at	AN0148	6.23	6.34	6.34		6.14	5.93	6.13		5.77	5.74	6.15
AN1T-02521_at	AN0149	2.95	2.74	3.73		4.65	4.13	2.94		3.31	2.84	3.41
AN1T-02522_at	AN0150	6.95	7.37	6.83		7.90	8.14	7.89		6.83	6.67	6.94
AN1T-02528_at	AN0153	8.94	8.99	9.07		8.52	8.70	8.55		8.87	8.83	8.82
AN1T-02533_at	AN0156	9.74	9.67	9.59		9.74	9.43	9.30		9.43	9.47	8.97
AN1T-02534_at	AN0157	7.51	7.45	7.53		7.11	7.03	6.65		7.04	7.31	6.84
AN1T-02535_at	AN0158	9.41	8.97	8.94		9.97	10.41	10.12		7.48	7.43	7.58
AN1T-02537_at	AN0159	7.71	7.39	7.53		7.84	7.72	7.48		7.05	7.25	7.57
AN1T-02538_at	AN0160	8.16	8.36	8.69		7.64	7.55	7.74		8.19	8.39	8.69
AN1T-02539_at	AN0161	8.85	8.79	8.78		9.16	8.96	9.09		8.98	9.04	8.74
AN1T-02540_at	AN0162	9.92	9.93	10.01		9.81	10.08	9.80		9.69	9.76	9.86
AN1T-02541_at	AN0163	10.22	9.75	9.18		10.39	10.35	10.27		8.08	7.86	7.67
AN1T-02542_at	AN0164	9.65	9.54	9.54		9.68	9.52	9.45		9.65	9.45	9.29
AN1T-02543_at	AN0165	9.97	9.77	9.77		9.65	9.77	9.73		9.99	9.94	10.25
AN1T-02544_at	AN0166	9.05	8.83	8.92		8.76	9.08	8.83		8.90	8.86	8.49
AN1T-02545_at	AN0167	8.64	8.53	8.55		8.39	8.13	8.06		8.33	8.36	8.11
AN1T-02547_at	AN0168	9.93	10.35	10.82		10.25	10.33	10.56		9.95	10.18	10.56
AN1T-02548_at	AN0169	4.23	4.11	4.78		8.13	9.36	9.05		5.46	5.20	5.21
AN1T-02549_at	AN0170	13.52	13.46	13.39		13.67	13.77	13.70		13.01	12.93	13.09
AN1T-02550_at	AN0171	5.84	5.94	5.48		6.36	6.07	6.26		6.75	6.61	6.60
AN1T-02551_at	AN0172	5.07	5.27	5.45		5.12	5.06	5.31		5.86	5.94	5.86
AN1T-02552_at	AN0173	6.59	6.80	6.53		5.86	5.76	5.86		6.21	6.14	6.35
AN1T-02553_at	AN0174	7.03	7.18	7.33		7.74	7.74	7.44		6.92	6.92	6.82
AN1T-02556_at	AN0176	8.52	8.52	8.44		8.03	8.47	8.28		8.20	8.11	8.20
AN1T-02557_at	AN0177	1.62	1.45	2.72		0.00	0.11	0.00		2.74	0.23	0.18
AN1T-02558_at	AN0178	9.66	9.99	10.21		7.51	7.64	7.52		7.87	7.92	8.09
AN1T-02560_at	AN0179	10.27	9.95	9.69		10.85	10.77	10.72		9.31	9.05	8.82
AN1T-02561_at	AN0180	6.57	6.44	6.22		7.57	7.53	7.43		6.47	6.05	6.32
AN1T-02562_at	AN0181	7.02	6.79	6.21		6.48	6.37	6.28		5.17	4.80	5.32
AN1T-02563_at	AN0182	10.54	10.58	10.33		10.61	10.26	10.39		9.46	9.49	9.17
AN1T-02564_at	AN0183	10.39	10.52	10.77		10.29	10.23	10.27		11.06	11.01	11.30
AN1T-02565_at	AN0184	9.16	9.11	9.04		9.15	8.89	9.04		8.94	8.84	9.11
AN1T-02567_at	AN0186	10.32	10.14	9.99		10.26	10.63	9.95		9.09	9.03	8.56
AN1T-02568_at	AN0187	4.90	5.09	4.98		4.76	4.75	4.63		4.93	4.95	5.23
AN1T-02571_at	AN0189	7.77	7.78	7.66		7.31	7.48	7.30		8.19	8.31	7.89
AN1T-02572_at	AN0190	8.48	8.72	8.49		8.44	8.38	8.57		8.94	9.06	8.96
AN1T-02573_at	AN0191	8.88	8.93	8.99		8.05	7.87	7.93		8.46	8.47	8.62
AN1T-02574_at	AN0192	11.89	11.70	11.64		11.12	11.00	11.01		11.72	11.48	11.52
AN1T-02575_at	AN0193	9.38	9.36	9.28		9.54	9.38	9.35		9.09	9.03	8.86
AN1T-02576_at	AN0194	5.51	5.47	5.34		4.65	4.65	4.63		4.82	4.46	5.22
AN1T-02577_at	AN0195	12.06	11.68	11.75		8.43	8.47	8.09		7.83	7.59	7.47
AN1T-02578_at	AN0196	6.28	7.56	6.77		6.06	5.01	6.70		7.49	7.34	7.77
AN1T-02579_at	AN0197	7.79	7.38	7.49		6.15	5.91	6.24		7.34	7.37	7.29
AN1T-02580_at	AN0198	5.87	6.08	5.83		6.25	5.96	6.58		6.17	6.31	6.36
AN1T-02583_at	AN0200	8.98	8.90	8.78		8.61	8.17	8.34		8.06	8.02	8.07
AN1T-02584_at	AN0201	8.60	8.41	8.37		9.05	9.13	8.83		9.18	9.31	9.02
AN1T-02585_at	AN0202	9.09	9.18	9.18		8.41	8.43	8.30		8.74	8.70	8.32
AN1T-02586_at	AN0203	5.52	5.67	5.65		5.76	5.68	5.47		5.44	5.44	5.50
AN1T-02587_at	AN0204	8.68	8.80	8.71		8.05	7.76	7.87		8.83	8.87	8.61
AN1T-02588_at	AN0205	9.62	9.46	9.51		9.49	9.42	9.47		9.79	9.68	9.73
AN1T-02589_at	AN0206	9.25	8.93	8.93		9.66	9.88	9.71		8.77	8.71	8.52
AN1T-02592_at	AN0209	7.31	6.88	7.18		6.64	6.75	6.74		5.83	5.96	6.25
AN1T-02593_at	AN0210	10.41	10.67	10.70		9.81	9.79	9.97		9.47	9.73	9.94
AN1T-02594_at	AN0211	9.25	9.44	9.42		9.22	9.04	9.17		9.55	9.65	9.57
AN1T-02595_at	AN0212	9.26	9.32	9.43		9.16	9.15	9.30		9.45	9.37	9.65
AN1T-02596_at	AN0213	11.57	11.52	11.47		10.68	10.73	10.48		9.36	9.35	8.89
AN1T-02597_at	AN0214	6.83	7.06	6.82		7.71	7.68	7.59		6.49	6.63	6.70
AN1T-02598_at	AN0215	4.74	4.57	5.45		5.16	5.53	4.89		4.99	5.60	5.87
AN1T-02599_at	AN0216	6.75	6.97	7.05		4.49	4.72	3.95		5.13	4.87	4.98
AN1T-02601_at	AN0217	4.46	3.96	4.08		4.00	4.17	4.41		4.59	4.67	3.77
AN1T-02602_at	AN0218	5.43	5.38	5.23		5.41	4.82	5.52		6.13	6.26	6.72
AN1T-02603_at	AN0219	5.91	5.78	5.39		5.31	5.55	5.51		4.99	5.59	5.77
AN1T-02605_at	AN0220	2.06	3.89	3.52		2.58	2.43	3.47		3.05	4.24	3.98
AN1T-02606_at	AN0221	8.65	8.61	8.46		6.43	6.80	6.00		4.57	4.35	4.54
AN1T-02611_at	AN0224	10.18	9.97	9.79		9.87	10.08	9.76		8.96	8.64	8.69
AN1T-02612_at	AN0225	10.02	9.88	10.01		9.72	9.76	9.83		10.33	10.38	10.46
AN1T-02613_at	AN0226	10.11	9.95	10.09		10.33	10.40	10.83		9.92	10.19	10.06
AN1T-02614_at	AN0227	9.82	9.39	9.27		10.61	10.70	10.56		9.35	9.23	8.99
AN1T-02615_at	AN0228	8.70	8.58	8.42		9.50	9.27	9.06		9.10	9.18	8.86
AN1T-02616_at	AN0229	12.39	12.45	12.59		12.04	12.13	12.17		12.30	12.35	12.26
AN1T-02619_at	AN0230	7.00	7.10	6.69		8.39	9.04	9.49		6.03	4.19	4.29
AN1T-02620_at	AN0231	9.39	8.58	7.75		10.96	11.54	11.12		6.57	5.52	5.20
AN1T-02621_at	AN0232	9.32	9.08	8.73		10.08	10.18	10.05		8.79	8.84	8.45
AN1T-02622_at	AN0233	7.24	7.07	7.12		7.81	8.10	7.79		7.38	7.28	6.99
AN1T-02623_at	AN0234	8.27	8.08	7.93		8.96	9.35	8.34		7.34	7.48	7.33
AN1T-02624_at	AN0235	10.96	10.72	10.88		11.00	11.34	11.43		11.00	10.97	11.00
AN1T-02627_at	AN0237	9.77	9.90	9.91		9.43	9.11	9.15		10.36	10.33	10.29
AN1T-02630_at	AN0239	10.20	10.13	10.11		9.62	9.77	9.70		9.06	9.01	9.11
AN1T-02631_a_at	AN0240	13.00	13.00	13.07		12.24	12.46	12.63		13.36	13.32	13.28
AN1T-02631_at	AN0240	12.71	12.78	12.80		12.01	12.10	12.35		13.10	13.14	13.19
AN1T-02632_at	AN0241	13.22	13.19	13.03		13.18	13.20	13.05		13.15	13.07	13.14
AN1T-02633_at	AN0242	9.38	9.21	9.05		9.95	10.08	9.92		8.99	8.97	8.81
AN1T-02634_at	AN0243	9.85	9.86	9.98		10.10	10.00	9.92		10.28	10.24	10.24
AN1T-02635_at	AN0244	9.56	9.31	9.40		9.27	9.49	9.27		8.99	9.03	9.05
AN1T-02636_at	AN0245	13.45	13.20	13.24		10.39	10.51	10.04		9.21	9.15	8.62
AN1T-02637_at	AN0246	9.27	9.39	9.55		8.52	8.34	8.58		9.42	9.35	9.60
AN1T-02638_at	AN0247	8.46	8.81	8.77		8.49	7.93	8.09		9.49	9.58	9.33
AN1T-02639_at	AN0248	9.24	8.73	8.39		9.57	9.57	9.50		8.27	8.19	8.11
AN1T-02640_at	AN0249	8.76	8.61	8.48		9.37	9.27	9.20		8.76	8.52	8.18
AN1T-02641_at	AN0250	7.81	7.47	7.37		8.11	8.49	8.39		7.76	7.54	7.36
AN1T-02642_at	AN0251	6.93	6.57	7.04		5.12	5.62	5.91		5.38	5.60	5.45
AN1T-02643_at	AN0252	12.60	12.39	12.45		12.63	12.85	12.75		12.14	11.94	11.95
AN1T-02644_at	AN0253	10.15	10.05	10.09		9.96	10.14	10.23		10.07	10.15	10.32
AN1T-02645_at	AN0254	9.24	9.53	9.57		9.36	9.19	9.51		9.34	9.53	9.55
AN1T-02646_at	AN0255	9.34	9.38	9.56		9.64	9.49	9.73		9.68	9.66	10.13
AN1T-02647_at	AN0256	9.10	8.97	8.82		8.69	8.59	8.41		8.58	8.41	8.55
AN1T-02648_at	AN0257	9.57	9.47	9.43		9.14	8.76	9.07		9.40	9.33	9.09
AN1T-02649_at	AN0258	8.62	8.61	8.58		8.82	8.75	8.72		8.38	8.43	8.14
AN1T-02650_at	AN0259	9.36	9.02	8.94		8.59	8.12	8.14		8.79	8.72	8.52
AN1T-02651_at	AN0260	7.85	7.60	7.53		8.92	8.89	8.73		7.52	7.40	7.27
AN1T-02652_at	AN0261	11.18	10.85	10.74		11.29	11.32	11.24		10.57	10.36	10.41
AN1T-02653_at	AN0262	12.54	12.51	12.40		12.71	12.78	12.78		12.44	12.40	12.36
AN1T-02654_s_at	AN3048	9.56	9.07	8.91		10.57	10.69	10.73		9.29	8.98	8.70
AN1T-02656_at	AN0265	10.45	10.08	10.23		10.80	10.92	10.82		10.40	10.47	10.44
AN1T-02657_at	AN0266	9.29	9.35	9.56		8.81	9.04	8.97		9.37	9.42	9.49
AN1T-02658_at	AN0267	8.12	8.22	8.32		8.94	9.01	8.95		9.08	9.15	9.61
AN1T-02659_at	AN0268	9.14	8.85	8.82		8.97	9.29	8.93		8.25	7.92	8.12
AN1T-02662_at	AN0270	7.46	7.52	7.22		7.77	7.87	7.89		6.78	6.66	6.22
AN1T-02663_at	AN0271	7.42	6.84	6.53		8.66	8.57	8.21		7.07	6.99	6.78
AN1T-02664_at	AN0272	8.01	7.87	7.70		7.85	8.00	7.69		7.16	7.16	7.00
AN1T-02665_at	AN0273	9.07	8.85	8.87		9.76	10.00	9.67		9.21	9.31	9.59
AN1T-02666_at	AN0274	6.14	6.15	5.90		7.07	6.96	6.91		7.01	7.00	7.12
AN1T-02667_at	AN0275	9.27	8.85	9.70		9.25	10.39	10.48		8.38	9.33	8.30
AN1T-02668_at	AN0276	8.36	8.34	8.10		8.87	8.87	8.81		8.15	7.89	7.72
AN1T-02671_at	AN0278	12.96	12.86	12.75		12.88	12.97	12.91		12.45	12.41	12.25
AN1T-02672_at	AN0279	11.33	11.30	11.27		9.36	9.71	9.79		9.32	9.27	8.47
AN1T-02673_at	AN0280	8.37	8.38	8.47		8.16	8.24	8.45		7.58	7.48	7.04
AN1T-02674_at	AN0281	8.49	8.42	8.61		8.35	8.47	8.48		8.22	8.28	8.06
AN1T-02675_at	AN0282	9.10	8.80	8.64		10.06	10.39	10.44		8.98	8.60	8.69
AN1T-02679_at	AN0284	4.57	5.15	4.79		4.81	3.99	5.32		5.42	5.51	5.47
AN1T-02680_at	AN0285	11.68	11.99	12.11		12.06	12.12	12.54		12.70	12.70	12.97
AN1T-02681_at	AN0286	7.24	7.28	7.31		7.99	8.10	8.20		7.84	7.76	7.87
AN1T-02682_at	AN0287	10.14	9.93	9.96		9.97	10.47	10.27		9.87	9.79	9.93
AN1T-02683_at	AN0288	7.81	8.17	7.87		7.86	7.45	7.72		8.62	8.65	8.57
AN1T-05865_at	AN0290	10.77	10.66	10.66		10.62	10.53	10.53		10.42	10.25	10.43
AN1T-05866_at	AN0291	8.53	8.79	8.85		8.61	8.30	8.66		9.18	9.26	9.42
AN1T-05867_at	AN0292	9.60	9.65	9.78		9.28	9.39	9.44		9.77	9.92	9.77
AN1T-05868_at	AN0293	10.76	11.06	11.33		10.32	10.34	10.54		10.63	10.67	10.99
AN1T-05869_at	AN0294	12.60	12.87	13.21		11.78	11.74	12.14		12.96	13.02	13.17
AN1T-05870_at	AN0295	10.78	10.86	11.03		10.65	10.48	10.65		11.13	11.16	11.55
AN1T-05871_at	AN0296	8.06	7.70	7.73		8.14	8.08	8.08		8.54	8.29	8.29
AN1T-05872_at	AN0297	12.52	12.44	12.33		11.41	11.81	11.92		13.12	12.89	13.04
AN1T-05873_at	AN0298	7.53	7.41	7.35		7.02	6.80	6.95		7.18	7.17	7.20
AN1T-05874_at	AN0299	9.76	9.40	9.18		10.31	10.63	10.62		9.43	9.33	9.20
AN1T-05875_at	AN0300	7.13	6.86	6.71		7.67	7.94	7.95		7.55	7.56	7.39
AN1T-05876_at	AN0301	11.94	11.70	11.51		12.01	12.27	12.20		10.47	10.30	9.83
AN1T-05877_at	AN0302	8.38	8.48	8.44		8.45	8.50	8.11		7.99	7.88	7.97
AN1T-05879_at	AN0303	10.73	10.72	11.09		10.45	10.26	10.59		10.89	10.90	11.20
AN1T-05880_at	AN0304	8.87	8.84	8.67		8.53	8.29	8.56		9.35	9.14	9.39
AN1T-05881_at	AN0305	8.73	8.98	8.92		8.43	8.09	8.24		9.45	9.53	9.41
AN1T-05882_at	AN0306	11.38	11.33	11.34		11.35	11.51	11.34		11.25	11.04	11.30
AN1T-05883_at	AN0307	5.49	5.90	5.62		5.93	5.61	5.84		5.73	5.80	6.12
AN1T-05887_at	AN0309	10.46	10.40	10.43		10.19	10.18	10.16		10.28	10.20	10.17
AN1T-05888_at	AN0310	9.47	9.89	9.73		8.86	8.58	8.25		9.71	9.77	9.46
AN1T-05889_at	AN0311	12.24	12.20	12.16		12.00	12.16	12.18		10.17	10.06	9.74
AN1T-05890_at	AN0312	8.43	8.55	8.50		8.29	8.19	8.38		9.41	9.32	9.48
AN1T-05891_at	AN0313	9.67	10.32	10.51		10.31	10.61	11.03		10.10	10.16	10.83
AN1T-05892_at	AN0314	11.00	11.35	11.76		12.54	12.73	13.03		12.81	12.87	13.29
AN1T-05893_at	AN0315	10.04	10.40	10.66		9.70	9.45	9.58		9.64	9.75	9.90
AN1T-05894_at	AN0316	10.74	10.46	10.29		11.61	11.87	11.50		9.57	9.45	9.42
AN1T-05895_at	AN0317	9.48	9.59	9.74		9.36	9.48	9.45		9.37	9.39	9.51
AN1T-05896_at	AN0318	8.49	8.38	8.56		8.26	8.22	8.15		8.36	8.41	8.60
AN1T-05897_at	AN0319	9.21	9.42	9.70		8.94	8.88	9.03		9.86	9.85	10.03
AN1T-05902_at	AN0321	9.64	9.83	9.87		9.52	9.27	9.42		10.31	10.32	10.08
AN1T-05903_at	AN0322	5.13	5.22	4.95		5.31	5.18	5.04		4.90	5.06	4.98
AN1T-05904_at	AN0323	12.78	12.83	12.88		11.98	12.39	12.24		12.23	12.23	12.32
AN1T-05905_at	AN0324	8.27	8.07	7.98		8.28	8.25	8.38		7.96	8.00	7.64
AN1T-05906_at	AN0325	9.05	9.23	9.33		8.54	8.23	8.47		9.85	9.72	10.07
AN1T-05907_at	AN0326	7.44	7.44	7.53		7.43	7.30	7.27		7.68	7.87	7.97
AN1T-05908_at	AN0327	9.23	9.37	9.37		9.58	9.44	9.50		9.55	9.58	9.42
AN1T-05909_at	AN0328	9.52	9.32	9.42		9.20	8.88	9.14		10.03	9.93	10.27
AN1T-05910_at	AN0329	9.76	9.88	10.18		9.68	9.59	9.84		10.47	10.34	10.70
AN1T-05911_at	AN0330	7.82	7.62	7.93		8.91	9.73	10.09		9.96	9.85	9.90
AN1T-05912_at	AN0331	7.18	7.14	6.89		6.63	6.97	6.90		6.99	7.07	7.15
AN1T-05913_at	AN0332	5.51	5.62	5.84		5.85	5.38	5.43		5.95	6.01	5.96
AN1T-05914_at	AN0333	8.39	8.26	8.30		7.91	8.24	8.05		8.41	8.34	8.16
AN1T-05915_at	AN0334	10.42	10.28	10.06		10.10	10.14	10.61		9.58	9.74	9.51
AN1T-05916_at	AN0335	8.20	8.07	8.22		7.38	7.70	7.43		6.47	6.93	6.60
AN1T-05918_at	AN0336	3.60	3.88	4.53		3.81	3.46	3.95		4.30	4.47	4.18
AN1T-05919_at	AN0337	9.22	9.46	9.64		7.95	7.66	8.16		8.98	8.93	9.13
AN1T-05920_at	AN0338	11.37	10.77	10.49		11.91	12.31	11.35		4.79	5.64	5.08
AN1T-05921_at	AN0339	7.47	7.36	7.46		7.62	7.86	7.93		7.87	7.87	7.97
AN1T-05922_at	AN0340	9.15	8.84	8.73		9.31	9.35	9.22		8.49	8.39	8.08
AN1T-05923_at	AN0341	4.83	5.05	5.22		4.04	4.60	4.42		4.16	5.32	5.18
AN1T-05924_at	AN0342	4.52	4.63	4.61		3.65	3.90	4.29		4.59	5.03	4.79
AN1T-05925_at	AN0343	3.31	3.19	3.86		3.47	4.22	4.45		4.48	4.06	3.51
AN1T-05930_at	AN0346	9.25	9.42	9.17		9.08	8.93	9.02		9.78	9.81	9.87
AN1T-05931_at	AN0347	11.08	11.01	11.08		11.48	11.33	11.36		10.51	10.50	10.48
AN1T-05932_at	AN0348	8.42	8.43	8.23		8.40	8.32	8.64		8.06	8.13	8.26
AN1T-05933_at	AN0349	10.19	9.97	9.87		10.05	10.14	10.00		9.71	9.63	9.43
AN1T-05934_at	AN0350	8.86	9.10	9.00		9.09	9.09	9.53		8.86	8.90	8.62
AN1T-05935_at	AN0351	10.61	10.82	10.89		11.20	11.23	11.60		10.87	10.82	11.11
AN1T-05938_at	AN0353	9.16	9.33	9.66		8.65	8.39	8.42		10.00	10.01	10.38
AN1T-05939_at	AN0354	9.52	9.58	9.47		9.43	9.42	9.35		8.97	9.12	8.88
AN1T-05940_at	AN0355	7.95	7.42	7.67		7.91	8.19	8.12		7.81	7.45	7.56
AN1T-05941_at	AN0356	8.92	8.79	8.86		10.35	10.16	10.66		11.66	11.52	11.68
AN1T-05942_a_at	AN0357	8.53	8.61	8.63		8.98	9.23	9.02		8.58	8.53	8.45
AN1T-05942_at	AN0357	11.08	10.95	11.01		11.42	11.62	11.43		10.73	10.66	10.58
AN1T-05945_at	AN0359	10.03	10.21	10.24		10.51	10.49	10.43		10.37	10.36	10.23
AN1T-05946_at	AN0360	10.13	10.40	10.57		9.48	9.58	9.59		9.22	9.29	9.56
AN1T-05949_at	AN0362	9.96	10.16	10.56		9.48	8.75	8.22		8.24	8.36	8.65
AN1T-05950_at	AN0363	9.01	9.13	9.22		8.77	8.80	9.16		9.56	9.60	9.82
AN1T-05951_at	AN0364	6.76	7.01	7.24		6.33	6.25	6.34		7.17	7.43	7.69
AN1T-05952_at	AN0365	11.49	11.64	11.84		11.52	11.83	11.75		11.40	11.43	11.48
AN1T-05953_at	AN0366	4.82	5.06	5.42		5.82	5.85	5.63		5.48	5.33	5.44
AN1T-05954_at	AN0367	10.89	11.03	10.75		9.88	9.62	9.80		9.60	9.47	8.76
AN1T-05956_at	AN0369	12.17	12.05	11.90		12.19	12.58	12.49		11.71	11.56	11.65
AN1T-05957_at	AN0370	7.80	7.51	7.11		9.09	9.45	9.15		6.80	6.83	6.91
AN1T-05960_at	AN0372	8.41	8.59	8.63		9.01	8.74	9.33		10.74	10.70	11.09
AN1T-05963_at	AN0374	5.88	5.69	5.49		5.28	5.15	5.48		5.64	5.29	6.06
AN1T-00702_at	AN0377	5.88	5.97	5.93		6.16	6.40	6.44		6.07	6.30	6.55
AN1T-00703_at	AN0378	6.90	7.42	7.08		7.23	7.11	7.66		7.69	7.54	7.68
AN1T-00704_at	AN0379	10.33	10.46	10.42		10.56	10.50	10.55		9.15	9.28	9.23
AN1T-00705_at	AN0380	8.50	8.46	8.48		8.41	8.46	8.33		8.80	8.84	8.51
AN1T-00706_at	AN0381	10.66	10.66	10.61		10.57	10.49	10.42		10.38	10.21	10.04
AN1T-00707_at	AN0382	6.84	6.87	6.79		6.67	6.38	6.57		6.67	6.46	6.72
AN1T-00708_at	AN0383	4.61	4.41	4.75		4.57	4.92	4.61		5.03	5.03	5.54
AN1T-00710_at	AN0385	10.09	9.81	9.55		9.75	9.69	9.69		9.68	9.80	9.14
AN1T-00711_at	AN0386	6.79	7.93	8.40		6.65	6.76	7.38		7.02	7.37	7.72
AN1T-00712_at	AN0387	8.14	8.51	8.65		7.91	7.71	8.43		8.77	8.92	9.31
AN1T-00713_at	AN0388	9.14	8.99	8.97		8.37	8.32	8.32		8.06	8.17	7.91
AN1T-00714_at	AN0389	7.51	7.14	7.28		7.26	7.31	7.41		7.24	7.17	7.01
AN1T-00715_at	AN0390	8.58	8.67	8.69		8.57	8.37	8.38		8.92	8.92	9.15
AN1T-00716_at	AN0391	10.34	10.53	10.69		7.24	6.82	6.34		9.00	8.87	9.27
AN1T-00717_at	AN0392	6.63	6.42	6.48		8.36	8.31	8.36		10.99	10.63	11.17
AN1T-00718_at	AN0393	9.84	9.84	9.77		9.98	9.95	9.83		9.26	9.04	9.08
AN1T-00719_at	AN0394	7.71	7.42	7.65		6.10	6.06	6.00		5.85	5.66	5.99
AN1T-00720_at	AN0395	7.19	7.53	7.89		6.68	6.45	6.72		7.11	7.49	7.45
AN1T-00721_at	AN0396	6.44	7.11	7.25		4.44	4.60	4.09		3.94	3.98	4.11
AN1T-00722_at	AN0397	6.71	7.21	7.46		6.11	5.86	6.44		5.93	6.44	6.10
AN1T-00723_at	AN0398	6.01	5.72	5.77		6.60	6.89	6.76		6.36	6.51	6.42
AN1T-00724_at	AN0399	8.17	7.42	7.23		6.97	7.19	6.86		7.12	7.24	7.12
AN1T-00725_at	AN0400	12.27	12.50	12.82		9.88	9.79	10.57		13.44	13.56	13.77
AN1T-00726_at	AN0401	5.67	5.84	6.14		7.26	7.24	7.37		7.15	7.26	7.31
AN1T-00727_at	AN0402	7.10	7.09	7.16		8.31	8.36	8.47		7.96	8.22	8.24
AN1T-00728_at	AN0403	6.13	5.99	6.51		6.69	6.73	6.84		6.28	6.38	6.35
AN1T-00729_at	AN0404	7.09	6.88	7.09		7.21	7.08	6.62		7.37	7.06	7.17
AN1T-00730_at	AN0405	9.67	9.96	10.01		9.73	9.63	9.76		10.21	10.13	10.10
AN1T-00732_at	AN0407	8.31	8.20	8.39		7.74	7.88	7.90		7.96	8.07	8.07
AN1T-00733_at	AN0408	10.92	11.25	11.69		10.91	11.06	11.31		11.68	11.73	12.17
AN1T-00734_at	AN0409	10.06	9.90	10.01		10.70	10.87	10.98		9.43	9.54	9.20
AN1T-00735_at	AN0410	10.67	10.77	10.89		10.90	10.89	10.85		10.61	10.65	10.62
AN1T-00736_at	AN0411	11.70	11.79	11.89		11.83	11.66	11.92		11.96	11.92	12.16
AN1T-00737_at	AN0412	10.22	10.04	10.02		9.67	9.88	10.20		10.61	10.61	10.59
AN1T-00738_at	AN0413	5.59	5.84	6.17		5.68	5.46	5.72		6.19	6.49	6.56
AN1T-00740_at	AN0414	7.69	7.35	7.18		8.00	8.25	7.87		7.28	7.32	7.33
AN1T-00743_at	AN0416	10.40	10.30	10.20		10.70	10.74	10.67		9.80	9.80	9.57
AN1T-00745_at	AN0418	6.10	5.96	6.05		5.81	6.09	6.16		6.53	6.58	6.50
AN1T-00748_at	AN0421	8.61	9.08	8.93		8.17	8.04	7.88		9.25	9.39	9.03
AN1T-00749_at	AN0422	5.41	6.05	6.14		5.77	5.84	5.76		6.38	6.39	6.42
AN1T-00750_at	AN0423	9.49	9.03	8.97		8.97	8.88	8.93		8.42	8.37	8.02
AN1T-00751_at	AN0424	7.02	7.11	6.98		6.95	6.53	6.69		7.48	7.49	7.21
AN1T-00756_at	AN0427	8.91	8.86	8.57		11.58	11.50	11.53		8.42	8.73	7.98
AN1T-00757_at	AN0428	8.74	8.85	8.82		8.45	8.41	8.39		8.75	8.77	8.67
AN1T-00759_at	AN0430	9.98	10.28	10.60		10.42	10.40	10.60		10.68	10.67	11.20
AN1T-00762_at	AN0432	11.68	11.76	11.87		11.30	11.17	11.48		11.67	11.62	11.81
AN1T-00763_at	AN0433	12.11	12.18	12.08		12.24	12.22	12.21		11.97	11.93	11.84
AN1T-00764_at	AN0434	9.20	9.13	8.99		9.37	9.31	9.43		8.79	8.67	8.39
AN1T-00765_at	AN0435	6.54	6.74	6.64		7.10	7.17	7.11		6.88	7.13	7.13
AN1T-00766_at	AN0436	11.18	11.18	11.32		11.16	11.07	11.24		10.96	10.97	11.29
AN1T-00767_at	AN0437	8.38	8.28	7.99		8.31	8.29	8.49		8.15	8.02	7.97
AN1T-00768_at	AN0438	9.55	9.34	9.37		9.68	9.60	9.50		8.52	8.55	8.56
AN1T-00769_at	AN0439	8.62	8.44	8.53		8.91	8.77	8.79		9.31	9.29	9.24
AN1T-00770_at	AN0440	9.20	9.07	9.01		9.16	9.21	9.11		9.30	9.25	9.26
AN1T-00771_at	AN0441	8.88	8.93	9.03		8.00	8.05	7.97		8.88	8.63	8.92
AN1T-00772_at	AN0442	9.79	9.63	9.59		9.24	9.17	9.09		9.39	9.27	9.17
AN1T-00773_at	AN0443	11.19	10.79	10.64		11.22	11.24	11.38		10.03	9.77	9.84
AN1T-00774_at	AN0444	10.15	9.99	10.02		9.73	9.61	9.67		9.25	9.29	9.44
AN1T-00775_a_at	AN0445	11.81	11.86	11.84		12.04	12.14	12.17		12.21	12.21	12.16
AN1T-00775_at	AN0445	12.50	12.47	12.41		12.59	12.69	12.67		12.73	12.72	12.67
AN1T-00776_at	AN0446	10.99	10.88	11.29		10.72	11.25	11.02		9.95	10.09	9.79
AN1T-00777_at	AN0447	10.82	11.26	11.62		11.05	10.93	11.49		12.04	12.07	12.46
AN1T-00778_at	AN0448	7.77	7.86	7.73		7.86	7.64	7.87		7.84	7.89	7.70
AN1T-00779_at	AN0449	10.72	10.64	10.68		9.88	10.07	9.99		10.19	10.21	10.03
AN1T-00780_at	AN0450	8.03	8.23	8.08		7.83	7.53	7.70		8.25	8.32	8.07
AN1T-00781_at	AN0451	9.47	9.41	9.33		10.39	10.24	10.33		9.48	9.57	8.80
AN1T-00782_at	AN0452	8.65	8.48	8.49		8.52	8.63	8.60		8.29	8.44	8.28
AN1T-00783_at	AN0453	9.80	9.29	9.37		8.43	8.96	8.67		7.19	6.98	7.02
AN1T-00784_at	AN0454	11.29	11.31	11.41		11.31	11.29	11.67		10.63	10.61	10.69
AN1T-00787_at	AN0456	6.55	6.49	6.64		7.61	7.43	7.53		7.23	7.15	7.37
AN1T-00788_at	AN0457	8.39	8.39	8.38		10.32	10.61	10.37		8.81	8.48	8.73
AN1T-00789_at	AN0458	7.83	7.60	7.92		8.40	8.54	8.58		8.61	8.60	8.67
AN1T-00791_at	AN0459	9.41	9.65	9.62		9.06	8.87	9.06		10.29	10.19	10.52
AN1T-00792_at	AN0460	8.79	9.13	9.24		8.27	7.97	8.25		9.77	9.60	10.10
AN1T-00793_at	AN0461	9.36	9.82	9.69		8.75	8.45	8.34		9.43	9.50	9.04
AN1T-00795_at	AN0462	10.91	10.72	10.76		10.74	10.70	10.71		11.05	10.95	11.14
AN1T-00796_at	AN0463	8.36	8.38	8.32		8.58	8.96	8.73		7.62	7.45	7.10
AN1T-00797_at	AN0464	7.10	7.28	7.29		7.17	6.94	7.22		7.38	7.45	7.54
AN1T-00798_at	AN0465	12.49	12.43	12.30		12.50	12.56	12.50		12.32	12.26	12.17
AN1T-00799_at	AN0466	9.81	9.72	9.65		10.30	9.89	9.98		9.61	9.58	9.55
AN1T-00800_at	AN0467	13.82	13.96	14.09		13.19	13.24	13.53		13.86	13.93	14.10
AN1T-00801_at	AN0468	14.23	14.34	14.41		13.78	13.84	14.07		14.29	14.29	14.36
AN1T-00802_at	AN0469	9.82	9.78	9.82		9.70	9.64	9.73		9.95	10.00	9.91
AN1T-00803_at	AN0470	8.80	8.97	8.89		9.02	9.25	9.25		9.33	9.44	9.61
AN1T-00804_at	AN0471	11.43	11.81	11.87		10.71	10.68	10.93		11.18	11.17	11.38
AN1T-00805_at	AN0472	13.66	13.42	13.42		11.63	11.93	11.57		11.81	11.60	11.80
AN1T-00806_at	AN0473	6.79	6.74	6.78		6.17	5.79	5.99		6.15	6.25	6.43
AN1T-00807_at	AN0474	6.91	6.46	5.99		9.17	9.04	8.26		3.93	3.80	2.40
AN1T-00808_at	AN0475	9.64	9.91	9.86		9.86	9.58	9.59		10.39	10.48	10.24
AN1T-00811_at	AN0478	5.82	6.04	6.06		5.96	5.94	6.39		6.29	6.43	6.73
AN1T-00812_at	AN0479	3.25	3.19	4.52		3.71	4.26	4.08		4.44	4.24	4.66
AN1T-00815_at	AN0481	10.61	10.40	10.00		9.86	10.13	9.96		8.63	8.56	8.20
AN1T-00816_at	AN0482	7.91	7.83	7.82		7.96	8.49	8.08		8.08	7.88	8.64
AN1T-00817_at	AN0483	11.42	11.92	11.95		11.10	11.31	11.86		11.21	11.16	11.58
AN1T-00818_at	AN0484	8.78	9.29	8.76		9.26	8.98	8.72		7.56	7.42	7.31
AN1T-00819_at	AN0485	9.93	9.64	9.46		10.24	10.40	10.36		9.74	9.62	9.33
AN1T-00820_at	AN0486	7.63	7.47	7.27		7.44	7.47	7.65		7.77	7.72	7.80
AN1T-00821_at	AN0487	4.58	4.13	4.08		4.95	4.21	5.02		4.85	5.28	5.92
AN1T-00825_at	AN0489	5.99	6.26	6.21		6.04	5.85	6.09		6.37	6.32	6.60
AN1T-00826_at	AN0490	9.76	9.98	9.98		10.15	10.05	9.97		10.07	10.19	9.85
AN1T-00829_at	AN0492	3.45	3.75	3.09		4.65	4.49	3.96		6.00	6.43	6.40
AN1T-00830_at	AN0493	10.25	10.23	10.14		11.39	10.75	10.51		10.80	10.68	10.74
AN1T-00831_at	AN0494	6.87	6.16	6.17		7.90	8.56	7.96		5.06	4.77	5.32
AN1T-00832_at	AN0495	7.88	7.99	7.78		7.27	7.66	7.85		8.38	8.10	8.05
AN1T-00835_at	AN0497	5.97	6.23	5.73		9.54	10.00	9.50		5.34	6.13	5.56
AN1T-00836_at	AN0498	6.33	6.32	6.14		6.81	6.36	6.39		6.43	6.44	6.45
AN1T-00837_at	AN0499	6.19	7.75	7.24		7.41	6.16	6.87		7.07	6.12	6.06
AN1T-00838_at	AN0500	7.52	7.42	6.82		10.37	10.89	11.04		8.45	7.70	7.12
AN1T-00839_at	AN0501	4.71	4.76	4.27		6.27	7.03	6.85		5.08	4.28	4.68
AN1T-00840_at	AN0502	8.54	8.61	8.64		8.62	8.65	8.60		9.39	9.43	9.30
AN1T-00843_at	AN0504	10.12	9.94	9.91		9.90	9.85	9.82		10.05	9.93	9.92
AN1T-00844_at	AN0505	9.08	8.78	8.66		8.81	8.67	8.70		8.90	8.90	8.69
AN1T-00845_at	AN0506	9.08	8.99	8.94		8.24	7.94	8.07		9.14	9.30	9.09
AN1T-00846_at	AN0507	5.84	5.82	5.95		6.74	7.06	6.79		6.15	6.02	5.87
AN1T-00847_at	AN0508	2.47	2.71	3.38		1.06	0.00	1.76		3.48	2.88	3.47
AN1T-00848_at	AN0509	2.25	3.41	3.52		4.21	1.95	4.32		3.63	4.24	3.23
AN1T-00849_at	AN0510	4.87	5.29	5.42		5.33	5.47	4.98		6.25	6.14	6.24
AN1T-00850_at	AN0511	4.74	4.92	5.11		4.66	4.05	4.77		5.03	5.32	5.27
AN1T-00851_at	AN0512	7.24	6.66	6.73		6.48	6.73	6.78		6.93	6.96	6.87
AN1T-00853_at	AN0513	5.03	5.09	5.17		5.39	5.41	5.46		5.60	5.56	5.82
AN1T-00854_at	AN0513	4.43	4.69	4.91		4.83	4.65	4.74		5.00	4.97	5.22
AN1T-00858_at	AN0517	4.12	4.49	3.07		4.45	3.54	4.12		4.89	4.14	4.79
AN1T-00859_at	AN0518	5.31	5.41	5.28		5.65	5.63	5.59		6.25	5.96	5.99
AN1T-00860_at	AN0519	4.01	4.44	4.04		4.57	4.90	4.73		5.30	5.12	4.89
AN1T-00861_at	AN0520	3.52	3.67	4.29		4.02	3.34	4.34		4.68	4.76	4.82
AN1T-00862_at	AN0521	5.01	5.28	5.41		5.21	4.69	5.46		5.25	5.65	5.99
AN1T-00863_at	AN0522	4.07	4.61	4.89		4.63	5.63	5.53		4.28	4.43	4.53
AN1T-00864_at	AN0523	2.74	3.94	3.75		3.34	2.94	2.72		4.25	3.69	4.00
AN1T-00865_at	AN0524	3.45	3.06	3.89		2.53	1.94	2.06		3.12	2.88	3.01
AN1T-00866_at	AN0525	2.92	2.77	3.04		1.52	3.28	2.31		3.64	3.09	2.90
AN1T-00867_at	AN0526	5.32	5.11	5.37		5.16	5.54	5.73		5.48	5.18	5.72
AN1T-00869_at	AN0528	11.33	11.40	11.46		5.74	4.85	4.40		5.35	5.44	6.10
AN1T-00870_at	AN0529	6.59	6.42	6.50		4.98	5.18	4.86		4.41	4.47	3.92
AN1T-00871_at	AN0530	3.68	4.49	3.96		3.97	3.58	4.47		4.79	4.42	4.97
AN1T-00872_at	AN0531	10.69	10.85	10.78		5.41	5.20	5.41		5.17	5.42	6.01
AN1T-00874_at	AN0533	4.27	4.44	5.19		4.91	4.74	5.04		5.51	5.64	5.81
AN1T-00875_at	AN0534	3.74	4.42	3.78		3.91	3.85	4.08		4.12	4.41	4.41
AN1T-00880_at	AN0538	7.92	7.57	7.73		8.01	7.99	8.23		9.14	9.14	9.19
AN1T-00881_at	AN0539	8.09	7.33	6.66		9.51	9.79	9.66		7.74	7.81	7.48
AN1T-00883_at	AN0540	7.73	7.22	6.97		9.44	10.01	9.67		7.64	7.68	7.44
AN1T-00884_at	AN0541	7.62	7.16	6.46		7.44	8.04	7.18		5.25	5.09	5.14
AN1T-00885_at	AN0542	7.55	7.33	6.49		6.81	7.75	6.74		3.37	3.91	3.60
AN1T-00886_at	AN0543	9.31	8.94	8.18		8.05	8.52	7.61		6.11	6.10	6.09
AN1T-00887_at	AN0544	4.18	4.71	4.50		4.15	3.86	4.15		5.44	4.97	5.66
AN1T-00888_at	AN0545	0.00	2.79	0.86		2.69	0.22	0.00		2.39	2.59	3.09
AN1T-00889_at	AN0546	5.29	4.96	5.69		8.19	8.64	7.84		5.49	6.04	6.06
AN1T-00893_at	AN0547	5.37	5.82	5.39		5.31	4.95	5.16		5.83	6.04	6.11
AN1T-00894_at	AN0548	4.98	4.97	5.10		5.02	4.53	5.02		5.23	5.32	5.84
AN1T-00895_at	AN0549	1.43	3.11	4.05		3.69	2.48	2.64		3.61	3.30	3.80
AN1T-00896_at	AN0550	4.48	4.65	4.50		4.91	5.04	4.62		3.77	3.81	4.46
AN1T-00897_at	AN0551	5.00	4.82	4.89		5.76	5.99	5.53		4.67	4.44	5.00
AN1T-00900_at	AN0553	2.65	2.96	2.46		5.91	6.87	6.49		3.98	4.21	4.47
AN1T-00901_at	AN0554	12.87	12.56	12.36		12.98	13.45	13.21		11.66	11.31	11.38
AN1T-00905_at	AN0557	10.99	11.02	11.23		10.95	11.13	11.29		11.43	11.36	11.57
AN1T-00906_at	AN0558	12.26	12.30	12.10		11.80	11.98	11.82		11.62	11.52	11.71
AN1T-00907_at	AN0559	10.81	10.89	10.96		10.56	10.48	10.62		10.82	10.93	10.76
AN1T-00908_at	AN0560	9.13	8.93	9.10		8.54	8.61	8.61		8.78	8.77	8.73
AN1T-00909_at	AN0561	8.03	7.70	7.55		7.19	7.18	7.07		8.24	8.32	8.20
AN1T-00910_at	AN0562	8.05	7.76	7.49		7.72	7.42	7.42		7.77	7.69	7.39
AN1T-00911_at	AN0563	6.65	6.90	7.03		5.33	5.54	5.63		6.04	6.14	6.32
AN1T-00912_at	AN0564	7.51	7.53	7.56		8.02	7.93	7.80		7.36	7.32	7.20
AN1T-00913_at	AN0565	9.85	10.02	10.19		9.82	9.60	9.60		10.18	10.20	9.96
AN1T-00914_at	AN0566	8.56	8.63	8.97		8.46	8.72	8.61		8.52	8.63	8.93
AN1T-00915_at	AN0567	7.45	7.09	7.27		13.52	13.94	13.52		7.22	7.39	7.54
AN1T-00916_at	AN0568	6.41	6.50	6.40		6.62	6.87	6.51		6.87	6.91	6.81
AN1T-00918_at	AN0569	9.26	9.08	8.96		8.74	8.59	8.64		9.22	9.06	8.76
AN1T-00919_a_at	AN0570	12.16	12.36	12.32		12.27	12.17	12.21		12.29	12.30	12.21
AN1T-00919_at	AN0570	12.68	12.71	12.67		12.63	12.63	12.56		12.68	12.62	12.47
AN1T-00920_at	AN0571	11.15	11.33	11.47		10.64	10.39	10.73		10.96	11.08	11.48
AN1T-00921_at	AN0572	7.85	7.48	7.39		8.64	8.80	8.59		8.64	8.34	8.69
AN1T-00922_at	AN0573	9.87	10.05	10.49		9.64	9.83	10.15		10.35	10.51	10.90
AN1T-00923_at	AN0574	10.70	10.30	10.14		10.92	11.07	10.72		9.09	8.93	9.00
AN1T-00924_at	AN0575	9.08	8.83	8.48		9.14	9.38	8.87		6.36	6.19	5.61
AN1T-00925_at	AN0576	8.52	8.39	8.43		7.91	7.88	7.92		8.28	8.24	8.38
AN1T-00927_at	AN0578	5.12	5.21	5.14		5.49	5.50	5.79		5.13	5.15	5.46
AN1T-00928_at	AN0579	11.08	11.09	10.89		10.57	10.66	10.24		9.68	9.66	9.23
AN1T-00929_at	AN0580	10.63	10.62	10.72		10.37	10.14	10.35		10.62	10.57	10.71
AN1T-00930_at	AN0581	9.13	8.92	8.83		8.73	8.65	8.41		7.77	7.64	7.63
AN1T-00931_at	AN0582	8.33	7.96	7.82		8.99	8.78	8.56		8.27	8.24	8.16
AN1T-00932_at	AN0583	7.95	8.14	8.02		7.72	7.70	7.71		8.96	9.03	8.92
AN1T-00934_at	AN0584	4.79	4.93	4.93		4.92	4.34	5.06		5.06	4.71	4.24
AN1T-00935_at	AN0585	7.03	6.36	5.95		7.18	7.83	7.47		4.26	3.97	4.14
AN1T-00937_at	AN0586	5.94	6.06	5.95		5.29	5.42	5.43		5.94	6.24	6.76
AN1T-00938_at	AN0587	5.88	6.22	6.33		7.27	6.70	6.43		6.63	6.66	6.79
AN1T-00939_at	AN0588	3.56	3.98	4.46		5.67	4.98	4.62		4.28	4.51	4.58
AN1T-00941_at	AN0589	7.75	7.88	8.03		7.38	7.15	6.88		8.64	8.70	8.63
AN1T-00942_at	AN0590	8.64	8.74	8.59		8.39	7.93	8.16		8.80	8.88	8.58
AN1T-00943_at	AN0591	8.34	8.38	8.10		8.50	8.55	8.77		7.94	7.86	7.62
AN1T-00945_at	AN0593	9.84	9.42	9.24		10.46	10.49	10.57		8.32	8.13	7.89
AN1T-00946_at	AN0594	9.77	9.52	9.56		9.65	9.78	9.58		8.86	8.79	8.55
AN1T-00947_at	AN0595	10.81	10.53	10.38		11.26	11.51	11.20		9.59	9.60	9.16
AN1T-00948_at	AN0596	9.74	9.74	9.81		9.74	9.98	9.83		10.05	10.07	10.18
AN1T-00950_at	AN0598	6.62	6.59	6.49		7.06	6.56	6.81		6.30	6.50	6.39
AN1T-00951_at	AN0599	8.41	8.98	9.37		8.43	7.92	9.17		12.50	12.49	13.12
AN1T-00952_at	AN0600	11.68	11.93	12.05		11.59	11.87	11.95		12.20	12.15	12.50
AN1T-00953_at	AN0601	6.18	6.18	6.99		5.92	5.73	5.83		7.64	7.01	7.69
AN1T-00954_at	AN0602	6.21	6.77	6.94		7.01	6.86	6.90		6.60	6.49	6.81
AN1T-00955_at	AN0604	8.81	9.11	9.69		9.04	9.19	9.61		9.73	9.86	10.16
AN1T-00957_at	AN0606	6.17	5.81	5.37		7.35	7.80	7.12		5.10	5.11	5.39
AN1T-00958_at	AN0607	7.21	6.81	6.80		8.97	9.55	9.07		5.66	5.79	5.80
AN1T-00959_at	AN0608	5.18	5.41	5.07		7.02	7.17	6.49		5.64	5.71	5.76
AN1T-00960_at	AN0609	4.49	4.68	5.14		5.27	5.28	4.82		4.98	4.98	4.87
AN1T-00961_at	AN0610	6.43	6.60	6.19		8.76	8.70	8.62		7.50	7.36	7.31
AN1T-00962_at	AN0611	3.49	3.12	4.15		4.21	3.57	4.03		4.70	4.37	4.57
AN1T-00963_at	AN0612	3.60	4.18	3.32		4.77	3.39	3.52		4.27	4.49	5.08
AN1T-00964_at	AN0613	2.75	2.63	1.66		1.58	2.26	2.33		0.73	0.87	3.39
AN1T-00965_at	AN0614	6.28	6.22	5.91		6.02	6.48	6.18		5.57	5.32	5.52
AN1T-00966_at	AN0615	4.45	4.61	4.55		4.13	3.57	3.94		4.99	4.73	4.93
AN1T-00967_at	AN0616	6.17	6.31	5.69		4.82	4.29	5.16		5.86	5.27	5.44
AN1T-00968_at	AN0617	5.30	4.95	4.83		6.95	7.18	6.79		9.30	8.85	9.43
AN1T-00970_at	AN0619	3.99	3.81	4.49		4.31	3.84	4.68		4.90	4.60	4.76
AN1T-00971_at	AN0620	8.52	8.38	8.34		9.45	9.27	9.21		7.13	7.34	7.19
AN1T-10162_at	AN0623	8.03	7.95	7.83		7.98	8.18	7.98		7.10	7.03	6.73
AN1T-10163_at	AN0624	8.82	8.32	8.42		8.64	8.72	8.50		8.91	8.80	8.72
AN1T-10164_at	AN0625	7.67	7.80	7.41		7.01	6.91	6.82		7.45	7.70	7.18
AN1T-10165_at	AN0626	8.00	7.91	7.64		8.47	8.24	8.22		8.23	8.12	7.74
AN1T-10166_at	AN0627	8.54	8.43	8.51		8.72	8.67	8.91		8.24	8.52	8.65
AN1T-10167_at	AN0628	8.57	8.29	8.26		10.09	10.57	10.32		9.18	9.10	9.06
AN1T-10168_at	AN0629	7.24	7.28	7.43		7.42	7.43	7.45		7.16	7.23	7.20
AN1T-10169_at	AN0630	12.43	12.51	12.61		12.18	12.24	12.31		12.46	12.43	12.49
AN1T-10170_at	AN0631	8.35	8.20	8.23		8.64	8.51	8.60		8.55	8.56	8.70
AN1T-10171_at	AN0632	9.74	9.69	9.64		9.58	9.54	9.65		9.91	9.95	9.93
AN1T-10172_at	AN0633	10.14	10.29	10.40		10.20	10.06	10.28		10.79	10.72	11.06
AN1T-10173_at	AN0634	9.14	9.31	9.30		9.31	9.08	9.23		9.54	9.42	9.71
AN1T-10175_at	AN0635	11.91	12.16	12.22		8.70	8.00	8.71		13.47	13.49	13.73
AN1T-10176_at	AN0636	8.86	8.83	8.85		8.90	8.51	8.62		9.13	9.19	9.22
AN1T-10177_at	AN0637	8.43	8.79	8.87		8.02	7.82	7.73		9.05	9.06	8.85
AN1T-10178_at	AN0638	11.01	10.65	10.89		8.90	9.13	8.77		8.75	8.64	8.52
AN1T-10179_at	AN0639	5.24	4.79	4.80		4.08	4.01	4.17		4.55	4.88	4.46
AN1T-10180_at	AN0640	9.87	9.81	9.84		11.27	11.73	11.37		9.94	9.86	9.92
AN1T-10181_at	AN0641	12.54	12.54	12.29		12.21	12.15	12.04		11.65	11.51	11.13
AN1T-10518_a_at	AN0643	9.09	9.14	9.09		9.17	8.84	8.92		8.63	8.59	8.37
AN1T-10519_at	AN0644	10.17	10.45	10.41		10.25	10.27	10.46		9.88	9.84	9.80
AN1T-10521_at	AN0646	8.44	8.56	8.50		8.75	8.79	8.73		8.31	8.44	8.43
AN1T-10522_at	AN0647	9.72	10.16	9.93		9.47	9.10	9.20		10.49	10.54	10.32
AN1T-10523_at	AN0648	10.87	10.53	10.54		10.62	10.62	10.53		10.24	10.11	9.99
AN1T-08002_at	AN0649	6.38	6.16	5.87		6.73	7.01	6.90		5.59	5.50	5.85
AN1T-08004_at	AN0651	11.30	11.51	11.57		11.50	11.61	11.46		10.74	10.84	10.86
AN1T-08005_at	AN0652	3.02	4.05	4.72		3.88	3.62	3.66		4.58	4.50	5.19
AN1T-08006_at	AN0653	7.06	7.25	6.91		8.18	7.95	7.89		6.81	6.53	6.26
AN1T-08007_at	AN0654	11.26	11.24	11.43		11.03	11.33	11.23		10.49	10.35	10.97
AN1T-08008_at	AN0655	8.75	8.76	8.91		9.06	9.00	8.89		7.18	7.29	7.72
AN1T-08009_at	AN0656	5.49	5.30	5.26		6.08	5.50	5.78		5.31	5.18	5.53
AN1T-08010_at	AN0657	8.24	8.34	8.17		8.09	7.98	8.08		8.25	8.26	7.93
AN1T-08011_at	AN0658	7.23	7.13	7.09		7.54	7.68	7.66		7.17	7.17	7.00
AN1T-08013_at	AN0659	9.66	9.74	9.81		9.68	9.56	9.88		10.22	10.21	10.10
AN1T-08014_at	AN0660	10.18	10.30	10.35		10.09	9.99	10.20		11.07	11.16	11.26
AN1T-08015_at	AN0661	7.59	7.51	7.84		6.93	6.97	6.98		6.79	6.84	6.64
AN1T-08016_at	AN0662	8.76	8.50	8.64		8.73	8.95	8.88		8.81	8.75	8.71
AN1T-08018_at	AN0664	8.19	8.17	8.28		9.30	9.48	9.10		7.25	7.24	7.37
AN1T-08019_at	AN0665	11.01	10.87	10.88		10.61	10.54	10.56		9.98	9.87	9.75
AN1T-08020_at	AN0666	5.81	5.65	5.91		6.71	7.18	6.59		5.71	5.74	5.99
AN1T-08021_at	AN0667	9.83	9.52	9.36		9.55	9.78	9.58		8.75	8.62	8.42
AN1T-08022_at	AN0668	9.95	9.78	9.61		9.91	9.95	9.90		9.06	9.02	9.01
AN1T-08024_at	AN0670	9.51	9.70	9.65		9.40	9.30	9.55		9.74	9.69	9.63
AN1T-08025_at	AN0671	10.03	10.03	10.25		9.65	9.43	9.51		9.89	9.80	9.76
AN1T-08026_at	AN0672	9.24	9.36	9.19		9.38	9.56	9.77		9.24	9.10	9.27
AN1T-08027_at	AN0673	9.93	9.87	9.80		9.91	9.94	9.88		9.46	9.37	9.49
AN1T-08028_at	AN0674	8.93	9.16	9.35		9.17	9.04	9.27		9.13	9.16	9.49
AN1T-08029_at	AN0675	8.83	8.86	8.84		9.32	9.04	9.29		9.75	9.64	9.63
AN1T-08031_at	AN0676	9.21	9.51	9.64		9.21	9.19	9.23		9.19	9.28	9.48
AN1T-08033_at	AN0678	9.04	8.92	8.84		8.79	8.78	9.02		8.78	8.86	8.87
AN1T-08036_at	AN0680	8.58	8.40	8.33		8.57	8.51	8.41		8.41	8.35	8.12
AN1T-08037_at	AN0681	7.19	7.02	7.06		7.61	7.90	7.73		7.37	7.17	7.00
AN1T-08038_at	AN0682	11.24	10.97	11.03		10.87	11.09	11.22		9.96	9.82	9.78
AN1T-08040_s_at	AN3048	9.82	9.45	9.30		10.55	10.84	10.83		9.56	9.33	9.03
AN1T-08041_at	AN0684	11.02	11.04	11.22		11.32	11.44	11.48		11.03	10.99	11.04
AN1T-08043_at	AN0685	9.43	9.35	9.18		7.43	7.41	7.36		8.23	8.28	7.94
AN1T-08044_at	AN0686	11.22	11.05	11.09		11.14	11.22	11.26		10.96	10.81	10.88
AN1T-08045_at	AN0687	12.48	12.42	12.51		11.80	12.07	11.81		10.35	10.23	10.08
AN1T-08046_at	AN0688	11.67	11.34	11.17		11.57	11.85	11.68		11.95	11.78	11.91
AN1T-08047_at	AN0689	10.64	10.51	10.37		11.44	11.71	11.91		10.58	10.60	10.68
AN1T-08048_at	AN0690	7.88	7.99	8.06		7.97	7.79	8.19		8.24	8.30	8.46
AN1T-08049_at	AN0691	11.06	11.37	11.48		9.78	9.05	10.59		13.20	13.22	13.46
AN1T-08050_at	AN0692	9.60	9.72	9.69		9.68	9.54	9.57		9.42	9.45	9.43
AN1T-08052_at	AN0694	12.68	12.89	13.18		11.69	11.43	12.07		13.40	13.44	13.74
AN1T-08053_at	AN0695	10.64	11.03	11.03		10.97	10.59	10.85		11.34	11.40	11.17
AN1T-08054_at	AN0696	7.91	7.82	7.99		7.83	7.94	7.79		8.17	8.09	7.94
AN1T-08055_at	AN0697	9.89	9.84	10.15		9.73	9.70	9.67		10.02	9.96	10.25
AN1T-08056_at	AN0698	8.83	8.82	8.52		8.66	9.09	8.59		7.47	7.41	7.60
AN1T-08057_at	AN0699	6.84	6.69	6.71		6.48	6.65	6.50		6.24	5.95	5.91
AN1T-08058_at	AN0700	9.54	9.63	9.83		9.44	9.38	9.46		9.91	9.93	10.19
AN1T-08059_at	AN0701	7.08	7.07	7.16		7.12	7.20	7.08		6.98	7.00	6.43
AN1T-08062_at	AN0703	10.82	10.55	10.79		10.12	10.27	10.32		10.32	10.36	10.58
AN1T-08063_at	AN0704	8.40	8.21	8.14		8.22	8.14	7.99		8.22	8.30	8.32
AN1T-08064_at	AN0705	11.65	11.47	11.44		11.35	11.27	11.25		11.02	10.92	10.80
AN1T-08065_at	AN0706	9.60	9.31	9.24		9.91	10.00	9.88		9.67	9.48	9.51
AN1T-08067_at	AN0708	6.22	6.20	6.69		5.89	5.62	5.68		6.41	6.33	6.83
AN1T-10031_at	AN0709	9.90	10.66	10.92		11.55	12.01	12.30		10.20	10.45	10.89
AN1T-10032_at	AN0710	5.67	6.01	5.88		5.98	5.87	5.80		5.85	6.02	5.99
AN1T-10033_at	AN0711	7.09	6.77	6.71		6.37	6.57	6.69		5.79	5.55	5.82
AN1T-10034_at	AN0712	6.36	6.11	6.09		5.68	5.75	5.22		5.76	5.59	5.69
AN1T-10035_at	AN0713	8.66	8.58	8.65		8.59	8.85	8.54		8.41	8.46	8.46
AN1T-10037_at	AN0714	8.82	8.82	8.49		8.47	8.29	8.64		9.51	9.49	9.41
AN1T-10038_at	AN0715	8.59	8.31	8.21		9.09	8.93	9.00		8.50	8.48	8.65
AN1T-10039_at	AN0716	9.10	9.41	9.47		9.27	9.19	9.52		9.34	9.40	9.86
AN1T-10040_at	AN0717	9.90	9.84	9.55		9.60	9.51	9.44		9.10	8.95	8.37
AN1T-10041_at	AN0718	6.15	6.00	5.81		5.36	5.61	5.13		5.01	4.88	5.23
AN1T-10042_at	AN0719	8.24	8.00	7.74		8.48	8.30	8.32		8.12	8.14	8.05
AN1T-10043_at	AN0720	9.88	9.96	9.94		10.03	9.75	9.91		9.97	10.02	10.01
AN1T-10044_at	AN0721	9.42	9.36	9.24		9.48	9.46	9.52		9.18	9.07	8.88
AN1T-10045_at	AN0722	8.84	8.88	8.64		9.29	8.96	8.99		8.67	8.49	8.24
AN1T-10046_at	AN0723	11.07	11.46	11.17		10.57	10.12	10.07		9.04	9.03	8.65
AN1T-10049_at	AN0725	9.46	9.29	9.10		9.88	9.96	9.94		10.26	10.06	10.49
AN1T-10050_at	AN0726	9.79	10.04	9.76		9.70	10.02	9.80		8.08	7.85	7.98
AN1T-08068_at	AN0727	9.39	9.44	9.49		9.37	9.00	9.10		9.64	9.62	9.82
AN1T-08069_at	AN0728	7.14	7.64	7.76		6.98	6.87	6.63		8.58	8.71	8.49
AN1T-08072_at	AN0730	8.49	8.82	9.09		8.13	8.12	8.34		9.34	9.38	9.89
AN1T-08073_at	AN0730	9.40	9.50	9.32		9.11	9.00	9.34		8.53	8.48	8.18
AN1T-08074_at	AN0732	8.73	8.92	8.97		10.86	11.04	11.49		10.11	10.30	10.88
AN1T-08075_a_at	AN0733	12.95	12.90	12.95		13.22	13.50	13.36		13.01	13.05	13.13
AN1T-08075_at	AN0733	13.41	13.34	13.37		13.50	13.72	13.59		13.20	13.23	13.33
AN1T-08076_at	AN0734	11.64	11.66	11.50		12.19	12.27	12.15		11.58	11.30	11.61
AN1T-08076_x_at	AN0734	12.38	12.35	12.29		12.84	12.83	12.75		12.22	12.29	12.48
AN1T-08077_at	AN0735	5.49	4.73	5.42		4.79	4.95	5.03		5.31	5.48	5.39
AN1T-08078_at	AN0736	8.30	7.69	7.25		9.08	9.43	8.63		8.32	8.28	7.93
AN1T-08080_at	AN0738	3.06	2.57	2.83		2.20	3.03	3.36		4.24	3.57	3.61
AN1T-08081_at	AN0739	6.45	6.26	6.83		6.59	6.81	6.75		6.13	6.48	5.67
AN1T-08082_at	AN0740	8.79	8.99	9.14		9.60	9.57	9.42		8.13	8.27	8.04
AN1T-08083_at	AN0741	4.34	4.53	5.05		4.60	4.99	4.43		3.07	4.25	4.75
AN1T-08084_at	AN0742	11.07	11.44	11.59		11.28	11.39	11.56		10.79	10.90	11.24
AN1T-08087_at	AN0744	4.44	4.85	6.25		4.99	5.33	4.96		5.83	5.63	5.25
AN1T-08088_at	AN0745	11.20	11.50	11.57		11.45	11.46	11.34		11.40	11.40	11.17
AN1T-08089_at	AN0746	9.05	9.10	9.15		7.92	8.07	8.21		7.58	7.46	7.62
AN1T-08090_at	AN0747	11.25	11.16	11.40		11.46	11.71	11.65		11.54	11.45	11.42
AN1T-08091_at	AN0748	5.80	5.87	6.00		5.48	5.57	5.81		6.14	5.84	6.53
AN1T-08094_at	AN0751	9.16	9.34	9.67		9.21	9.07	9.18		9.24	9.28	9.17
AN1T-08095_at	AN0752	9.24	9.44	9.35		9.16	8.91	9.02		9.49	9.40	9.39
AN1T-08096_at	AN0753	9.79	9.83	9.76		10.22	10.27	10.20		9.36	9.43	9.23
AN1T-08097_at	AN0754	10.72	10.72	10.82		10.88	11.15	11.26		10.62	10.66	10.52
AN1T-08098_at	AN0755	7.75	7.52	7.37		7.69	7.67	7.72		6.36	6.27	5.82
AN1T-08099_at	AN0756	6.13	6.22	5.95		7.76	8.51	7.84		6.61	6.48	6.73
AN1T-08101_at	AN0758	8.38	8.65	8.66		6.95	6.80	7.20		9.36	9.48	9.68
AN1T-08102_at	AN0759	8.80	9.02	8.89		9.28	9.57	9.55		8.66	8.55	8.75
AN1T-08103_at	AN0760	4.18	3.81	4.17		3.56	3.43	3.42		3.67	4.16	4.05
AN1T-08104_at	AN0761	8.51	8.06	7.59		7.86	8.17	7.38		3.94	4.71	4.03
AN1T-08105_at	AN0762	8.89	8.92	8.97		8.91	8.93	8.90		8.84	8.68	8.73
AN1T-08106_at	AN0763	8.93	8.88	8.97		8.66	8.69	8.69		8.42	8.31	8.42
AN1T-08107_at	AN0764	8.60	8.42	8.11		8.49	8.87	8.57		9.25	8.85	9.08
AN1T-08108_at	AN0765	5.60	5.43	4.57		5.96	5.68	5.93		4.99	4.44	5.34
AN1T-08109_at	AN0766	9.34	8.96	8.90		9.30	9.81	9.77		8.43	8.39	7.94
AN1T-08110_at	AN0767	10.71	10.75	10.64		10.34	10.01	10.32		9.89	9.82	9.64
AN1T-08111_at	AN0768	12.14	12.17	12.20		12.07	12.06	11.94		12.51	12.33	12.64
AN1T-08114_at	AN0770	9.94	9.85	10.08		9.78	10.02	9.96		9.98	10.04	10.15
AN1T-08115_at	AN0771	12.05	12.20	12.05		11.90	12.01	12.14		11.98	11.74	11.66
AN1T-08119_at	AN0774	7.15	7.01	6.93		6.19	6.63	6.43		5.78	5.71	5.78
AN1T-08120_at	AN0775	9.52	9.81	9.89		8.50	8.24	8.70		9.35	9.46	9.78
AN1T-08121_a_at	AN0776	12.81	12.85	12.84		12.57	12.62	12.66		12.76	12.67	12.61
AN1T-08121_at	AN0776	12.58	12.54	12.52		12.44	12.51	12.47		12.44	12.39	12.30
AN1T-08122_at	AN0777	11.23	11.14	11.28		10.90	11.10	10.94		11.25	10.95	11.05
AN1T-08123_at	AN0778	6.77	6.77	6.67		7.06	7.51	7.35		7.80	7.75	8.06
AN1T-08124_at	AN0779	12.66	12.40	12.51		11.62	11.99	11.62		10.70	10.47	10.48
AN1T-08125_at	AN0780	8.72	8.74	8.80		8.12	8.15	8.29		8.03	8.27	8.26
AN1T-08126_at	AN0781	8.92	8.85	8.90		8.87	9.01	8.85		9.76	9.53	9.88
AN1T-08127_at	AN0782	8.56	8.20	8.07		8.03	8.01	7.86		8.38	8.18	8.03
AN1T-08127_s_at	AN0782	8.38	8.27	8.07		8.24	8.08	8.09		8.11	8.23	8.00
AN1T-06349_at	AN0783	9.01	8.66	8.30		9.22	9.52	9.04		7.12	6.96	6.90
AN1T-06350_at	AN0784	5.88	5.90	6.17		6.95	7.04	6.93		5.58	5.44	5.42
AN1T-06351_at	AN0785	4.68	4.61	5.37		3.67	3.98	3.10		4.79	4.49	4.87
AN1T-06352_at	AN0786	6.68	6.92	7.02		5.78	5.32	5.66		5.89	6.22	6.15
AN1T-06353_at	AN0787	12.78	12.71	12.72		11.80	11.98	11.82		11.01	10.97	10.97
AN1T-06354_at	AN0788	10.30	10.14	10.09		9.46	9.32	9.42		8.93	8.84	9.02
AN1T-06357_at	AN0789	11.33	11.46	11.51		11.43	11.80	11.68		11.66	11.50	11.63
AN1T-06358_at	AN0790	11.99	11.75	11.47		12.09	12.09	12.00		9.85	10.10	9.52
AN1T-06359_at	AN0791	13.31	13.15	12.93		13.37	13.62	13.43		12.76	12.55	12.46
AN1T-06360_at	AN0792	5.52	5.72	5.63		6.67	7.08	6.64		5.65	5.48	5.65
AN1T-06362_at	AN0794	8.78	8.75	8.64		8.60	8.56	8.50		8.79	8.85	8.82
AN1T-06363_at	AN0795	8.58	8.47	8.31		7.97	7.81	7.90		8.38	8.43	8.16
AN1T-06364_at	AN0796	8.45	8.68	8.36		8.04	7.82	7.80		8.91	8.87	8.64
AN1T-06365_at	AN0797	9.97	9.80	9.58		9.40	9.67	9.45		9.03	8.98	8.56
AN1T-06366_at	AN0798	9.60	9.54	9.27		9.17	9.48	9.59		8.00	7.80	7.52
AN1T-06367_at	AN0799	4.93	4.82	5.00		5.96	6.14	5.47		5.42	5.13	5.03
AN1T-06368_at	AN0800	4.79	5.18	4.78		5.93	6.28	5.90		5.05	4.87	4.91
AN1T-06369_at	AN0801	7.74	7.88	7.83		7.18	7.55	7.27		5.95	5.79	6.00
AN1T-06370_at	AN0802	9.28	9.16	9.08		9.49	9.37	9.75		9.37	9.51	9.79
AN1T-06371_at	AN0803	9.81	9.72	9.79		9.79	9.86	9.81		9.95	10.00	9.94
AN1T-06373_at	AN0805	9.20	8.82	8.39		8.03	8.02	7.93		9.43	9.37	9.19
AN1T-06374_at	AN0806	10.53	10.95	10.99		9.30	9.11	9.31		10.21	10.32	10.53
AN1T-06375_at	AN0807	11.01	11.02	10.81		8.39	8.31	7.90		7.01	6.98	6.45
AN1T-06376_at	AN0808	8.76	8.87	8.69		8.98	9.26	9.13		8.57	8.60	8.47
AN1T-06377_at	AN0809	7.93	8.35	8.12		8.88	8.28	8.93		8.91	8.92	9.16
AN1T-06379_at	AN0811	4.98	5.15	5.29		6.00	5.88	5.54		5.23	4.99	5.25
AN1T-06382_at	AN0813	9.94	9.92	10.02		9.85	10.15	10.05		10.00	9.78	9.88
AN1T-06384_at	AN0815	7.03	6.96	6.79		9.27	8.87	8.69		7.07	7.16	7.02
AN1T-06385_at	AN0816	8.91	8.98	9.07		8.96	8.89	8.86		9.09	9.09	8.99
AN1T-06386_at	AN0817	8.17	8.38	8.64		8.22	8.33	8.44		8.50	8.57	8.70
AN1T-06387_at	AN0818	8.49	8.29	8.26		8.69	8.58	8.41		9.28	9.26	9.06
AN1T-06388_at	AN0819	12.04	12.29	12.50		11.73	11.69	11.86		12.64	12.65	12.83
AN1T-06389_at	AN0820	11.94	11.67	11.60		11.91	11.68	11.36		8.57	8.72	8.86
AN1T-06390_at	AN0821	8.96	9.03	9.08		8.85	8.74	8.68		8.89	8.92	8.69
AN1T-06391_at	AN0822	7.97	7.80	7.89		8.31	8.76	8.42		7.28	7.29	7.03
AN1T-06392_at	AN0823	10.83	11.07	11.30		10.48	10.33	10.54		11.38	11.30	11.65
AN1T-06393_at	AN0824	9.24	9.14	9.04		9.74	9.49	9.78		7.92	7.62	7.69
AN1T-06396_at	AN0827	9.82	9.96	10.17		9.44	9.17	9.30		9.88	9.93	9.97
AN1T-06397_at	AN0828	8.41	8.22	8.04		9.33	9.32	9.27		9.02	9.00	8.94
AN1T-06398_at	AN0829	8.58	8.53	8.55		6.72	6.85	7.19		8.23	8.19	8.84
AN1T-06399_at	AN0830	7.65	7.83	7.95		8.69	9.08	8.93		9.95	9.79	10.01
AN1T-06400_at	AN0831	10.75	10.99	11.20		10.45	10.67	10.85		11.16	11.14	11.47
AN1T-06401_at	AN0832	9.58	9.86	10.09		10.17	10.05	10.37		10.54	10.54	10.92
AN1T-06402_at	AN0833	11.61	11.28	11.21		13.71	13.78	13.87		11.64	11.83	11.79
AN1T-06403_at	AN0834	9.30	9.26	9.21		9.81	9.66	9.72		9.18	9.14	9.08
AN1T-06404_at	AN0835	10.10	10.11	10.20		8.40	8.92	8.39		6.79	6.79	7.02
AN1T-06405_at	AN0836	8.71	8.62	8.47		8.39	8.37	8.34		8.08	8.15	8.00
AN1T-06406_at	AN0837	7.93	7.53	7.69		8.61	8.64	8.59		8.04	8.01	8.39
AN1T-06410_at	AN0839	4.82	5.06	4.90		4.89	4.73	4.64		4.23	4.52	4.55
AN1T-06411_at	AN0840	9.30	8.90	8.88		9.28	9.39	9.17		8.54	8.78	7.97
AN1T-06412_at	AN0841	7.38	7.25	7.14		8.61	8.47	8.40		6.50	6.50	6.61
AN1T-06413_at	AN0842	9.24	8.91	8.96		8.94	9.35	9.06		8.80	8.79	8.89
AN1T-06414_a_at	AN0843	11.33	11.25	11.27		11.62	11.77	11.63		11.25	11.21	11.16
AN1T-06414_at	AN0843	12.16	12.07	12.08		12.30	12.39	12.40		12.19	12.13	12.06
AN1T-06416_at	AN0845	4.01	4.37	4.52		3.70	5.54	5.01		4.61	4.76	4.91
AN1T-06417_at	AN0846	8.51	8.51	8.63		8.66	8.54	8.58		8.93	8.75	8.87
AN1T-06418_at	AN0847	10.04	9.86	9.69		10.48	10.13	10.23		10.02	9.91	9.84
AN1T-06419_at	AN0848	10.13	10.08	10.12		9.75	9.82	9.75		9.89	9.79	9.70
AN1T-06420_at	AN0849	7.52	7.38	7.35		7.97	7.98	7.77		7.66	7.83	7.80
AN1T-06421_at	AN0850	8.89	8.79	8.78		8.83	9.03	8.97		8.08	7.77	7.76
AN1T-06422_at	AN0851	6.67	6.93	7.66		6.86	7.11	7.02		7.26	7.41	7.13
AN1T-06423_at	AN0852	6.17	6.06	6.93		6.09	6.84	6.21		7.46	7.77	7.61
AN1T-06424_at	AN0853	6.51	6.57	6.50		6.60	6.49	6.37		7.66	7.89	7.93
AN1T-06425_at	AN0854	10.97	10.48	10.67		9.98	10.05	10.16		9.66	9.65	10.06
AN1T-06426_at	AN0855	7.43	7.27	7.70		7.19	7.04	6.96		7.92	7.83	8.15
AN1T-06427_at	AN0856	10.93	10.79	10.71		11.14	11.19	11.03		11.28	11.34	11.27
AN1T-06428_at	AN0857	7.65	7.87	7.75		7.96	7.87	7.42		7.12	7.11	6.90
AN1T-06429_at	AN0858	11.80	11.98	12.24		13.26	13.77	13.77		12.50	12.58	12.75
AN1T-06430_at	AN0859	8.92	8.80	8.71		9.19	9.45	9.33		8.26	8.30	7.96
AN1T-06431_at	AN0860	10.00	10.37	10.22		11.88	11.86	11.85		10.20	10.18	9.83
AN1T-06432_at	AN0861	11.30	11.26	11.37		10.91	10.92	11.13		11.39	11.37	11.70
AN1T-06433_at	AN0862	10.05	9.88	9.70		10.08	10.05	9.92		9.25	8.99	8.85
AN1T-06434_at	AN0863	9.21	8.82	8.55		10.29	10.19	10.09		8.62	8.47	8.19
AN1T-06436_at	AN0865	6.92	6.74	6.90		7.16	7.35	7.23		7.10	6.71	6.46
AN1T-03242_at	AN0866	9.12	8.97	9.08		9.49	9.64	9.31		8.59	8.67	8.59
AN1T-03243_at	AN0867	9.76	9.34	9.01		10.29	10.49	10.34		6.95	6.82	6.68
AN1T-03244_at	AN0868	8.87	8.67	8.62		8.78	8.40	8.50		9.05	8.94	8.94
AN1T-03245_at	AN0869	9.44	9.54	9.39		8.81	8.34	8.57		7.86	7.72	7.86
AN1T-03246_at	AN0870	12.78	12.75	12.80		12.89	13.09	13.10		12.80	12.81	12.92
AN1T-03247_at	AN0871	11.25	11.08	11.07		11.37	11.55	11.63		11.10	11.01	11.00
AN1T-03248_at	AN0872	6.15	6.16	6.23		6.61	6.71	6.49		6.29	6.18	6.21
AN1T-03249_at	AN0873	7.75	7.40	7.30		6.85	6.87	7.13		6.96	6.87	6.93
AN1T-03250_at	AN0874	8.60	8.72	8.65		8.87	9.09	9.24		8.24	8.17	8.28
AN1T-03251_at	AN0875	10.11	9.70	9.35		9.39	9.75	9.40		5.49	5.10	4.63
AN1T-03252_at	AN0876	8.77	8.47	8.43		8.96	8.85	8.87		8.13	8.00	8.11
AN1T-03255_at	AN0878	6.59	6.32	6.55		8.98	9.79	8.59		6.69	6.51	6.87
AN1T-03256_at	AN0879	10.64	10.58	10.36		10.76	10.79	10.69		10.68	10.46	10.49
AN1T-03257_at	AN0880	8.79	8.70	8.41		8.86	8.99	8.77		8.21	8.02	7.81
AN1T-03258_at	AN0881	8.49	8.67	8.85		8.11	8.16	8.51		9.03	8.95	9.13
AN1T-03259_at	AN0882	8.53	8.07	8.05		8.37	8.56	8.38		7.88	7.85	7.51
AN1T-03260_at	AN0883	7.21	7.06	6.86		6.75	6.50	6.88		6.79	6.73	6.82
AN1T-03261_at	AN0884	9.85	9.58	9.50		11.42	11.81	12.15		9.45	9.33	9.34
AN1T-03262_at	AN0885	9.99	9.88	9.98		10.75	11.24	11.53		9.74	9.83	9.74
AN1T-03263_at	AN0886	10.84	10.62	10.50		10.17	10.18	9.97		9.84	9.83	9.86
AN1T-03264_at	AN0887	7.90	7.70	7.70		8.03	9.02	9.09		8.39	8.42	8.73
AN1T-03265_at	AN0888	8.29	8.23	8.32		8.42	8.30	8.22		8.99	8.82	8.84
AN1T-03266_at	AN0889	9.70	9.91	9.99		9.53	9.36	9.43		10.12	9.99	10.20
AN1T-03267_at	AN0890	7.85	7.86	7.65		8.15	8.35	8.62		7.64	7.65	7.90
AN1T-03268_at	AN0891	8.86	8.73	8.66		9.08	9.32	9.12		8.66	8.69	8.39
AN1T-03270_at	AN0893	10.08	10.31	10.18		10.02	9.92	9.97		10.06	10.06	9.75
AN1T-03271_at	AN0894	8.91	9.30	9.29		8.81	8.78	8.94		9.23	9.41	9.40
AN1T-03272_at	AN0895	12.66	12.72	12.56		11.54	12.09	11.95		12.00	11.64	11.90
AN1T-03273_at	AN0896	10.97	10.99	10.91		11.89	12.02	11.89		10.03	10.04	9.96
AN1T-03274_at	AN0897	7.11	7.08	6.56		8.55	8.40	8.57		8.74	8.61	8.69
AN1T-03276_at	AN0898	10.82	11.06	11.21		10.19	9.98	10.18		10.15	10.16	10.37
AN1T-03277_at	AN0899	6.86	6.85	7.10		5.42	5.12	5.04		5.94	5.58	5.38
AN1T-03278_at	AN0900	3.73	4.21	4.02		3.67	3.33	3.32		3.80	3.44	4.41
AN1T-03279_at	AN0901	6.32	6.33	5.90		7.58	7.60	7.37		5.79	5.66	5.74
AN1T-03280_at	AN0902	7.43	7.67	7.81		8.23	8.15	8.24		7.57	7.55	7.37
AN1T-03281_at	AN0903	7.56	7.37	7.51		8.82	9.08	9.00		5.52	5.24	5.67
AN1T-03282_at	AN0904	9.02	8.68	8.71		9.24	9.38	9.02		8.25	8.18	7.88
AN1T-03283_at	AN0905	7.51	7.33	7.22		7.74	7.90	7.63		6.54	6.68	6.43
AN1T-03284_at	AN0906	6.58	6.60	6.81		7.25	6.97	6.86		6.58	6.52	6.86
AN1T-03285_at	AN0907	12.22	12.33	12.22		12.21	12.17	12.10		12.37	12.20	12.18
AN1T-03286_at	AN0908	7.55	7.20	6.87		7.09	7.07	7.28		7.07	6.90	6.56
AN1T-03287_at	AN0909	9.11	8.96	8.81		9.06	9.10	9.00		8.78	8.81	8.83
AN1T-03288_at	AN0910	9.88	9.98	10.02		9.79	9.75	9.61		9.95	9.89	9.90
AN1T-03289_at	AN0911	8.74	8.55	8.39		8.21	8.22	8.26		8.21	8.36	7.86
AN1T-03290_at	AN0912	9.53	9.18	8.87		9.56	9.43	9.57		8.78	8.98	8.61
AN1T-03291_at	AN0913	9.28	9.31	9.20		9.66	9.72	9.32		8.72	8.72	8.51
AN1T-03292_at	AN0914	9.27	9.58	9.61		9.08	8.94	9.10		9.27	9.22	9.32
AN1T-03293_at	AN0915	4.56	4.96	5.95		4.60	4.45	4.75		5.72	5.70	5.48
AN1T-03294_at	AN0916	3.80	3.03	3.29		2.85	2.04	2.22		4.98	4.24	5.45
AN1T-03295_at	AN0917	10.06	9.90	9.75		10.13	10.36	10.34		9.14	9.00	8.83
AN1T-03296_at	AN0918	11.37	11.38	11.32		11.65	11.87	11.80		10.20	10.28	9.96
AN1T-03297_at	AN0919	11.70	11.55	11.49		10.73	10.95	10.81		9.30	9.11	8.71
AN1T-03299_at	AN0920	7.34	7.13	6.94		7.01	6.98	7.15		7.63	7.60	7.63
AN1T-03300_at	AN0921	6.11	6.10	6.65		5.75	5.89	5.79		5.98	6.03	6.15
AN1T-03301_at	AN0922	10.04	9.81	9.84		10.24	10.36	10.21		9.72	9.61	9.51
AN1T-03302_at	AN0923	9.17	9.23	9.17		8.99	8.94	9.14		9.13	9.17	9.11
AN1T-03303_at	AN0924	10.37	10.44	10.44		10.13	10.16	10.22		9.95	9.88	9.92
AN1T-03304_at	AN0925	10.11	9.93	10.12		9.36	9.21	9.43		10.38	10.40	10.78
AN1T-03305_at	AN0926	8.79	9.01	9.00		8.94	9.01	8.87		9.11	8.99	8.90
AN1T-03306_at	AN0927	9.46	9.69	9.87		9.03	8.80	8.91		9.70	9.78	10.19
AN1T-03307_at	AN0928	7.05	6.78	6.49		7.82	7.76	7.98		7.38	7.57	7.26
AN1T-03308_at	AN0929	11.16	11.26	11.61		10.60	10.90	11.10		10.88	10.82	11.18
AN1T-03309_at	AN0930	12.11	12.61	12.83		11.73	11.76	12.07		12.60	12.76	13.01
AN1T-03310_at	AN0931	10.00	10.29	10.67		9.58	9.50	9.67		10.59	10.57	10.93
AN1T-03311_at	AN0932	10.94	10.88	10.94		11.03	11.07	11.18		11.44	11.30	11.44
AN1T-03312_at	AN0933	11.08	10.97	10.54		11.21	10.98	10.85		8.95	8.90	8.61
AN1T-03313_at	AN0934	9.23	9.11	8.99		8.26	8.47	8.33		8.26	8.09	8.01
AN1T-03314_at	AN0935	6.98	7.04	6.66		8.50	8.78	8.87		7.86	7.95	7.96
AN1T-03315_at	AN0936	8.90	8.73	8.82		8.50	8.63	8.73		8.64	8.59	8.48
AN1T-03316_at	AN0937	7.84	7.69	7.52		7.25	7.17	7.26		7.32	7.19	6.94
AN1T-03317_at	AN0938	8.97	8.75	8.82		8.89	8.81	8.69		7.92	8.06	7.83
AN1T-03318_at	AN0939	7.52	7.90	7.55		8.01	8.04	8.08		7.50	7.32	7.68
AN1T-03319_at	AN0940	5.43	6.40	5.95		8.35	9.31	9.36		5.29	4.08	4.91
AN1T-03320_at	AN0941	8.81	8.18	8.43		8.64	9.36	8.86		7.68	7.74	7.53
AN1T-03321_at	AN0942	11.95	11.72	11.60		11.08	10.98	11.00		10.05	9.90	9.83
AN1T-03322_at	AN0943	11.87	11.81	11.85		12.07	12.19	12.12		11.50	11.39	11.28
AN1T-03323_at	AN0944	9.21	9.30	9.27		8.47	8.39	8.42		9.71	9.71	9.59
AN1T-03327_at	AN0946	9.19	9.46	9.32		9.23	8.85	9.02		9.88	9.95	9.77
AN1T-03329_at	AN0947	8.53	8.56	8.50		9.12	9.14	9.13		8.81	8.73	8.83
AN1T-03330_at	AN0948	7.97	7.63	7.68		7.20	7.23	7.32		5.07	5.23	5.37
AN1T-03331_at	AN0949	6.54	6.39	6.59		6.20	6.31	6.33		5.67	5.94	5.69
AN1T-03332_at	AN0950	11.91	12.25	12.30		10.62	10.35	10.76		12.96	12.98	13.05
AN1T-03334_at	AN0951	8.21	8.42	8.49		8.04	7.78	7.77		8.63	8.70	8.57
AN1T-03335_at	AN0952	11.34	11.37	11.59		11.28	11.42	11.36		11.55	11.52	11.74
AN1T-03336_at	AN0953	10.43	10.30	10.26		10.05	9.89	9.91		9.53	9.38	9.32
AN1T-03337_at	AN0954	10.34	10.58	10.38		10.08	10.19	10.11		8.30	8.39	8.01
AN1T-03340_at	AN0956	8.90	9.31	9.32		8.60	8.27	8.20		9.48	9.55	9.30
AN1T-03341_at	AN0957	8.27	8.45	8.74		8.70	8.77	8.75		8.74	8.75	8.91
AN1T-03342_at	AN0958	5.71	5.57	5.63		4.74	4.69	4.12		2.91	4.22	4.14
AN1T-03343_at	AN0958	4.57	4.22	5.05		4.54	5.34	5.46		5.08	5.29	5.54
AN1T-03344_at	AN0960	4.34	4.67	4.25		4.76	4.71	3.72		3.93	4.08	2.53
AN1T-03346_at	AN0963	7.37	7.41	7.38		7.16	6.93	6.89		7.40	7.56	7.59
AN1T-03347_at	AN0964	10.23	9.94	9.46		11.66	12.00	11.53		8.35	8.40	8.05
AN1T-03349_at	AN0966	8.36	8.26	8.29		8.30	8.05	8.21		8.45	8.49	8.22
AN1T-03350_at	AN0967	9.92	9.85	9.29		10.89	11.06	10.66		6.56	6.41	5.86
AN1T-03351_at	AN0967	8.79	8.73	8.10		9.93	10.06	9.76		6.19	6.09	6.10
AN1T-03352_at	AN0969	5.83	5.84	5.81		6.83	6.47	6.51		6.10	6.19	6.27
AN1T-03353_at	AN0970	6.06	6.29	5.93		6.46	6.29	6.67		5.95	6.13	6.04
AN1T-03354_at	AN0971	3.96	4.04	3.68		3.79	3.86	3.81		4.46	4.06	4.15
AN1T-03355_at	AN0972	4.30	4.01	4.53		4.49	4.35	4.54		5.07	5.14	4.79
AN1T-03356_at	AN0973	6.50	6.98	6.97		8.21	8.91	9.11		5.82	4.44	3.84
AN1T-03359_at	AN0976	7.68	7.79	7.92		7.73	7.82	7.78		7.81	8.02	8.02
AN1T-03361_at	AN0978	9.79	9.65	9.65		9.42	9.32	9.07		9.79	9.74	9.72
AN1T-03363_at	AN0980	7.42	7.01	7.03		8.06	8.68	8.39		7.45	7.39	7.27
AN1T-03365_at	AN0981	8.78	9.26	9.68		9.51	9.65	9.97		10.16	10.27	10.71
AN1T-03366_at	AN0982	9.89	10.20	10.45		9.83	9.93	10.09		10.30	10.32	10.76
AN1T-03367_at	AN0983	7.19	7.10	7.32		8.24	8.23	7.68		6.65	6.86	7.01
AN1T-03368_at	AN0984	8.87	8.88	8.74		8.57	8.28	8.26		8.76	8.77	8.52
AN1T-03369_at	AN0985	7.94	8.22	8.27		8.07	7.95	8.15		8.40	8.51	8.67
AN1T-03370_at	AN0986	9.13	9.04	9.16		9.08	9.48	9.52		8.77	8.64	8.60
AN1T-03371_at	AN0987	8.94	8.74	8.65		8.65	8.42	8.84		9.02	8.92	8.76
AN1T-03372_at	AN0988	10.28	10.39	10.59		10.47	10.42	10.58		10.06	10.07	10.11
AN1T-07671_at	AN0989	9.87	9.90	10.00		9.63	9.51	9.62		9.84	9.87	9.81
AN1T-07672_at	AN0990	9.92	9.93	9.96		9.90	9.91	9.69		9.62	9.53	9.68
AN1T-07673_at	AN0991	8.90	8.37	8.33		8.19	8.42	8.34		6.71	6.32	6.31
AN1T-07674_at	AN0992	8.60	8.41	8.20		9.51	9.72	9.94		11.38	10.93	10.74
AN1T-07675_at	AN0993	7.07	7.05	7.08		6.93	7.12	7.12		6.94	6.69	6.47
AN1T-07678_at	AN0995	8.27	8.04	8.46		7.91	8.34	8.05		8.36	8.60	8.55
AN1T-07679_at	AN0996	8.61	8.55	8.57		8.47	8.12	8.46		8.77	8.59	8.54
AN1T-07680_at	AN0997	10.62	10.66	10.68		10.25	10.09	10.15		10.63	10.67	10.58
AN1T-07682_at	AN0998	7.84	8.31	8.64		7.67	7.72	7.67		8.40	8.45	8.88
AN1T-07683_at	AN0999	9.97	9.81	9.93		10.10	10.02	10.03		9.88	9.72	9.90
AN1T-07684_at	AN1000	9.12	9.26	9.20		8.73	8.51	8.64		9.49	9.54	9.27
AN1T-08169_at	AN10002	9.79	9.72	9.69		9.66	9.61	9.48		9.80	9.77	9.69
AN1T-08180_at	AN10003	8.84	8.69	8.69		9.29	9.35	9.26		8.70	8.47	8.44
AN1T-08154_at	AN10005	8.85	8.66	8.44		8.51	8.72	8.38		7.22	6.93	7.19
AN1T-08173_at	AN10006	9.00	9.29	9.23		9.00	8.73	8.94		9.01	8.88	8.91
AN1T-08181_at	AN10007	11.01	10.92	10.84		11.32	11.18	11.25		10.22	10.22	9.94
AN1T-08168_at	AN10008	9.75	9.72	9.79		9.46	9.47	9.41		9.56	9.45	9.33
AN1T-08139_at	AN10009	0.00	0.00	0.00		0.00	0.00	0.00		0.00	0.05	2.81
AN1T-07685_at	AN1001	10.04	10.02	10.37		10.59	10.86	10.90		10.21	10.12	10.47
AN1T-08867_at	AN10010	9.97	9.96	10.20		10.12	10.24	10.27		10.06	10.05	10.12
AN1T-08886_at	AN10011	9.26	8.41	8.10		9.22	9.75	9.45		9.39	9.37	8.34
AN1T-08866_at	AN10012	8.86	9.24	9.61		8.68	8.59	8.93		9.80	9.88	10.36
AN1T-08887_at	AN10013	8.04	8.17	8.26		7.86	7.72	7.91		7.70	7.78	8.01
AN1T-08270_at	AN10016	9.29	9.21	9.06		9.37	9.33	9.34		9.05	8.98	8.74
AN1T-08257_at	AN10017	10.21	9.94	9.89		10.00	10.37	10.14		9.04	8.74	8.80
AN1T-08258_at	AN10018	7.61	7.40	6.96		6.30	6.03	6.07		6.76	6.85	6.50
AN1T-08259_at	AN10019	10.03	9.93	10.05		9.75	9.94	10.32		10.27	10.29	10.70
AN1T-07686_at	AN1002	9.56	9.43	9.31		9.49	9.44	9.35		9.66	9.58	9.62
AN1T-08269_at	AN10020	11.49	11.41	11.45		11.43	11.44	11.40		11.61	11.51	11.67
AN1T-02516_at	AN10021	7.03	6.71	6.81		6.50	7.50	5.79		4.31	5.03	3.76
AN1T-02523_at	AN10022	6.81	7.07	7.23		5.87	5.92	4.92		4.77	4.07	4.29
AN1T-02527_at	AN10023	5.48	5.42	5.57		6.67	6.82	5.96		5.91	5.85	6.12
AN1T-02532_at	AN10024	7.90	7.78	7.66		7.00	7.31	7.51		7.48	7.36	7.71
AN1T-02554_at	AN10025	10.07	10.34	10.54		7.84	7.25	8.42		11.73	11.66	12.13
AN1T-02570_at	AN10026	5.62	5.39	4.90		7.47	8.30	7.59		4.68	4.13	4.72
AN1T-02607_at	AN10028	9.59	9.59	9.46		5.96	6.49	5.50		4.52	4.75	4.50
AN1T-07687_at	AN1003	11.46	11.37	11.37		11.51	11.61	11.59		11.81	11.68	11.67
AN1T-02629_at	AN10030	13.41	13.32	13.41		13.09	13.13	13.15		13.01	13.01	13.08
AN1T-02661_at	AN10031	12.74	12.75	12.73		12.25	12.35	12.21		12.10	11.97	11.98
AN1T-02670_at	AN10032	11.85	11.65	11.65		12.07	12.05	12.01		11.67	11.51	11.52
AN1T-02555_at	AN10033	11.38	11.41	11.34		11.20	11.22	11.29		11.63	11.48	11.92
AN1T-02582_at	AN10034	9.41	10.22	10.67		9.75	10.03	10.64		9.35	9.72	10.37
AN1T-02524_at	AN10035	5.38	4.97	4.94		4.46	4.47	4.22		4.38	4.54	4.65
AN1T-02531_at	AN10036	8.96	8.83	8.79		7.35	7.21	7.51		7.56	7.67	7.86
AN1T-02525_at	AN10038	8.96	8.72	8.56		6.27	6.43	4.70		3.32	3.39	3.81
AN1T-07688_at	AN1004	8.56	8.58	8.46		8.60	8.54	8.74		8.58	8.57	8.72
AN1T-02628_at	AN10040	6.76	8.20	8.07		8.35	7.30	6.84		6.29	4.96	5.57
AN1T-02608_at	AN10041	3.29	3.81	3.65		3.86	3.80	3.56		3.71	3.58	4.13
AN1T-02604_at	AN10042	4.76	4.66	4.85		5.11	5.52	5.06		5.26	5.04	5.09
AN1T-02569_at	AN10043	6.81	7.03	7.29		7.07	6.53	7.07		6.72	6.59	6.72
AN1T-02526_at	AN10044	7.55	7.87	7.77		7.02	6.91	6.42		6.87	6.75	6.67
AN1T-02617_s_at	AN6156	9.93	10.02	10.05		9.61	9.51	9.57		9.71	9.65	9.70
AN1T-02669_at	AN10047	7.24	6.96	6.97		6.81	6.90	7.23		6.84	6.94	7.28
AN1T-02625_at	AN10048	4.46	4.16	4.52		3.77	3.30	4.23		4.62	4.90	5.03
AN1T-02517_at	AN10049	6.85	7.32	7.33		7.43	7.37	7.12		7.38	7.16	7.46
AN1T-07689_at	AN1005	7.56	7.68	7.51		7.67	7.44	7.59		7.89	7.91	7.77
AN1T-05886_at	AN10052	8.28	8.69	8.49		8.30	8.15	8.04		9.44	9.60	9.30
AN1T-05900_at	AN10053	6.41	6.83	6.17		6.85	6.46	6.92		6.64	6.67	6.76
AN1T-05927_at	AN10054	9.86	9.84	9.87		9.63	9.49	9.51		10.07	9.94	10.06
AN1T-05928_at	AN10055	8.89	9.38	9.26		8.88	8.32	8.42		9.44	9.58	9.35
AN1T-05937_at	AN10056	10.22	10.50	10.93		9.71	9.66	9.72		10.01	10.11	10.53
AN1T-05944_at	AN10057	6.62	6.96	7.10		6.07	6.39	6.64		9.27	9.33	9.84
AN1T-05948_at	AN10058	8.63	8.93	8.95		8.27	8.06	7.97		9.06	9.29	8.79
AN1T-05961_at	AN10059	9.18	8.78	8.66		8.66	9.00	9.00		7.51	7.20	7.29
AN1T-07690_at	AN1006	7.19	7.15	7.46		6.19	6.56	6.75		6.74	6.98	6.84
AN1T-05936_at	AN10060	11.53	11.66	12.06		11.51	11.39	11.79		12.67	12.73	13.00
AN1T-05943_at	AN10061	9.20	9.14	9.08		9.18	9.17	9.13		8.83	8.77	9.01
AN1T-05964_at	AN10062	7.98	8.18	8.51		7.03	7.39	7.07		7.29	7.37	7.48
AN1T-05864_at	AN10063	6.91	6.77	6.85		7.44	7.32	7.43		7.22	7.19	7.25
AN1T-05885_at	AN10064	9.90	9.97	10.02		9.52	9.52	9.62		10.00	10.17	10.23
AN1T-05884_at	AN10065	4.95	4.98	4.87		4.64	3.88	4.57		5.35	5.45	5.83
AN1T-05959_at	AN10067	10.27	10.24	10.51		10.36	10.26	10.34		10.49	10.51	10.63
AN1T-05947_at	AN10068	9.85	9.93	9.96		9.50	9.32	9.51		10.42	10.32	10.67
AN1T-05962_at	AN10069	5.77	5.90	5.76		5.25	5.18	5.10		4.32	4.98	4.73
AN1T-07691_at	AN1007	9.26	9.06	9.02		9.36	9.96	9.83		8.57	8.62	8.68
AN1T-05966_at	AN10070	8.29	8.61	8.58		8.27	7.81	7.82		7.76	7.86	7.90
AN1T-05899_at	AN10053	10.29	10.13	10.17		9.98	9.84	9.93		9.10	9.06	9.05
AN1T-05898_at	AN10072	9.38	9.26	9.29		9.13	9.01	9.03		9.13	9.12	9.18
AN1T-05929_at	AN10073	9.65	9.73	9.92		9.17	9.00	9.16		9.98	10.00	10.29
AN1T-05958_at	AN10074	6.96	6.66	7.01		6.26	6.57	6.24		6.39	6.35	6.31
AN1T-05965_at	AN10075	10.69	10.58	10.43		9.58	9.93	9.56		8.26	8.39	8.32
AN1T-00741_at	AN10076	8.50	8.52	8.69		7.75	7.92	7.90		8.25	8.35	8.51
AN1T-00753_at	AN10077	8.61	8.82	8.85		8.86	8.81	8.65		8.21	8.31	8.09
AN1T-00754_at	AN10078	10.32	10.06	9.98		10.22	10.18	10.24		10.13	9.98	9.96
AN1T-00760_at	AN10079	8.74	8.47	8.43		8.58	8.74	8.65		7.90	7.79	7.65
AN1T-07693_at	AN1008	5.80	5.70	6.80		5.75	6.71	6.54		5.94	6.57	5.60
AN1T-00785_at	AN10080	9.84	9.79	10.06		10.35	10.71	10.56		9.89	9.93	10.14
AN1T-00823_at	AN10081	7.19	7.13	7.09		7.77	8.10	7.89		7.70	7.59	7.76
AN1T-00828_at	AN10082	7.59	7.76	7.55		7.24	7.20	7.23		7.50	7.55	7.46
AN1T-00834_at	AN10083	2.83	3.60	2.63		4.98	3.88	4.61		2.97	2.70	1.59
AN1T-00842_at	AN10084	6.14	5.75	5.87		5.27	5.68	5.23		8.39	8.00	8.61
AN1T-00856_at	AN10085	4.94	5.00	5.12		5.24	4.56	4.23		4.88	4.89	4.97
AN1T-00903_at	AN10086	6.89	6.44	6.69		6.41	6.60	6.36		7.09	6.72	7.08
AN1T-00742_at	AN10087	9.95	9.76	9.56		10.87	10.81	10.57		9.17	8.98	8.78
AN1T-00752_at	AN10088	10.47	10.43	10.37		10.26	10.35	10.27		10.66	10.51	10.50
AN1T-00755_at	AN10089	7.68	7.69	7.63		7.26	7.49	7.44		7.59	7.67	7.76
AN1T-07694_at	AN1009	6.77	6.61	6.25		5.96	6.39	6.00		6.77	6.64	6.87
AN1T-00786_at	AN10090	11.04	10.83	10.72		11.17	11.59	11.24		10.02	9.95	9.65
AN1T-00794_at	AN0461	5.16	5.39	5.40		5.71	5.27	5.55		5.41	5.19	5.24
AN1T-00813_at	AN10093	4.41	4.18	4.62		4.60	5.01	4.85		4.94	4.88	5.19
AN1T-00827_at	AN10095	5.40	5.58	5.90		5.93	6.05	6.12		5.91	5.68	5.90
AN1T-00841_at	AN10096	7.53	7.48	7.38		9.07	8.93	9.04		11.46	11.11	11.81
AN1T-00833_at	AN10097	5.47	5.09	5.43		6.19	6.66	6.35		5.57	5.20	5.15
AN1T-00822_at	AN10098	10.98	11.81	11.74		10.94	9.79	10.07		9.47	8.98	8.55
AN1T-00902_at	AN10099	11.40	11.26	11.02		10.35	10.48	10.20		8.16	8.07	7.87
AN1T-07695_at	AN1010	8.84	8.75	8.62		8.67	8.46	8.47		8.62	8.52	8.46
AN1T-00940_at	AN10100	5.61	5.87	5.72		5.99	5.79	5.88		6.26	6.47	6.15
AN1T-00761_at	AN10103	8.56	8.56	8.51		9.35	9.30	9.41		8.48	8.52	8.62
AN1T-00857_at	AN10104	4.88	4.37	4.79		4.37	4.31	4.22		3.09	4.76	4.54
AN1T-10182_at	AN10105	8.75	8.61	8.38		8.68	8.36	8.53		7.86	7.67	7.61
AN1T-10174_at	AN0634	6.78	6.94	6.95		7.15	6.72	7.24		7.81	7.85	8.23
AN1T-08035_at	AN10108	8.97	9.17	9.24		9.37	8.72	9.03		11.23	10.92	10.79
AN1T-08060_at	AN10109	7.54	9.16	8.64		8.69	7.87	8.07		7.32	6.06	5.96
AN1T-07696_at	AN1011	9.52	9.64	9.70		9.41	9.06	9.24		9.35	9.28	9.51
AN1T-08030_at	AN10110	7.77	7.78	7.69		7.86	7.83	8.05		7.37	7.40	7.30
AN1T-08034_at	AN10111	10.03	10.21	10.28		9.57	9.35	9.52		10.42	10.49	10.62
AN1T-08001_at	AN10112	9.62	9.67	9.78		9.57	9.44	9.35		9.68	9.75	9.72
AN1T-08061_at	AN10109	5.25	6.14	5.93		6.45	5.63	6.10		6.44	6.59	6.68
AN1T-08042_at	AN0684	6.53	6.75	6.31		7.26	7.39	7.57		7.04	6.92	6.83
AN1T-10047_at	AN10116	7.91	7.79	7.33		8.29	8.05	7.87		6.80	6.81	6.54
AN1T-10036_at	AN10117	8.66	8.56	8.42		8.85	8.32	8.58		8.72	8.55	8.87
AN1T-08070_at	AN10118	7.56	7.48	7.25		7.76	7.54	7.34		6.94	7.00	6.84
AN1T-08112_at	AN10119	10.53	10.24	10.21		10.27	10.25	10.21		9.95	9.87	9.80
AN1T-07697_at	AN1012	8.01	8.07	8.03		8.28	7.90	7.97		7.77	7.73	7.52
AN1T-08117_at	AN10120	5.26	5.19	5.14		5.95	5.68	5.69		4.16	4.30	3.92
AN1T-08113_at	AN10119	4.78	4.99	5.38		5.15	5.44	5.43		4.87	4.57	4.78
AN1T-08116_at	AN10122	7.70	7.43	7.22		8.89	8.93	8.43		6.51	6.48	6.53
AN1T-08071_at	AN10123	8.73	8.81	8.68		10.30	10.46	10.29		7.38	7.32	7.30
AN1T-06380_at	AN10124	8.47	8.75	9.03		9.11	9.24	9.61		9.79	9.79	10.35
AN1T-06407_at	AN10125	8.24	8.19	8.18		8.12	7.85	7.84		8.86	8.89	8.79
AN1T-06408_at	AN10126	5.11	4.67	5.06		6.56	6.58	6.24		5.71	5.18	5.87
AN1T-03253_at	AN10128	9.22	9.17	9.28		8.80	8.75	8.80		8.64	8.77	8.56
AN1T-03326_at	AN10129	7.92	7.98	8.09		7.61	7.43	7.38		8.09	8.00	8.07
AN1T-07698_a_at	AN1013	11.40	11.43	11.36		11.78	11.84	11.89		11.23	11.29	11.31
AN1T-07698_at	AN1013	12.16	12.04	11.95		12.28	12.40	12.33		12.02	11.90	11.86
AN1T-03338_at	AN10130	13.52	13.53	13.47		13.68	13.70	13.65		13.34	13.28	13.22
AN1T-03345_at	AN10131	8.52	8.26	8.27		8.04	8.15	7.94		7.93	7.78	7.48
AN1T-03275_at	AN10132	8.92	8.96	8.88		9.36	9.35	9.56		8.48	8.34	8.09
AN1T-03254_at	AN10133	8.60	8.46	8.33		8.39	8.57	8.50		7.98	8.00	7.96
AN1T-03325_at	AN10134	8.34	8.24	8.03		7.98	8.15	8.06		8.24	8.20	8.02
AN1T-03324_at	AN10135	9.96	10.36	10.83		9.99	10.02	10.43		9.89	9.92	10.60
AN1T-03328_at	AN10136	8.36	8.42	8.40		8.45	8.26	8.15		7.84	7.91	7.60
AN1T-03339_at	AN10137	9.15	9.06	9.07		9.08	8.95	8.90		8.77	8.77	8.95
AN1T-07676_at	AN10138	6.43	6.47	6.40		6.58	6.63	6.76		7.23	7.07	7.26
AN1T-07734_at	AN10139	7.39	7.48	7.74		7.50	7.65	7.72		7.78	7.83	7.78
AN1T-07700_at	AN1014	10.43	10.45	10.49		10.43	10.29	10.45		10.45	10.52	10.76
AN1T-07699_at	AN10140	9.81	9.78	10.00		9.35	9.60	9.60		9.83	9.75	9.81
AN1T-07677_at	AN10141	6.21	6.27	6.92		5.99	6.02	6.01		7.20	6.87	7.01
AN1T-07681_at	AN10142	11.73	11.71	11.69		11.54	11.42	11.53		11.89	11.75	11.78
AN1T-02356_at	AN10145	7.14	7.41	7.40		7.09	6.46	6.76		7.28	7.50	7.57
AN1T-02399_at	AN10146	8.03	8.10	8.32		8.14	8.61	8.14		7.59	7.79	7.70
AN1T-02431_at	AN10147	6.83	7.01	7.39		6.51	6.98	7.20		6.01	6.16	6.68
AN1T-02462_at	AN10148	8.14	7.90	7.84		9.21	9.96	10.05		7.82	7.75	7.71
AN1T-02468_at	AN10149	11.28	11.59	11.79		10.37	10.19	10.44		11.47	11.41	11.83
AN1T-07701_at	AN1015	12.24	11.88	11.91		11.91	12.24	12.15		11.01	10.69	10.67
AN1T-02478_at	AN10150	12.84	12.86	12.84		12.88	13.06	13.05		12.98	13.02	13.09
AN1T-02505_at	AN10151	4.38	5.14	5.13		4.27	3.84	4.31		5.38	5.13	5.48
AN1T-02504_at	AN10152	5.53	5.21	6.17		5.41	6.00	5.80		5.76	5.92	5.72
AN1T-02503_at	AN10153	9.35	9.35	9.38		9.32	9.39	9.38		8.92	9.05	8.90
AN1T-02477_at	AN10154	4.72	5.31	5.58		4.76	4.77	4.95		5.44	5.44	5.43
AN1T-02467_at	AN10155	8.27	8.28	8.34		8.01	7.79	7.76		8.14	8.29	8.00
AN1T-02461_at	AN10156	9.74	9.52	9.57		9.28	9.22	9.35		9.99	10.04	10.16
AN1T-02406_at	AN10157	9.39	9.29	9.44		9.07	8.81	9.03		9.41	9.46	9.32
AN1T-02400_at	AN10158	7.95	8.10	7.65		8.03	7.77	7.87		7.92	7.91	8.00
AN1T-07702_at	AN1016	10.55	10.69	10.83		10.37	10.22	10.50		10.30	10.35	10.77
AN1T-02357_at	AN10145	7.52	7.43	7.75		8.10	8.33	7.84		6.16	6.18	6.16
AN1T-02384_at	AN10161	10.31	10.57	10.67		10.91	10.65	10.74		10.40	10.41	10.50
AN1T-02390_at	AN10163	10.96	11.02	11.13		10.82	10.64	10.75		10.85	10.69	10.66
AN1T-02405_at	AN10164	9.27	9.23	9.24		9.30	9.51	9.33		8.96	9.06	8.92
AN1T-02417_at	AN10165	11.42	11.11	11.29		9.87	9.83	9.61		9.89	9.77	9.63
AN1T-02416_at	AN10166	11.68	11.65	11.74		10.29	10.33	10.52		10.34	10.46	10.45
AN1T-02430_at	AN10167	5.57	5.31	5.20		5.31	5.53	5.56		5.06	4.65	4.76
AN1T-03928_at	AN10168	11.54	11.61	11.67		11.09	11.02	11.27		10.33	10.41	10.61
AN1T-03957_at	AN10169	5.76	6.07	5.99		6.10	5.79	6.31		6.21	6.01	5.56
AN1T-07703_at	AN1017	12.72	13.07	13.32		12.16	12.09	12.48		12.92	12.99	13.24
AN1T-03980_at	AN10170	10.73	10.65	10.43		10.86	10.85	10.67		10.37	10.24	9.81
AN1T-03987_at	AN10171	9.74	9.50	9.40		9.47	9.65	9.60		9.44	9.21	8.97
AN1T-03998_at	AN10172	11.43	11.26	11.18		12.20	12.39	12.35		10.60	10.51	10.66
AN1T-03927_at	AN10173	9.23	9.63	9.67		9.08	8.77	8.79		10.32	10.43	10.18
AN1T-03958_at	AN10174	10.86	11.34	11.59		11.72	11.80	11.92		11.26	11.32	11.77
AN1T-03979_at	AN10175	10.66	10.86	10.82		10.43	10.26	10.48		10.68	10.65	10.53
AN1T-03989_at	AN10178	9.75	9.97	10.05		9.75	9.64	9.72		9.87	9.92	10.02
AN1T-07704_at	AN1018	8.05	7.95	7.99		8.55	8.74	8.48		7.88	7.64	7.64
AN1T-04000_at	AN10180	8.24	8.32	8.39		4.21	3.82	4.40		4.15	4.02	4.69
AN1T-07963_at	AN10181	12.18	12.23	12.28		11.85	11.93	12.14		12.44	12.48	12.70
AN1T-07980_at	AN10182	9.69	9.84	9.73		9.83	9.76	9.89		9.66	9.69	9.46
AN1T-07962_at	AN10183	8.12	7.72	7.67		7.53	7.65	7.78		7.41	7.31	7.43
AN1T-09841_at	AN10184	9.73	9.72	9.67		9.50	9.25	9.26		9.36	9.21	9.04
AN1T-09845_at	AN10185	8.78	9.00	8.96		9.01	8.97	9.02		9.05	9.16	8.83
AN1T-09854_at	AN10186	9.26	9.08	9.18		9.15	9.21	9.19		9.65	9.60	9.44
AN1T-09846_at	AN10185	9.08	9.14	9.31		9.29	9.50	9.20		9.44	9.39	9.16
AN1T-09853_at	AN10188	9.23	9.20	9.24		9.22	9.12	8.89		9.14	9.06	8.90
AN1T-09840_at	AN10189	9.22	9.42	9.31		9.44	8.95	9.31		9.22	9.30	9.07
AN1T-07705_at	AN1019	11.69	11.50	11.69		11.38	11.42	11.43		11.75	11.63	12.08
AN1T-05670_at	AN10190	10.18	10.26	10.32		10.19	10.23	10.39		10.72	10.76	10.85
AN1T-05702_at	AN10191	9.43	9.29	9.39		9.37	9.51	9.40		9.79	9.83	9.73
AN1T-05730_at	AN10192	8.71	8.26	8.27		7.92	8.14	8.02		7.97	7.84	7.80
AN1T-05744_at	AN10193	9.61	9.51	9.35		9.56	9.65	9.65		9.65	9.52	9.55
AN1T-05749_at	AN10194	11.43	11.34	11.47		11.21	11.17	11.18		12.20	12.24	12.26
AN1T-05756_at	AN10195	10.93	10.82	10.69		11.08	11.11	11.11		11.24	11.19	11.10
AN1T-05760_at	AN10196	8.63	9.05	8.94		9.59	9.70	9.81		10.68	10.68	10.91
AN1T-05731_at	AN10197	11.54	11.64	11.78		11.89	11.68	12.05		13.08	13.07	13.28
AN1T-05748_at	AN10198	8.76	8.31	8.12		9.84	10.06	9.68		10.15	9.86	10.27
AN1T-05747_at	AN10199	7.18	6.84	6.88		8.03	8.60	8.28		9.16	8.90	9.24
AN1T-07706_at	AN1020	9.77	10.25	10.62		8.80	8.78	9.61		10.06	10.19	10.77
AN1T-05755_at	AN10200	9.66	10.01	10.06		9.45	9.03	9.33		11.01	11.09	10.95
AN1T-05759_at	AN10201	7.17	7.03	7.09		7.14	7.14	7.04		7.66	7.41	7.48
AN1T-05661_at	AN10202	11.33	11.56	11.52		11.54	11.40	11.33		12.19	12.19	12.01
AN1T-05669_at	AN10203	10.42	10.40	10.48		9.91	9.85	10.11		10.48	10.78	10.64
AN1T-05703_at	AN10204	8.09	8.25	8.15		8.62	8.29	8.55		9.42	9.41	9.34
AN1T-05662_at	AN10205	8.90	8.92	8.76		9.29	8.96	9.09		10.22	10.19	10.01
AN1T-05664_at	AN10206	9.97	10.01	9.93		9.85	9.59	9.73		10.60	10.55	10.73
AN1T-05745_at	AN10207	6.72	6.95	6.66		6.76	6.26	7.13		6.14	6.17	6.15
AN1T-05719_at	AN10208	8.62	8.48	8.35		8.96	8.50	8.74		8.98	8.78	8.61
AN1T-09927_at	AN10209	9.47	9.46	9.64		9.17	9.16	9.24		10.28	10.32	10.60
AN1T-07707_at	AN1021	9.73	10.14	10.34		9.65	9.66	9.84		9.55	9.70	9.90
AN1T-09943_at	AN10210	6.94	6.54	6.57		7.99	8.93	8.30		9.28	9.11	9.39
AN1T-09926_at	AN10211	6.15	6.74	6.31		6.54	6.18	6.47		6.45	6.66	6.94
AN1T-09944_at	AN10212	9.28	9.11	9.15		8.93	8.85	8.84		10.28	10.23	10.15
AN1T-10248_at	AN10214	10.09	10.07	10.13		9.87	9.81	9.97		11.51	11.36	11.72
AN1T-10249_at	AN10215	11.15	10.94	10.85		10.90	10.89	10.80		11.27	11.20	11.09
AN1T-06812_at	AN10216	10.04	9.53	9.70		10.35	10.44	10.25		10.12	10.12	10.12
AN1T-06828_at	AN10217	12.55	12.53	12.42		11.93	12.07	12.13		12.99	12.90	12.99
AN1T-06829_at	AN10218	8.44	8.36	8.17		8.64	8.98	9.01		9.36	9.15	9.30
AN1T-06813_at	AN10219	12.12	12.08	11.97		12.17	12.30	12.33		11.51	11.38	11.49
AN1T-07708_at	AN1022	10.81	11.19	11.47		10.76	10.53	11.07		11.53	11.56	12.12
AN1T-03148_at	AN10220	10.66	10.59	10.46		11.84	12.10	11.93		10.63	10.51	10.48
AN1T-03175_at	AN10221	8.34	8.21	8.18		7.45	7.46	7.59		8.55	8.71	8.55
AN1T-03179_at	AN10222	10.99	10.97	10.97		10.41	10.24	10.33		11.98	11.92	12.17
AN1T-03215_at	AN10223	10.89	10.87	10.60		11.85	11.65	11.34		11.08	10.87	10.76
AN1T-03149_at	AN10224	6.73	6.89	7.16		5.87	5.97	5.75		7.83	7.75	7.53
AN1T-03176_at	AN10225	7.73	7.50	7.37		8.51	8.70	8.45		8.32	8.18	8.29
AN1T-03178_at	AN10226	4.72	4.89	4.43		7.24	7.69	7.32		6.20	6.21	6.64
AN1T-03216_at	AN10227	8.73	8.61	8.71		9.06	9.36	8.99		8.99	8.96	8.75
AN1T-09043_at	AN10228	8.35	8.52	8.62		8.57	8.61	8.72		9.64	9.70	9.66
AN1T-09044_at	AN10229	11.44	11.41	11.43		11.40	11.49	11.73		11.72	11.60	11.67
AN1T-07709_at	AN1023	8.92	8.85	8.89		8.82	9.00	8.77		8.78	8.89	8.72
AN1T-09053_at	AN10230	9.79	9.76	9.53		10.22	9.79	9.59		10.34	10.14	9.99
AN1T-09052_at	AN10233	10.18	10.50	10.65		8.21	7.58	8.67		12.67	12.68	12.94
AN1T-01656_at	AN10234	5.42	5.71	5.55		5.99	6.31	6.31		6.53	6.78	6.92
AN1T-01703_at	AN10235	9.89	9.83	9.51		10.02	10.21	9.88		8.38	8.50	8.03
AN1T-01746_at	AN10236	8.06	7.93	7.98		7.92	7.85	7.83		8.68	8.79	8.47
AN1T-01807_at	AN10237	10.05	10.40	10.61		11.58	11.77	11.79		11.06	11.17	11.68
AN1T-01657_at	AN10238	7.09	7.43	7.77		5.45	5.73	6.24		7.88	8.00	8.31
AN1T-01747_at	AN10239	9.69	9.54	9.49		9.37	9.39	9.35		10.53	10.49	10.35
AN1T-07710_at	AN1024	8.38	8.12	8.32		7.98	8.04	8.27		8.92	9.04	9.04
AN1T-01806_at	AN10241	8.88	8.96	9.13		8.95	8.98	8.92		9.64	9.79	10.08
AN1T-01678_at	AN10243	9.96	10.08	10.07		9.59	9.35	9.68		10.82	10.77	10.84
AN1T-01704_at	AN10247	8.12	8.23	8.39		8.18	8.01	8.09		9.73	9.60	9.68
AN1T-09490_at	AN10248	9.41	9.75	9.59		9.01	8.70	8.84		10.44	10.43	10.22
AN1T-09497_at	AN10249	8.57	8.74	8.71		8.71	8.55	8.59		9.93	10.07	10.05
AN1T-07711_at	AN1025	9.03	9.01	8.87		9.40	9.52	9.25		7.79	7.84	7.42
AN1T-09512_at	AN10250	9.72	10.19	10.62		9.70	9.70	10.12		11.40	11.52	12.15
AN1T-09507_at	AN10251	9.62	9.55	9.67		9.56	9.43	9.86		10.75	10.75	11.00
AN1T-09511_at	AN10252	11.09	10.87	10.64		11.08	11.00	10.99		9.93	9.79	9.28
AN1T-09480_s_at	AN10253	5.47	5.72	5.44		6.08	6.08	5.98		6.14	6.29	6.37
AN1T-09489_at	AN10254	6.12	6.02	6.13		6.32	6.20	6.31		6.91	7.06	6.99
AN1T-09496_at	AN10255	11.33	11.19	11.07		11.56	11.62	11.53		10.69	10.59	10.65
AN1T-02864_s_at	AN3351	6.80	6.67	6.84		6.76	7.04	6.75		5.92	5.69	5.43
AN1T-02929_at	AN10257	10.36	10.35	10.50		9.79	9.89	9.71		10.28	10.30	10.30
AN1T-02953_at	AN10258	7.80	7.92	7.79		7.88	8.07	7.98		9.10	9.20	9.05
AN1T-02969_at	AN10259	7.44	7.23	7.04		8.45	8.71	8.54		7.17	7.29	7.09
AN1T-07712_at	AN1026	7.80	7.42	7.15		8.24	8.27	8.52		8.31	8.09	7.83
AN1T-02930_at	AN10260	11.08	11.39	11.51		10.27	9.77	10.20		12.95	13.10	13.27
AN1T-02952_at	AN10261	11.76	11.56	11.73		10.88	10.84	10.72		10.73	10.57	10.65
AN1T-02970_at	AN10262	9.91	9.91	9.95		10.03	9.98	10.34		11.67	11.62	11.60
AN1T-02971_at	AN10263	9.50	9.33	9.34		9.16	9.25	9.24		10.18	10.22	10.26
AN1T-02936_at	AN10264	11.45	11.70	11.91		11.14	11.13	11.37		12.36	12.31	12.58
AN1T-07823_at	AN10265	10.37	10.36	10.34		10.01	9.83	9.71		11.18	11.14	11.18
AN1T-07839_at	AN10266	12.15	12.03	12.07		11.84	11.98	11.88		12.91	12.86	13.00
AN1T-07843_at	AN10267	11.87	11.53	11.60		10.79	10.69	10.83		10.56	10.59	10.39
AN1T-07846_at	AN10268	6.08	6.01	5.77		7.25	7.47	7.30		7.26	7.13	7.17
AN1T-07822_at	AN10269	9.34	9.59	9.87		9.10	8.43	8.38		8.19	8.46	8.58
AN1T-07713_at	AN1027	10.01	9.91	9.88		10.13	10.23	10.34		10.25	10.04	10.29
AN1T-07844_at	AN10270	1.58	3.38	3.42		3.43	3.82	3.33		3.88	4.30	4.75
AN1T-07845_at	AN10271	11.34	11.33	11.34		11.10	11.07	11.28		11.61	11.59	11.68
AN1T-07849_at	AN10272	10.80	11.09	11.27		9.98	9.91	10.39		12.52	12.37	12.68
AN1T-07838_at	AN10273	11.33	11.55	11.75		10.85	10.73	10.98		12.50	12.32	12.64
AN1T-09561_at	AN10277	4.21	3.66	3.23		4.25	4.88	4.46		4.20	4.19	4.54
AN1T-09390_at	AN10278	10.17	9.86	9.66		11.04	11.25	11.19		9.95	9.88	9.77
AN1T-09371_at	AN10279	12.25	12.16	12.21		12.24	12.50	12.40		13.19	13.21	13.34
AN1T-07714_at	AN1028	9.30	9.33	9.43		8.29	8.48	8.31		9.08	9.00	8.94
AN1T-09402_at	AN10280	10.11	10.25	10.32		9.03	8.93	9.14		9.57	9.74	9.55
AN1T-09401_at	AN10281	8.59	8.74	8.69		8.61	8.43	8.61		9.46	9.47	9.29
AN1T-09400_at	AN10282	9.59	9.40	9.29		9.23	9.23	9.11		10.22	10.22	10.16
AN1T-09391_at	AN10283	8.40	8.56	8.82		8.18	8.11	8.20		9.38	9.53	9.64
AN1T-06655_at	AN10285	11.66	11.18	11.10		12.47	12.73	12.81		11.35	11.45	11.31
AN1T-06687_at	AN10287	7.25	7.75	7.89		5.87	5.45	6.05		7.53	7.35	8.02
AN1T-06689_at	AN10288	3.97	4.39	4.48		7.40	7.50	7.53		6.53	6.91	6.70
AN1T-06694_at	AN10289	4.65	5.24	5.35		5.09	5.20	5.18		5.61	5.63	5.47
AN1T-07715_at	AN1029	4.42	4.42	4.25		4.26	3.91	4.40		4.50	4.34	4.74
AN1T-06654_at	AN10290	9.38	9.19	9.17		9.82	9.94	9.83		9.40	9.44	9.37
AN1T-06674_at	AN10292	9.31	9.40	9.30		9.34	9.28	9.58		10.94	10.81	11.27
AN1T-06688_at	AN10293	6.35	6.42	6.19		6.30	6.39	6.32		6.06	6.24	6.29
AN1T-06690_at	AN10294	5.87	5.85	6.02		5.54	5.47	5.59		6.95	7.03	7.37
AN1T-06444_a_at	AN10296	2.97	1.60	3.53		6.57	7.69	6.80		2.80	2.47	2.92
AN1T-06444_at	AN10296	7.19	6.69	6.61		10.63	11.31	10.72		6.73	7.32	7.17
AN1T-06495_at	AN10297	11.57	11.41	11.08		10.62	10.36	10.61		10.03	9.76	9.90
AN1T-06502_at	AN10298	9.96	9.75	9.74		9.39	9.26	9.10		10.32	10.56	9.92
AN1T-06445_at	AN10299	7.25	6.50	6.26		7.86	7.95	7.38		6.52	6.68	6.77
AN1T-07716_at	AN1030	2.94	2.85	3.50		2.93	4.09	2.84		3.20	2.80	3.83
AN1T-06494_at	AN10300	6.96	7.05	6.71		6.71	6.72	7.32		6.18	6.08	6.66
AN1T-06503_at	AN10301	6.44	6.21	5.95		8.08	7.99	8.01		7.83	7.69	7.74
AN1T-06520_at	AN10302	6.50	6.26	6.47		5.45	5.34	5.41		6.72	6.37	6.77
AN1T-08353_at	AN10303	12.00	12.32	12.62		11.92	11.75	12.17		13.09	13.20	13.40
AN1T-08375_at	AN10304	7.37	7.35	7.47		7.54	7.39	7.50		8.05	8.08	7.92
AN1T-08383_at	AN10305	6.89	6.58	6.19		8.42	9.34	8.50		9.34	9.03	9.53
AN1T-08392_at	AN10306	9.29	9.35	9.28		9.26	9.03	9.30		10.05	10.04	9.89
AN1T-08352_at	AN10307	9.88	9.87	10.01		9.65	9.84	9.84		10.36	10.37	10.64
AN1T-08376_at	AN10308	8.78	8.68	8.60		8.56	8.47	8.30		9.79	9.68	9.75
AN1T-08391_at	AN10309	9.20	8.92	9.15		8.44	8.88	8.71		8.62	8.54	8.38
AN1T-07717_at	AN1031	5.10	5.31	4.96		4.98	4.26	4.63		4.74	4.89	5.41
AN1T-09987_at	AN10313	9.55	9.81	9.87		9.28	8.86	9.01		10.77	10.82	10.70
AN1T-09969_at	AN12365	14.38	14.35	14.34		14.09	14.10	14.09		14.44	14.38	14.30
AN1T-09294_at	AN10315	9.29	9.32	9.15		8.78	8.74	8.61		9.85	9.83	9.54
AN1T-09295_at	AN10316	9.39	9.42	9.43		8.89	8.55	8.60		10.38	10.46	10.30
AN1T-04272_at	AN10317	8.35	8.34	8.50		8.15	8.34	8.35		9.43	9.37	9.22
AN1T-04285_at	AN10318	9.03	9.34	9.76		9.30	9.83	9.82		9.03	9.26	9.68
AN1T-04302_at	AN10319	6.91	7.20	7.18		7.33	7.43	7.47		7.58	7.61	7.81
AN1T-07718_at	AN1032	6.25	6.52	6.35		6.69	6.26	6.73		6.60	6.56	6.86
AN1T-04303_at	AN10320	3.24	2.46	4.07		10.29	10.37	9.37		3.90	4.02	4.34
AN1T-04334_at	AN10321	7.78	7.46	7.08		7.32	7.26	7.26		6.66	6.54	6.53
AN1T-04273_at	AN10322	7.34	7.29	7.15		7.27	6.98	7.60		7.54	7.78	8.02
AN1T-04286_at	AN10323	7.44	7.73	7.62		7.32	7.35	7.10		7.27	7.29	7.31
AN1T-04270_at	AN10324	10.37	10.35	10.22		10.13	9.76	10.02		10.90	10.80	10.69
AN1T-04301_at	AN10325	4.78	4.16	3.79		5.16	5.26	4.65		4.66	4.61	4.54
AN1T-04304_at	AN10326	12.55	12.72	12.55		11.05	10.90	10.42		7.38	7.80	7.73
AN1T-04335_at	AN10327	7.88	7.77	7.56		9.49	9.62	9.40		7.80	7.70	7.60
AN1T-07719_at	AN1033	4.06	4.78	4.59		4.32	4.39	4.83		5.00	5.28	5.17
AN1T-09236_at	AN10331	5.36	5.29	4.96		4.35	4.76	4.51		5.53	5.68	5.60
AN1T-09235_at	AN10332	5.85	6.32	6.53		5.84	5.26	5.83		7.94	7.79	8.43
AN1T-08639_at	AN10333	5.90	5.48	5.85		6.50	6.50	6.46		6.15	6.11	6.34
AN1T-08640_at	AN10334	8.46	8.45	8.29		8.76	8.84	8.78		9.08	8.80	8.77
AN1T-07266_at	AN10335	10.91	10.67	10.50		10.33	10.50	10.19		7.95	7.90	7.83
AN1T-07271_at	AN10336	10.16	10.45	10.76		10.21	10.43	10.42		9.75	9.84	10.17
AN1T-07283_at	AN10337	11.17	11.04	11.10		11.36	11.55	11.55		11.48	11.44	11.71
AN1T-07265_at	AN10338	10.66	10.65	10.60		10.51	10.46	10.49		10.50	10.45	10.44
AN1T-07270_at	AN10339	8.48	8.21	8.16		8.60	8.70	8.61		8.71	8.53	8.36
AN1T-07720_at	AN1034	2.84	3.38	3.65		3.38	2.86	2.40		3.35	3.31	3.61
AN1T-07282_at	AN10340	8.69	8.95	8.97		9.03	9.26	9.68		9.16	9.34	9.20
AN1T-10190_at	AN10343	4.28	4.75	4.83		4.28	4.77	4.49		4.60	5.05	4.35
AN1T-10191_at	AN10344	4.73	5.10	5.19		4.74	4.40	4.64		5.22	5.03	5.44
AN1T-00007_at	AN10345	5.40	5.59	5.08		5.78	5.22	5.93		6.93	7.42	7.81
AN1T-00018_at	AN10346	2.82	2.64	3.04		2.56	1.93	1.80		4.00	3.76	3.18
AN1T-00037_at	AN10347	9.48	9.68	9.63		9.16	8.84	9.11		9.72	9.65	9.56
AN1T-00121_at	AN10349	8.51	8.44	8.40		8.48	8.75	8.68		8.29	8.39	8.12
AN1T-07721_at	AN1035	4.37	3.97	3.48		5.12	5.12	4.35		3.73	3.23	4.13
AN1T-00141_at	AN10350	12.07	12.38	12.41		11.87	12.20	12.32		12.49	12.47	12.75
AN1T-00165_at	AN10351	11.16	11.16	11.14		10.88	10.96	10.82		9.95	9.88	9.68
AN1T-00271_at	AN10352	9.97	10.23	10.07		10.35	10.03	10.14		10.85	10.90	10.68
AN1T-00310_at	AN10353	8.50	8.41	8.54		8.00	7.90	7.90		8.58	8.60	8.58
AN1T-00330_at	AN10354	9.82	10.00	9.98		9.69	9.25	9.39		9.48	9.35	9.36
AN1T-00334_at	AN10355	8.95	9.24	9.18		10.07	9.91	10.02		9.25	9.26	9.56
AN1T-00344_at	AN10356	14.54	14.53	14.51		14.35	14.41	14.46		14.36	14.35	14.29
AN1T-00356_at	AN10357	9.73	9.33	9.20		10.65	10.47	10.52		10.76	10.66	10.16
AN1T-00008_at	AN10358	6.01	5.46	5.20		8.29	9.33	8.56		4.28	4.48	4.76
AN1T-00038_at	AN10359	8.87	8.72	8.74		7.42	7.25	7.44		7.96	8.00	7.81
AN1T-07723_at	AN1036	4.91	5.20	5.40		4.94	4.22	4.94		5.30	5.75	5.37
AN1T-00139_at	AN10361	9.55	9.76	9.68		9.64	9.29	9.29		9.93	9.96	9.88
AN1T-00138_at	AN10362	10.88	11.05	11.00		10.68	10.23	10.48		11.14	11.06	11.11
AN1T-00166_at	AN10363	9.84	9.82	9.80		10.20	10.36	10.26		9.76	9.57	9.60
AN1T-00270_at	AN10364	9.45	9.53	9.41		9.41	9.19	9.43		9.97	9.79	9.79
AN1T-00331_at	AN10365	10.26	10.15	10.04		10.15	10.14	10.25		10.28	10.09	10.34
AN1T-00345_at	AN10366	6.41	6.38	6.47		6.09	5.54	5.85		5.53	5.65	5.85
AN1T-00355_at	AN10367	10.15	10.08	10.00		10.64	10.30	10.52		10.49	10.40	10.31
AN1T-00021_at	AN10368	11.12	11.30	11.59		9.71	9.73	10.19		9.94	9.86	10.25
AN1T-00200_at	AN10369	8.75	9.19	9.25		6.68	6.45	6.06		6.91	6.59	7.30
AN1T-07724_a_at	AN1037	10.09	10.54	10.35		10.33	10.27	10.36		9.67	9.72	9.55
AN1T-07724_at	AN1037	11.15	11.38	11.27		11.35	11.51	11.40		9.97	9.94	9.70
AN1T-00160_at	AN10370	10.89	11.24	11.58		11.37	11.33	11.55		11.48	11.52	11.85
AN1T-00156_at	AN10371	10.89	11.24	11.57		10.44	10.38	11.00		11.38	11.38	11.78
AN1T-00017_at	AN10372	7.59	7.62	7.97		7.16	7.16	6.99		8.38	8.28	8.09
AN1T-00058_at	AN10373	10.03	9.88	9.97		9.63	9.77	9.81		9.89	9.80	9.66
AN1T-00122_at	AN10374	10.40	10.29	10.14		10.25	10.52	10.54		9.12	9.00	8.95
AN1T-00309_at	AN10375	5.61	5.78	5.89		6.03	5.68	6.00		6.10	5.78	5.96
AN1T-00308_at	AN10376	5.02	4.94	4.10		4.76	3.98	4.65		5.12	5.21	5.75
AN1T-00333_at	AN10377	12.52	12.99	13.01		11.69	11.53	11.77		12.65	12.70	12.84
AN1T-09652_at	AN10378	10.11	10.00	10.01		10.29	10.73	10.70		10.03	9.81	9.94
AN1T-09657_at	AN10379	10.82	10.74	10.98		10.56	10.35	10.58		10.76	10.73	11.12
AN1T-07726_at	AN1038	8.92	8.55	8.58		8.65	8.97	8.79		8.58	8.50	8.52
AN1T-09653_at	AN10380	6.73	6.14	5.98		6.63	7.00	6.90		6.06	5.80	5.69
AN1T-09656_at	AN10381	8.15	8.33	8.65		7.74	7.90	8.00		9.02	9.14	9.56
AN1T-09637_at	AN10382	9.00	8.99	9.01		8.73	8.76	8.65		9.01	9.04	8.94
AN1T-09665_at	AN10384	6.21	6.21	6.25		6.28	6.88	6.51		6.16	6.30	6.52
AN1T-10154_at	AN10385	8.29	8.06	8.36		6.08	5.74	6.18		7.31	7.50	7.72
AN1T-10155_at	AN10386	4.11	4.54	4.23		5.11	4.99	4.48		5.17	5.00	5.59
AN1T-07665_at	AN10387	6.03	6.06	5.73		4.84	4.96	4.74		4.85	5.00	5.59
AN1T-07666_at	AN10388	2.84	2.88	1.42		2.24	0.00	2.20		3.49	3.15	3.56
AN1T-02178_at	AN10389	3.81	5.16	5.06		4.25	4.45	3.72		4.72	4.96	5.11
AN1T-07727_at	AN1039	10.60	10.50	10.50		10.42	10.47	10.43		10.48	10.36	10.39
AN1T-02194_at	AN10390	5.57	5.26	4.80		6.74	6.52	5.91		4.59	4.53	3.45
AN1T-02230_at	AN10391	3.76	4.41	4.24		5.50	5.64	5.65		5.33	5.25	4.97
AN1T-02266_at	AN10392	10.62	10.57	10.46		10.04	10.11	9.80		9.25	9.32	8.83
AN1T-02285_at	AN10394	8.15	8.01	7.92		8.22	8.29	8.13		7.70	7.55	7.51
AN1T-02286_at	AN10395	8.82	8.52	8.33		9.52	9.49	9.21		7.42	7.08	7.03
AN1T-02298_at	AN10396	10.80	11.09	11.05		10.85	10.53	10.68		11.14	11.13	11.19
AN1T-02231_at	AN10397	4.71	5.34	4.47		5.02	4.95	5.31		5.56	5.38	5.43
AN1T-02232_at	AN10398	7.13	6.81	6.97		8.40	9.04	8.62		6.07	6.06	6.31
AN1T-02267_at	AN10399	13.52	13.46	13.29		12.91	12.94	12.70		11.99	11.84	11.72
AN1T-07728_at	AN1040	5.35	5.89	5.78		5.49	5.02	5.24		6.02	5.78	5.92
AN1T-02287_at	AN10400	8.36	8.48	8.61		8.46	8.55	8.58		8.50	8.51	8.64
AN1T-02299_at	AN10401	5.15	5.08	5.71		4.84	5.42	5.42		7.11	7.01	7.30
AN1T-02179_at	AN10402	5.69	6.27	5.80		5.78	5.41	5.93		5.68	5.77	5.97
AN1T-02195_at	AN10403	10.07	9.71	9.21		11.58	11.45	11.16		7.13	7.33	7.25
AN1T-02282_at	AN10404	9.80	9.46	9.53		9.46	9.43	9.48		8.75	8.58	8.64
AN1T-02284_at	AN10405	9.95	9.99	9.95		10.03	9.95	9.90		9.97	9.80	9.59
AN1T-10202_at	AN10406	8.78	8.83	8.66		8.66	8.22	8.34		8.92	8.95	8.77
AN1T-10206_at	AN10407	13.05	12.93	12.86		12.69	12.98	12.78		12.86	12.77	13.05
AN1T-10203_at	AN10408	9.78	9.66	9.78		9.61	9.72	9.68		9.49	9.50	9.46
AN1T-10205_at	AN10409	9.11	9.37	9.53		9.43	9.70	9.69		9.33	9.34	9.59
AN1T-07730_at	AN1041	8.45	7.95	8.01		9.01	9.22	8.94		10.09	9.84	10.32
AN1T-10439_at	AN10410	7.18	6.94	7.08		8.43	8.51	8.37		7.02	6.73	6.91
AN1T-10438_at	AN10410	8.32	8.05	7.86		8.32	8.21	8.26		8.47	8.33	8.31
AN1T-10442_s_at	AN10413	8.40	8.31	8.30		8.69	8.78	8.61		8.11	7.88	7.80
AN1T-09580_at	AN10413	7.49	7.49	7.47		7.89	8.01	7.87		7.57	7.35	7.33
AN1T-09583_at	AN10414	7.81	7.79	7.77		8.06	8.18	7.95		7.75	7.67	7.71
AN1T-09599_at	AN10415	10.15	9.92	9.94		10.15	10.31	10.14		9.97	9.96	9.92
AN1T-09582_at	AN10416	12.62	12.65	12.62		12.58	12.54	12.57		12.44	12.33	12.26
AN1T-09600_at	AN10417	8.44	8.69	9.02		8.19	8.09	8.22		8.47	8.77	8.81
AN1T-09581_at	AN10418	9.09	9.12	9.07		9.42	9.30	9.34		9.30	9.20	9.36
AN1T-07775_at	AN10419	5.14	5.36	5.52		4.70	4.67	4.71		5.67	5.40	5.68
AN1T-07731_at	AN1042	5.19	5.11	5.41		4.68	4.93	5.23		5.46	5.57	5.57
AN1T-07782_at	AN10420	2.95	2.73	2.98		2.18	3.24	2.25		3.04	3.13	2.75
AN1T-07776_at	AN10421	10.22	10.58	10.83		7.64	7.09	8.41		11.56	11.58	11.78
AN1T-07777_at	AN10421	9.91	10.85	11.32		10.08	9.73	9.98		10.50	10.69	11.09
AN1T-07783_at	AN10423	5.55	5.74	5.60		6.69	5.81	6.38		5.64	5.48	5.46
AN1T-09883_at	AN10424	6.08	5.70	5.79		8.64	9.42	8.32		6.51	6.58	7.25
AN1T-09882_at	AN10424	4.56	4.55	6.57		6.54	7.45	7.14		5.71	6.58	5.14
AN1T-00450_at	AN10429	9.43	9.26	9.14		10.10	9.71	9.80		9.90	9.77	9.81
AN1T-07732_at	AN1043	4.33	5.09	5.16		4.69	4.90	4.75		5.19	5.43	5.54
AN1T-00458_at	AN10430	3.28	3.59	3.10		3.80	2.71	3.22		3.53	3.54	3.82
AN1T-00466_at	AN10431	9.70	9.98	9.08		11.39	10.69	10.72		5.60	5.68	5.82
AN1T-00468_at	AN10432	6.05	5.99	6.01		5.97	5.61	5.32		6.52	6.32	6.66
AN1T-00499_at	AN10433	9.08	9.35	9.02		9.34	8.98	8.96		9.44	9.43	9.05
AN1T-00516_at	AN10434	7.64	7.44	7.80		7.68	7.88	7.56		6.93	7.05	6.77
AN1T-00519_at	AN10435	6.08	6.48	6.27		6.22	5.78	6.51		6.49	6.28	6.63
AN1T-00541_at	AN10436	9.11	9.15	9.50		9.00	9.13	9.23		9.50	9.68	9.91
AN1T-00545_at	AN10437	9.45	9.35	9.29		8.95	9.13	8.96		8.75	8.62	8.39
AN1T-00568_at	AN10438	7.27	7.13	7.31		7.19	7.01	7.23		7.81	7.88	7.78
AN1T-00581_at	AN10439	9.60	9.63	9.58		9.41	9.33	9.36		9.26	9.25	9.34
AN1T-00584_at	AN10440	11.33	11.28	11.36		11.19	11.26	11.17		10.70	10.55	10.48
AN1T-00591_at	AN10441	7.98	7.70	7.93		7.90	8.01	7.94		7.86	7.84	7.82
AN1T-00624_at	AN10442	10.40	10.13	10.13		9.97	9.99	10.05		9.57	9.63	9.59
AN1T-00638_at	AN10443	9.18	9.10	9.13		8.95	9.16	9.00		9.88	9.85	9.78
AN1T-00639_at	AN10444	9.60	9.31	9.07		10.39	10.63	10.57		10.01	9.90	9.76
AN1T-00647_at	AN10445	9.19	8.98	8.93		9.48	9.62	9.66		9.12	9.26	9.48
AN1T-00451_at	AN10446	10.47	10.45	10.62		10.46	10.42	10.52		10.75	10.75	10.71
AN1T-00457_at	AN10447	4.66	4.69	5.07		4.31	5.11	5.02		5.76	5.38	5.63
AN1T-00465_at	AN10448	6.52	6.26	5.63		9.29	9.54	9.12		6.24	6.30	6.99
AN1T-00500_at	AN10449	11.34	11.46	11.50		11.10	10.88	10.99		11.33	11.36	11.22
AN1T-02350_at	AN1045	9.36	9.59	9.48		9.07	9.13	8.98		9.78	9.84	9.39
AN1T-00501_at	AN10450	7.82	7.61	7.87		8.56	8.69	8.55		8.62	8.42	8.03
AN1T-00515_at	AN10451	8.10	8.45	8.51		8.19	7.95	8.14		8.87	8.90	8.90
AN1T-00518_at	AN10452	9.58	10.08	10.42		9.45	9.37	9.69		10.33	10.52	10.96
AN1T-00544_at	AN10453	8.84	8.99	8.92		8.49	8.35	8.45		9.06	8.93	8.89
AN1T-00569_at	AN10454	9.20	9.09	9.17		9.00	9.09	8.97		9.26	9.22	9.30
AN1T-00585_at	AN10455	8.18	7.98	7.77		8.49	8.27	8.48		8.29	8.20	7.95
AN1T-00625_at	AN10456	10.79	11.19	11.37		10.39	10.27	10.53		10.50	10.52	10.94
AN1T-00637_at	AN10457	8.70	8.46	8.51		8.87	8.98	8.91		8.69	8.58	8.70
AN1T-00551_at	AN10459	9.56	9.69	9.59		9.82	9.70	9.78		10.06	10.03	9.84
AN1T-02351_at	AN1046	5.59	5.79	5.52		6.61	7.93	6.84		8.90	8.71	9.21
AN1T-00617_at	AN10462	9.12	9.18	9.21		8.24	8.33	8.32		8.38	8.35	8.45
AN1T-00467_at	AN10464	5.96	5.83	4.70		6.58	6.63	5.95		2.52	3.32	4.19
AN1T-00580_at	AN10465	9.98	9.96	10.01		9.46	9.33	9.38		9.39	9.33	9.25
AN1T-00590_at	AN10466	10.48	10.46	10.90		10.14	10.01	10.17		10.79	10.83	11.10
AN1T-00640_at	AN10467	7.39	7.33	7.21		7.28	7.34	7.41		7.24	7.23	7.11
AN1T-00646_at	AN10468	7.82	7.69	7.65		7.76	7.94	7.95		7.71	7.71	8.16
AN1T-07481_at	AN10469	10.38	10.60	10.79		10.73	10.44	10.50		9.65	9.60	9.87
AN1T-02352_at	AN1047	11.29	11.39	11.51		11.33	11.55	11.72		11.22	11.26	11.23
AN1T-07491_at	AN10470	7.55	7.25	7.12		7.87	7.72	7.68		7.34	7.23	7.02
AN1T-07496_at	AN10471	3.74	3.66	4.51		3.53	2.62	3.46		4.11	3.26	4.56
AN1T-07517_at	AN10472	8.79	8.76	8.57		8.81	9.00	8.82		9.06	9.03	9.09
AN1T-07494_at	AN12175	4.00	4.16	2.30		8.25	8.54	8.15		4.30	4.24	4.75
AN1T-07516_at	AN10474	11.24	11.07	11.06		11.08	10.99	10.90		11.14	10.98	10.93
AN1T-07515_at	AN10475	10.80	10.78	10.56		10.15	10.08	10.00		9.49	9.51	9.13
AN1T-07461_at	AN10477	10.14	10.30	10.31		10.00	9.63	9.94		10.29	10.37	10.18
AN1T-07497_at	AN10479	5.78	5.91	5.43		4.21	4.00	3.46		4.30	4.26	4.46
AN1T-02353_at	AN1048	9.65	9.89	9.82		8.51	8.39	8.64		8.99	9.04	9.23
AN1T-07480_at	AN10480	8.55	8.59	8.01		7.41	7.37	7.55		7.80	7.72	7.56
AN1T-10281_at	AN10481	6.54	6.62	6.58		7.04	7.03	7.14		7.55	7.63	7.72
AN1T-10287_at	AN10482	11.19	10.86	10.92		10.41	10.72	10.40		8.78	8.46	8.46
AN1T-10282_at	AN10483	9.19	9.23	9.36		9.07	9.42	9.34		9.07	9.06	9.10
AN1T-10288_at	AN10484	8.78	8.65	8.75		8.72	8.72	8.76		8.98	9.13	9.34
AN1T-07328_at	AN10485	7.56	7.75	7.88		7.58	7.70	7.67		7.67	7.83	7.95
AN1T-07334_at	AN10486	6.54	6.34	6.30		6.72	7.09	7.19		6.21	5.99	6.23
AN1T-07353_at	AN10487	10.09	10.20	9.98		9.67	9.61	9.43		7.64	7.71	7.70
AN1T-07387_at	AN10488	4.30	5.06	4.91		4.81	3.83	4.35		4.52	3.47	3.87
AN1T-07329_at	AN10489	10.75	10.90	10.96		10.86	10.85	10.60		10.92	11.00	10.63
AN1T-02354_at	AN1049	8.85	9.12	9.01		10.09	10.96	11.37		8.63	8.64	8.71
AN1T-07333_at	AN10491	6.13	6.35	6.32		7.69	8.22	8.21		6.04	5.95	6.32
AN1T-07352_at	AN10492	7.35	7.26	7.29		7.97	7.90	8.02		9.89	9.69	10.21
AN1T-07388_at	AN10493	2.43	2.96	0.77		2.20	3.34	3.21		3.83	2.84	4.16
AN1T-05475_at	AN10494	11.35	11.63	11.80		8.81	8.15	9.17		12.59	12.59	12.82
AN1T-05508_at	AN10495	8.45	8.16	8.23		8.52	8.63	8.28		8.12	8.05	7.99
AN1T-05533_at	AN10496	11.08	11.55	11.47		11.70	11.86	11.88		11.57	11.41	11.84
AN1T-05549_at	AN10497	7.70	7.63	7.42		8.49	8.65	8.41		8.28	8.25	8.37
AN1T-05548_at	AN10498	8.85	8.94	8.97		8.72	8.82	8.69		9.19	9.24	9.27
AN1T-05467_at	AN10499	10.38	10.88	10.96		6.97	6.26	7.10		12.22	12.17	12.51
AN1T-02355_at	AN1050	10.76	10.52	10.52		10.92	10.96	10.91		10.43	10.27	10.39
AN1T-05456_at	AN10500	6.61	6.57	6.62		5.76	5.61	6.01		6.46	6.52	6.71
AN1T-05517_at	AN10501	7.48	7.52	7.25		8.38	8.47	8.42		8.04	7.82	7.52
AN1T-05474_at	AN10502	3.49	4.67	4.66		4.39	3.40	4.71		4.57	5.10	4.71
AN1T-05507_at	AN4006	4.97	5.20	5.13		4.97	5.04	5.20		5.01	5.05	5.38
AN1T-05534_at	AN10504	8.66	8.59	8.63		8.85	8.82	8.74		8.46	8.23	8.14
AN1T-05466_at	AN10505	6.54	6.01	5.75		6.59	6.42	5.67		6.21	6.14	6.08
AN1T-06209_at	AN10506	7.57	7.94	7.80		7.20	7.61	7.11		6.39	6.31	6.70
AN1T-06208_at	AN10507	11.20	11.52	11.69		10.55	11.12	10.46		8.16	8.27	8.51
AN1T-06254_at	AN10508	9.37	9.68	9.81		9.12	8.92	9.32		9.89	9.97	10.27
AN1T-06163_at	AN10509	5.92	6.20	5.86		6.70	6.83	7.03		6.86	6.63	7.07
AN1T-06244_at	AN10510	10.05	10.50	10.82		9.81	9.60	10.10		10.33	10.39	10.72
AN1T-06180_at	AN10511	9.94	10.36	10.70		10.23	10.08	10.39		11.02	11.09	11.46
AN1T-06265_at	AN10512	9.47	9.02	9.02		9.48	9.84	9.74		7.76	7.73	7.71
AN1T-06269_at	AN10513	8.82	8.41	8.14		9.54	9.38	9.19		8.13	8.16	7.81
AN1T-06271_at	AN10514	5.41	5.74	5.47		6.04	5.90	6.05		6.22	5.88	6.09
AN1T-06283_at	AN10515	9.76	9.71	9.94		9.55	9.59	9.75		9.58	9.55	9.79
AN1T-06292_at	AN10516	10.24	10.16	10.25		10.09	10.27	10.15		9.87	9.96	10.12
AN1T-06297_at	AN10517	5.39	5.44	5.93		5.14	5.55	5.20		5.73	5.82	6.01
AN1T-06316_at	AN10518	12.26	12.45	12.56		13.00	12.87	12.80		12.71	12.76	12.75
AN1T-06321_at	AN10519	11.55	11.51	11.60		11.45	11.28	11.30		11.82	11.64	11.93
AN1T-02359_at	AN1052	10.79	10.72	10.58		10.41	10.61	10.18		10.32	10.17	9.78
AN1T-06264_at	AN10520	8.54	8.22	8.22		10.17	10.19	10.15		9.31	9.22	9.13
AN1T-06284_at	AN10521	7.02	7.27	7.08		6.43	6.34	6.42		6.98	6.97	6.51
AN1T-06291_at	AN10522	10.00	9.59	9.66		10.13	10.44	10.15		9.20	9.10	9.00
AN1T-06315_at	AN10523	8.34	8.21	8.17		8.38	8.29	8.41		8.54	8.50	8.34
AN1T-06320_at	AN10524	8.72	8.59	8.61		8.68	8.86	8.65		8.39	8.34	8.14
AN1T-06276_at	AN10525	11.38	11.42	11.40		11.31	11.04	11.27		10.91	10.82	10.85
AN1T-06332_at	AN10526	9.60	10.06	10.02		10.07	9.64	9.82		10.28	10.37	10.07
AN1T-06333_at	AN10527	9.58	9.40	9.03		10.50	10.69	10.53		8.45	8.45	8.17
AN1T-06295_at	AN10529	4.50	4.37	4.86		4.76	4.80	5.17		4.73	5.12	4.80
AN1T-02360_at	AN1053	8.05	7.59	7.32		8.02	8.20	7.97		7.25	7.13	6.94
AN1T-06272_at	AN10530	6.34	5.83	5.99		7.26	7.19	6.97		6.46	6.49	6.50
AN1T-06270_at	AN10531	5.54	5.43	5.77		5.85	6.02	6.09		6.50	6.55	6.53
AN1T-06298_at	AN10532	8.11	8.10	8.01		8.23	7.83	7.91		8.27	8.43	8.38
AN1T-09708_at	AN10533	12.81	12.94	13.13		12.42	12.54	12.71		13.07	13.10	13.31
AN1T-09707_at	AN10534	7.15	7.16	7.02		8.32	8.43	8.14		6.65	6.44	6.69
AN1T-10318_s_at	AN10536	8.61	8.46	8.42		8.63	8.73	8.86		9.63	9.38	9.75
AN1T-10533_s_at	AN4294	10.48	10.25	10.15		10.38	10.45	10.35		9.87	9.69	9.49
AN1T-10537_at	AN10539	10.56	11.14	11.30		10.16	9.92	10.23		11.32	11.30	11.46
AN1T-02361_at	AN1054	7.27	6.77	6.58		7.86	8.78	8.40		6.16	6.04	6.35
AN1T-07041_at	AN10540	11.61	11.48	11.44		11.41	11.67	11.46		11.79	11.61	11.90
AN1T-07047_at	AN10541	8.21	8.13	8.09		8.90	9.04	9.00		7.90	7.93	7.96
AN1T-07048_at	AN10542	8.25	8.18	8.22		8.08	8.03	8.26		8.29	8.32	8.57
AN1T-07056_at	AN10543	5.70	5.91	6.05		5.99	5.99	5.92		5.41	5.89	5.81
AN1T-07074_at	AN10544	9.74	9.33	9.53		9.56	9.90	9.74		9.56	9.52	9.34
AN1T-07040_at	AN10545	10.12	10.03	9.97		10.22	10.40	10.12		9.55	9.48	9.39
AN1T-07046_at	AN10546	10.19	10.19	10.17		9.85	9.74	9.75		10.22	10.14	10.22
AN1T-07075_at	AN10548	7.45	7.11	7.00		6.85	7.33	7.09		7.15	7.08	6.94
AN1T-02362_at	AN1055	8.69	8.77	8.69		9.14	9.20	9.28		9.22	9.27	9.30
AN1T-07057_at	AN10550	6.39	6.47	6.22		6.58	6.50	6.37		5.60	5.54	5.88
AN1T-08335_at	AN10551	10.51	11.10	10.78		9.09	9.12	9.10		10.32	10.32	10.36
AN1T-08344_at	AN10552	8.06	7.94	7.86		8.06	8.07	7.82		7.30	7.20	7.33
AN1T-08343_at	AN10554	6.07	5.90	5.74		6.89	6.77	6.71		6.49	6.40	6.53
AN1T-08772_at	AN10555	7.71	7.83	7.78		7.49	7.15	6.88		7.76	7.61	7.64
AN1T-08777_at	AN10556	10.28	10.12	10.09		10.51	10.60	10.63		10.38	10.25	10.33
AN1T-08803_a_at	AN10557	8.31	8.48	9.15		8.54	8.46	8.42		8.31	8.66	8.60
AN1T-08803_at	AN10557	9.50	9.87	10.36		9.65	9.53	9.77		9.62	9.90	9.75
AN1T-08771_at	AN10558	8.97	9.07	9.07		8.93	8.77	8.66		6.28	6.03	5.72
AN1T-08778_at	AN10559	9.87	10.37	10.59		8.76	8.60	9.26		10.46	10.50	11.03
AN1T-02363_at	AN1056	7.83	7.70	7.91		7.96	7.94	7.98		7.79	7.75	7.74
AN1T-08802_at	AN10560	7.41	7.33	7.38		7.59	7.98	7.72		7.18	7.00	7.07
AN1T-03501_at	AN10561	9.56	9.37	9.49		9.67	9.47	9.58		9.58	9.72	9.77
AN1T-03541_at	AN10562	9.48	9.75	9.88		9.76	9.43	9.69		9.84	9.83	9.86
AN1T-03545_at	AN10563	10.59	10.73	11.00		10.29	10.23	10.34		10.88	10.81	11.09
AN1T-03566_at	AN10564	9.20	8.83	8.81		8.96	9.18	8.87		8.40	8.25	8.10
AN1T-03601_at	AN10565	9.45	9.55	9.60		4.75	5.22	4.41		4.93	4.87	5.05
AN1T-03542_at	AN10566	7.37	7.39	7.42		7.54	7.54	7.34		7.48	7.35	7.22
AN1T-03565_at	AN10567	8.38	8.42	8.44		8.34	8.08	8.04		8.61	8.61	8.66
AN1T-03502_at	AN10568	11.67	11.46	11.37		11.43	11.47	11.35		11.22	11.06	11.07
AN1T-03546_at	AN10569	9.34	9.74	10.08		9.26	9.23	9.37		9.78	9.86	10.31
AN1T-02364_at	AN1057	10.99	11.10	11.25		10.72	10.69	10.71		11.20	11.15	11.49
AN1T-03602_at	AN10570	9.21	9.35	9.02		8.79	8.65	8.55		8.63	8.51	7.94
AN1T-07209_at	AN10571	3.67	3.16	3.82		3.18	2.57	3.47		2.79	3.31	3.11
AN1T-07222_at	AN10572	7.73	7.20	7.24		7.89	8.05	7.86		7.74	7.79	7.66
AN1T-07229_at	AN10573	6.34	6.54	6.16		7.32	7.80	8.36		5.08	5.21	5.74
AN1T-07240_at	AN10574	9.86	9.87	10.16		9.93	9.79	9.91		10.30	10.45	10.55
AN1T-07221_at	AN10575	12.68	12.87	12.76		12.91	13.00	13.05		10.79	10.79	10.83
AN1T-07228_at	AN10576	6.46	6.86	6.91		5.78	5.32	6.19		6.62	6.46	6.94
AN1T-07173_at	AN10577	10.10	10.01	10.02		10.41	10.61	10.35		9.79	9.66	9.68
AN1T-07239_at	AN10578	11.73	11.79	11.84		11.79	11.85	11.99		11.68	11.76	11.82
AN1T-07210_at	AN10579	6.14	6.19	6.15		6.37	6.49	6.55		6.47	6.74	6.71
AN1T-02365_at	AN1058	12.01	12.27	12.12		11.19	11.37	11.13		10.40	10.29	10.45
AN1T-04522_at	AN10580	9.11	9.05	9.07		9.75	10.25	10.47		9.64	9.63	9.49
AN1T-04542_at	AN10581	13.59	13.80	13.87		13.42	13.46	13.63		13.04	13.24	13.52
AN1T-04569_at	AN10582	6.57	6.47	6.39		7.29	7.51	7.56		7.40	7.24	7.37
AN1T-04590_at	AN10583	8.03	8.36	8.37		8.26	8.02	8.06		8.87	8.90	8.74
AN1T-04600_at	AN10584	11.14	11.23	11.40		10.89	10.55	10.83		11.32	11.29	11.39
AN1T-04568_at	AN10585	11.97	11.93	11.88		12.33	12.50	12.40		11.14	11.02	11.12
AN1T-04589_at	AN10586	9.43	9.54	9.56		9.01	8.83	8.82		9.27	9.23	9.20
AN1T-04507_at	AN11974	6.56	6.71	6.80		6.71	6.89	7.06		6.14	6.23	6.72
AN1T-04521_at	AN10588	6.44	5.96	5.29		8.83	8.94	8.23		5.53	5.56	5.63
AN1T-04543_at	AN10589	9.58	9.44	9.33		9.21	9.19	8.88		8.85	8.60	8.71
AN1T-02366_at	AN1059	11.73	11.70	11.82		11.14	11.36	11.54		10.13	10.21	10.23
AN1T-04588_at	AN10590	7.87	7.96	7.64		7.69	7.29	7.64		8.29	8.23	8.26
AN1T-04599_at	AN10591	8.28	8.25	8.42		8.21	8.46	8.32		8.52	8.48	8.47
AN1T-04527_at	AN10592	7.26	7.12	7.14		9.16	9.11	9.04		8.36	8.19	8.79
AN1T-04606_at	AN10593	6.44	6.86	6.81		6.63	6.34	7.02		7.53	7.87	7.96
AN1T-08212_at	AN10594	10.49	10.48	10.52		10.38	10.37	10.35		9.59	9.54	9.59
AN1T-08222_at	AN10595	11.07	10.92	10.77		11.27	11.51	11.14		9.77	9.59	9.47
AN1T-08211_at	AN10596	8.62	8.55	8.48		7.94	8.08	8.02		7.38	7.55	7.70
AN1T-08237_at	AN10597	8.52	8.62	8.50		8.53	8.27	8.24		8.23	8.12	7.87
AN1T-08223_at	AN10598	10.04	9.77	9.67		10.05	10.21	10.04		8.71	8.64	8.17
AN1T-10220_at	AN10599	6.42	5.75	4.89		8.07	8.43	8.04		5.36	4.96	4.75
AN1T-02367_at	AN1060	6.28	6.32	6.45		7.21	7.21	7.22		6.83	6.96	7.16
AN1T-10219_at	AN10599	8.02	7.80	7.83		8.61	8.67	8.45		8.34	8.27	8.11
AN1T-10110_at	AN10601	4.65	5.29	5.60		4.87	5.26	5.66		4.85	5.03	4.86
AN1T-10115_at	AN10602	7.08	7.33	7.23		7.44	7.50	7.22		7.46	7.39	6.89
AN1T-10121_at	AN10603	7.61	7.37	7.18		8.51	8.39	8.37		7.28	7.22	7.28
AN1T-10111_at	AN10604	10.10	9.83	9.64		9.57	9.59	9.47		9.36	9.18	8.75
AN1T-10114_at	AN10605	7.45	7.68	7.91		5.76	4.86	4.91		5.63	5.77	5.96
AN1T-10120_at	AN10606	8.58	8.53	8.52		8.92	8.84	8.93		8.55	8.48	8.03
AN1T-01186_at	AN10607	9.35	9.42	9.74		10.24	10.46	10.49		10.57	10.48	11.00
AN1T-01189_at	AN10608	5.04	5.41	5.07		5.24	4.88	5.12		5.13	5.32	4.74
AN1T-01219_at	AN10609	9.79	9.82	9.99		9.80	9.74	9.95		10.42	10.49	10.85
AN1T-02368_at	AN1061	9.70	9.62	9.77		9.27	9.35	9.44		9.65	9.44	9.37
AN1T-01310_at	AN10610	9.15	9.10	9.10		9.03	9.50	9.17		9.17	9.13	8.94
AN1T-01351_at	AN10611	8.83	8.98	8.98		8.57	8.59	8.59		8.59	8.62	8.42
AN1T-01389_at	AN10612	5.94	6.22	6.40		6.39	6.23	6.39		6.56	6.67	6.60
AN1T-01393_at	AN10613	5.07	5.45	5.79		5.66	5.28	5.34		6.41	6.35	6.22
AN1T-01236_at	AN10614	11.52	11.61	11.66		11.47	11.72	11.65		11.96	11.86	11.95
AN1T-01241_at	AN10615	10.54	10.55	10.49		10.64	11.00	10.85		10.33	10.39	10.27
AN1T-01187_at	AN10616	8.86	8.64	8.56		8.95	9.21	9.22		9.46	9.24	9.28
AN1T-01190_at	AN10617	7.22	7.06	7.11		6.50	6.74	6.74		6.88	6.83	6.89
AN1T-01218_at	AN10618	7.36	7.98	8.06		7.34	6.96	7.03		8.68	8.77	8.54
AN1T-01217_at	AN10619	8.04	8.10	8.41		7.68	7.55	7.73		8.16	8.11	8.30
AN1T-02369_at	AN1062	7.22	7.29	7.38		7.25	7.30	7.34		7.37	7.29	7.28
AN1T-01309_at	AN10620	7.96	7.76	7.72		7.78	7.68	7.75		7.88	7.83	7.68
AN1T-01350_at	AN10621	8.35	8.06	7.96		8.97	9.11	8.73		8.22	8.08	8.18
AN1T-01343_at	AN10622	8.80	8.85	9.19		8.53	8.34	8.81		9.36	9.55	9.61
AN1T-01390_at	AN10623	2.54	2.62	4.09		2.25	3.28	2.60		3.23	3.28	2.97
AN1T-01392_at	AN10624	3.94	3.03	3.63		3.58	2.43	4.06		3.91	3.56	3.26
AN1T-09107_at	AN10626	12.32	12.76	12.90		9.51	9.02	9.93		12.81	12.87	13.09
AN1T-09100_at	AN10627	8.50	8.72	8.62		8.21	8.47	8.37		8.16	8.05	7.90
AN1T-09109_at	AN10628	11.36	11.80	11.91		9.57	9.12	10.13		12.85	12.85	13.07
AN1T-09108_at	AN10629	11.21	11.73	11.95		9.06	8.52	9.75		12.74	12.83	13.00
AN1T-02370_at	AN1063	10.37	10.46	10.50		10.62	10.55	10.64		10.36	10.24	10.14
AN1T-09106_at	AN10631	11.95	12.29	12.34		8.72	8.23	9.12		12.63	12.53	12.62
AN1T-07577_at	AN10634	11.39	11.26	11.60		10.46	10.19	10.68		11.49	11.46	11.87
AN1T-07580_at	AN10635	6.51	6.34	6.07		7.81	7.67	7.68		6.08	5.94	5.96
AN1T-07585_at	AN10636	9.51	9.42	9.45		8.86	8.78	8.67		9.43	9.32	9.48
AN1T-07586_at	AN10637	10.97	11.03	11.22		10.35	10.41	10.53		11.01	11.04	11.30
AN1T-07591_at	AN10638	9.56	9.60	9.38		9.03	9.22	8.92		9.21	9.16	9.02
AN1T-07595_at	AN10639	9.63	9.48	9.44		9.15	9.04	8.87		8.78	8.58	8.45
AN1T-02371_at	AN1064	9.53	9.56	9.63		9.51	9.47	9.47		9.93	9.99	10.01
AN1T-07606_at	AN10640	7.43	7.47	7.54		7.29	7.30	7.33		7.44	7.51	7.53
AN1T-07587_at	AN10641	8.64	8.34	8.23		10.99	12.02	12.33		10.68	10.34	10.71
AN1T-07592_at	AN10642	8.60	8.73	8.43		7.67	7.36	7.73		8.14	8.23	8.27
AN1T-07584_at	AN10643	9.10	9.23	9.29		8.94	8.81	9.03		8.96	9.00	8.90
AN1T-07596_at	AN10644	9.27	9.11	8.95		9.46	9.50	9.76		9.45	9.42	9.43
AN1T-07581_at	AN10645	10.50	10.66	11.01		10.41	10.18	10.58		10.58	10.68	11.05
AN1T-07605_at	AN10646	10.12	10.47	10.81		10.40	10.36	10.68		11.26	11.22	11.74
AN1T-07578_at	AN10647	8.34	8.69	8.64		8.41	8.03	8.09		8.99	9.01	8.91
AN1T-05286_at	AN10648	7.86	8.24	8.25		8.05	8.16	7.91		7.67	7.84	7.40
AN1T-05349_at	AN12035	5.78	6.11	6.02		5.74	5.73	6.07		5.73	5.46	5.74
AN1T-02373_at	AN1065	9.03	8.93	8.94		9.17	9.46	9.34		9.30	9.29	9.39
AN1T-05313_at	AN10651	11.05	10.90	10.87		11.34	11.66	11.55		10.11	9.80	9.71
AN1T-05285_at	AN10652	9.99	9.76	9.35		9.93	9.91	9.81		8.56	8.42	7.96
AN1T-04143_at	AN10656	2.10	1.94	1.24		1.52	1.56	1.44		3.43	3.34	2.92
AN1T-04162_at	AN10657	5.21	5.27	5.89		6.37	6.62	6.19		5.23	4.96	5.41
AN1T-04169_at	AN10658	2.68	3.83	3.22		5.07	5.08	5.34		4.36	3.97	4.18
AN1T-04179_at	AN10659	6.53	6.33	5.99		7.02	6.20	5.79		9.04	8.84	8.47
AN1T-02374_at	AN1066	11.87	11.69	11.80		13.35	13.67	13.72		12.15	12.26	12.41
AN1T-04186_at	AN10660	8.37	8.89	9.02		5.40	5.30	5.12		8.40	8.33	8.72
AN1T-04217_at	AN10661	10.08	10.22	10.35		9.77	9.94	10.15		9.92	9.89	10.26
AN1T-04234_at	AN10662	4.90	5.06	5.03		5.48	6.19	5.85		5.07	5.18	4.92
AN1T-04216_at	AN10663	10.15	10.14	10.46		9.98	10.19	10.06		9.40	9.49	9.40
AN1T-04233_at	AN10664	12.64	12.61	12.51		13.00	13.10	13.19		13.16	13.16	13.29
AN1T-04144_at	AN10665	3.31	3.82	4.63		2.90	2.42	3.86		3.25	3.50	4.56
AN1T-04161_at	AN10666	5.50	5.84	5.89		5.90	5.38	5.74		5.91	5.58	6.20
AN1T-04170_at	AN10668	5.82	6.06	5.77		6.36	6.64	6.65		6.33	6.16	6.60
AN1T-04178_at	AN10659	4.02	4.54	4.19		4.66	4.49	4.39		4.44	4.19	4.82
AN1T-02375_at	AN1067	8.27	8.53	8.52		7.88	7.57	7.90		7.50	7.42	7.64
AN1T-04185_at	AN10670	7.37	7.36	7.31		7.51	7.65	7.50		7.37	7.24	7.02
AN1T-01815_at	AN10671	4.08	4.15	3.27		4.38	3.43	3.54		5.46	4.33	4.63
AN1T-01823_at	AN10672	6.78	6.54	6.06		9.31	10.18	9.20		6.18	6.16	6.46
AN1T-01870_at	AN10673	10.74	10.52	10.59		10.64	10.72	10.58		10.49	10.36	10.29
AN1T-01925_at	AN10675	10.40	10.40	10.48		10.65	10.67	10.68		9.78	9.69	10.06
AN1T-01955_at	AN10676	9.78	10.12	9.93		9.79	9.68	9.82		9.00	8.99	8.90
AN1T-01969_at	AN10677	7.94	7.93	7.81		8.31	8.06	8.32		8.59	8.58	8.97
AN1T-01981_at	AN10678	11.26	11.77	12.06		10.58	10.10	11.20		12.89	12.91	13.26
AN1T-01824_at	AN10679	6.34	6.62	6.81		7.40	7.50	7.61		6.89	6.86	7.00
AN1T-02376_at	AN1068	6.65	7.24	7.73		7.31	7.23	7.54		7.00	7.14	7.73
AN1T-01871_at	AN10680	8.54	8.69	8.74		8.38	8.43	8.52		8.77	8.84	8.60
AN1T-01924_at	AN10681	12.60	12.56	12.51		12.37	12.54	12.50		12.46	12.42	12.33
AN1T-01970_at	AN10682	10.56	10.51	10.86		10.05	10.16	10.17		10.54	10.53	10.81
AN1T-01982_at	AN10678	6.85	7.78	8.16		7.04	6.66	7.27		7.60	7.89	8.63
AN1T-01949_at	AN11815	6.46	6.67	6.45		6.16	5.93	6.16		6.08	6.09	6.32
AN1T-01971_at	AN10685	10.77	10.99	10.91		10.74	10.87	10.79		10.02	9.98	10.11
AN1T-01968_at	AN10686	9.45	9.34	9.22		9.91	9.52	9.86		9.68	9.62	9.33
AN1T-01816_at	AN10671	0.16	2.98	0.04		1.36	0.00	1.56		1.60	0.75	2.67
AN1T-01956_at	AN10689	5.39	5.26	5.33		7.28	7.65	7.43		6.24	6.11	6.05
AN1T-02377_at	AN1069	11.21	11.28	11.33		10.87	10.77	10.85		11.02	11.13	11.21
AN1T-09201_at	AN10690	7.34	7.51	7.66		7.88	7.82	7.87		8.28	8.62	8.65
AN1T-09205_at	AN10691	3.33	3.84	3.81		4.92	5.07	4.63		4.14	3.75	4.58
AN1T-09209_at	AN10692	3.70	4.45	3.00		3.42	3.32	3.95		4.15	4.26	4.83
AN1T-09215_at	AN10693	6.45	6.75	6.59		7.32	7.00	7.34		6.71	6.93	7.15
AN1T-09219_at	AN10694	7.69	7.09	6.99		9.12	9.35	8.95		6.84	6.87	6.75
AN1T-09216_at	AN10693	11.22	11.41	11.53		10.80	10.70	11.00		11.34	11.27	11.48
AN1T-09218_at	AN10696	9.17	9.18	9.10		9.47	9.28	9.28		8.80	8.61	8.38
AN1T-09200_at	AN10697	9.30	9.02	8.95		9.35	9.18	9.28		8.61	8.65	8.27
AN1T-09206_at	AN10698	8.31	6.90	6.90		9.22	9.78	9.01		6.10	6.13	6.11
AN1T-09208_at	AN10699	11.22	11.47	11.70		10.48	10.38	10.87		12.45	12.36	12.71
AN1T-01441_at	AN10700	7.67	7.12	6.93		9.59	9.51	9.40		6.88	6.72	6.53
AN1T-01458_at	AN10701	11.19	11.44	11.68		11.13	10.92	11.26		11.94	12.00	12.15
AN1T-01498_at	AN10702	10.58	10.23	10.22		10.55	10.42	10.52		9.97	9.81	9.76
AN1T-01508_at	AN10703	12.44	12.10	12.28		9.58	9.73	9.98		11.54	11.53	12.11
AN1T-01573_at	AN10704	5.88	5.49	5.58		5.72	5.66	5.61		5.82	6.07	5.96
AN1T-01576_at	AN10705	9.76	9.92	9.90		10.27	10.20	10.19		10.59	10.59	10.98
AN1T-01580_at	AN10706	11.03	11.59	11.88		11.40	11.48	11.91		11.56	11.80	12.21
AN1T-01584_at	AN10707	8.65	8.53	8.53		8.56	8.44	8.46		8.91	8.91	8.83
AN1T-01597_at	AN10708	11.75	11.73	11.68		11.91	11.84	11.81		11.82	11.62	11.84
AN1T-01610_at	AN10709	12.19	12.02	11.99		12.39	12.54	12.33		11.81	11.74	11.45
AN1T-02381_at	AN1071	4.73	4.06	3.83		5.10	5.15	5.18		5.13	5.10	5.03
AN1T-01581_at	AN10710	10.68	10.48	10.16		10.47	10.50	10.24		9.35	9.03	9.02
AN1T-01582_at	AN10711	9.48	9.52	9.58		9.55	9.73	9.68		9.41	9.64	9.61
AN1T-01459_at	AN10712	11.20	11.47	11.45		11.14	11.11	11.21		11.24	11.20	11.06
AN1T-01499_at	AN10713	9.81	9.77	9.76		9.69	9.81	9.75		10.22	10.13	10.11
AN1T-01509_at	AN10714	12.80	12.58	12.76		9.79	9.87	9.86		8.66	8.49	8.26
AN1T-01583_at	AN10715	3.26	3.72	3.92		4.57	4.23	4.42		3.96	3.70	4.20
AN1T-01598_at	AN10716	9.65	9.75	9.67		9.69	9.41	9.52		10.02	9.91	9.82
AN1T-01609_a_at	AN10718	10.28	9.86	9.58		10.40	10.42	10.31		9.22	8.83	8.65
AN1T-01609_at	AN10718	10.73	10.50	10.15		10.96	10.90	10.89		9.55	9.18	9.09
AN1T-01614_at	AN10719	10.78	10.66	10.56		10.64	10.50	10.63		10.12	10.01	9.84
AN1T-02382_at	AN1072	5.59	5.97	5.83		5.72	5.69	5.86		6.31	6.11	6.32
AN1T-01403_at	AN10720	7.19	7.06	6.93		7.05	7.28	7.28		6.72	6.57	6.50
AN1T-01612_at	AN10721	9.91	10.06	9.92		9.86	9.54	9.87		10.16	10.09	10.08
AN1T-01469_at	AN10722	9.01	8.85	8.74		9.18	9.25	9.27		9.30	9.36	9.61
AN1T-01440_at	AN10723	6.81	6.43	6.31		7.28	7.14	7.48		7.94	7.53	7.72
AN1T-01577_at	AN10705	7.81	8.26	8.18		8.83	8.47	8.92		8.75	8.92	9.32
AN1T-01592_at	AN10728	7.28	7.09	7.15		6.57	6.87	6.79		6.72	6.64	6.61
AN1T-02383_at	AN1073	7.56	7.47	7.69		5.90	5.60	5.37		4.79	4.76	4.92
AN1T-01465_at	AN10731	7.63	7.54	7.46		8.48	8.10	8.23		6.56	6.56	5.88
AN1T-04382_at	AN10732	9.39	9.32	9.40		9.36	9.43	9.23		9.32	9.15	9.37
AN1T-04405_at	AN10733	9.89	9.60	9.89		7.09	7.61	7.48		7.86	7.83	7.95
AN1T-04424_at	AN10734	9.45	9.07	9.26		9.46	9.55	9.47		9.39	9.39	9.41
AN1T-04437_at	AN10735	10.23	9.84	9.77		10.26	10.43	10.39		9.22	9.14	9.07
AN1T-04444_at	AN10736	12.17	12.22	12.51		11.97	12.19	12.32		12.27	12.28	12.54
AN1T-04388_at	AN10737	8.54	8.37	8.18		8.46	8.47	8.35		7.60	7.50	7.46
AN1T-04383_at	AN10738	8.24	8.55	8.64		9.20	9.26	9.37		9.20	9.16	9.19
AN1T-04376_at	AN5799	4.57	5.07	5.14		5.94	5.40	5.81		5.88	5.93	6.48
AN1T-02385_at	AN1074	11.20	11.06	11.24		12.49	12.34	12.07		11.15	10.93	11.28
AN1T-04425_at	AN10740	12.00	12.04	11.95		12.10	12.24	12.29		11.98	11.92	11.88
AN1T-04404_at	AN10741	9.60	9.60	9.69		10.40	10.75	10.50		9.55	9.50	9.54
AN1T-04456_at	AN10743	10.87	10.68	10.51		10.97	11.16	10.99		10.10	9.96	9.89
AN1T-04416_at	AN10745	11.45	11.34	11.49		12.93	12.89	12.35		11.07	11.08	11.26
AN1T-04417_at	AN10746	7.93	7.55	7.53		7.53	7.78	7.99		7.92	7.89	7.86
AN1T-04418_at	AN10747	9.69	9.77	9.91		9.80	9.96	9.87		9.43	9.42	9.57
AN1T-04464_at	AN10748	7.54	7.51	8.10		6.87	6.64	6.62		6.67	6.90	7.30
AN1T-04466_at	AN5875	6.55	6.77	6.92		6.85	6.47	6.62		7.59	7.60	7.45
AN1T-02386_at	AN1075	9.46	9.50	9.74		9.47	9.32	9.56		10.17	10.10	10.45
AN1T-04436_at	AN10750	8.59	8.43	8.22		8.77	9.04	8.83		7.78	7.54	7.65
AN1T-04445_at	AN10736	7.78	8.11	8.01		8.56	7.71	8.48		8.05	7.85	8.98
AN1T-04457_at	AN10752	11.38	11.39	11.58		11.20	11.54	11.51		11.21	11.16	11.51
AN1T-07124_at	AN10753	9.01	9.07	8.86		8.75	8.72	8.69		9.60	9.45	9.12
AN1T-07129_at	AN10754	9.54	9.40	9.39		9.24	9.28	9.31		9.42	9.41	9.48
AN1T-07137_at	AN10755	7.21	6.78	6.37		8.76	9.04	8.57		6.57	6.53	6.40
AN1T-07167_at	AN10756	8.92	8.77	8.74		9.36	9.51	9.43		9.10	9.01	9.13
AN1T-07128_at	AN10757	8.60	8.62	8.71		7.88	7.95	7.98		9.12	9.14	9.31
AN1T-07166_at	AN10758	9.88	9.65	9.80		9.39	9.47	9.58		9.79	9.74	9.92
AN1T-02387_at	AN1076	9.29	9.09	9.12		9.51	9.29	9.49		9.15	9.07	8.95
AN1T-07123_at	AN10760	9.93	9.80	9.93		9.83	9.84	9.78		9.44	9.51	9.75
AN1T-07154_at	AN10761	12.60	12.37	12.46		13.64	14.03	14.00		11.16	11.47	11.61
AN1T-07136_at	AN10762	7.57	7.24	6.91		8.26	8.37	8.16		7.76	7.50	7.43
AN1T-08720_at	AN10763	10.16	10.12	10.00		10.31	10.32	10.34		10.01	9.85	9.58
AN1T-08721_at	AN10764	7.06	6.50	6.64		7.75	8.03	7.61		6.18	6.18	6.50
AN1T-09865_at	AN10765	10.74	10.61	10.49		11.05	11.04	10.91		10.78	10.71	10.58
AN1T-09870_at	AN10766	3.39	4.14	3.67		3.74	3.47	3.47		3.12	3.48	4.59
AN1T-09866_at	AN10767	8.12	7.94	7.83		7.98	7.96	7.71		7.20	6.94	7.07
AN1T-05102_at	AN10769	8.99	8.96	9.02		9.10	8.88	9.19		9.71	9.68	10.08
AN1T-02388_at	AN1077	6.51	6.39	6.56		5.76	5.87	5.57		5.67	5.62	5.69
AN1T-05127_at	AN10770	5.27	5.55	5.15		5.52	4.46	5.31		5.47	5.26	5.44
AN1T-05101_at	AN10771	10.01	10.49	10.87		9.63	9.41	9.91		10.87	10.96	11.36
AN1T-05093_at	AN6072	3.47	3.77	3.92		4.77	4.75	5.15		5.11	4.61	4.88
AN1T-05132_at	AN10773	7.84	8.03	7.93		7.91	7.76	7.80		7.56	7.53	7.34
AN1T-05066_at	AN6045	7.89	7.86	7.89		7.83	7.84	8.07		7.80	7.74	7.83
AN1T-05128_at	AN10775	6.26	6.38	6.32		6.14	6.05	6.05		7.30	7.40	7.30
AN1T-05563_at	AN10776	5.49	5.56	5.68		5.38	5.67	5.75		5.73	5.63	5.98
AN1T-05616_at	AN10777	7.59	7.79	8.08		7.64	7.84	7.80		8.47	8.73	8.97
AN1T-05627_at	AN10778	9.32	9.10	9.31		9.99	10.49	10.60		9.05	9.15	8.89
AN1T-05640_at	AN10779	8.18	8.85	9.36		8.48	8.68	8.69		8.67	8.85	9.07
AN1T-02389_at	AN1078	6.86	6.79	6.82		6.71	6.63	6.38		5.86	6.18	6.08
AN1T-05650_at	AN10780	8.42	8.54	8.77		8.04	7.94	8.28		9.26	9.30	9.65
AN1T-05653_at	AN10781	9.06	9.21	9.27		8.86	8.79	8.92		9.10	9.15	9.32
AN1T-05659_at	AN10782	10.43	11.15	11.64		11.40	11.29	11.73		11.93	12.02	12.62
AN1T-05617_at	AN10783	11.12	11.04	10.98		11.38	11.60	11.31		9.72	9.49	9.65
AN1T-05652_at	AN10784	8.56	8.46	8.34		8.65	8.63	8.65		8.70	8.77	8.64
AN1T-05660_at	AN10785	9.66	9.73	9.67		9.77	9.56	9.67		9.85	9.79	9.78
AN1T-05635_at	AN6200	5.56	5.41	5.76		5.55	5.51	5.51		6.23	6.32	6.21
AN1T-05628_at	AN10788	9.04	8.88	9.06		8.67	8.97	8.84		9.11	8.95	9.22
AN1T-05641_at	AN10789	10.85	10.77	10.83		10.57	10.77	10.65		10.21	10.08	10.08
AN1T-02391_at	AN1079	8.01	7.90	7.90		7.87	8.03	7.86		8.42	8.49	8.35
AN1T-05651_at	AN10790	10.09	10.47	10.60		9.91	9.81	9.94		9.69	9.82	9.88
AN1T-09907_at	AN10791	8.87	8.88	9.00		9.14	9.23	9.10		8.72	8.80	8.67
AN1T-09916_at	AN10793	8.24	7.91	7.77		8.69	8.58	8.31		9.50	9.31	9.22
AN1T-09908_at	AN10794	9.42	9.38	9.56		9.42	9.58	10.12		9.30	9.47	9.61
AN1T-09913_at	AN10795	6.20	5.74	6.04		8.28	8.65	8.23		6.51	6.51	6.51
AN1T-09917_at	AN10796	5.87	6.48	6.86		5.51	5.56	5.10		7.16	6.59	7.18
AN1T-02737_at	AN10797	10.38	10.13	10.14		10.58	10.81	10.70		9.00	8.90	8.92
AN1T-02768_at	AN10798	9.52	9.93	9.82		9.35	9.17	9.24		9.69	9.77	9.57
AN1T-02783_at	AN10799	9.21	9.22	9.13		8.58	8.41	8.48		9.20	9.11	8.92
AN1T-02393_at	AN1080	8.83	8.87	8.66		9.18	9.19	9.25		7.63	7.68	7.49
AN1T-02795_at	AN10800	9.25	9.29	9.40		9.23	9.44	9.32		9.43	9.47	9.31
AN1T-02803_at	AN10801	8.59	8.52	8.40		8.53	8.79	8.76		8.11	8.03	7.97
AN1T-02735_at	AN10805	9.25	9.10	9.15		8.91	8.73	9.34		9.45	9.39	9.64
AN1T-02769_at	AN10806	9.49	9.73	10.10		9.24	9.12	9.26		9.58	9.66	9.97
AN1T-02784_at	AN10807	10.22	10.24	10.41		10.20	10.55	10.33		9.77	9.95	9.98
AN1T-02794_at	AN10808	8.44	8.52	8.83		8.33	8.77	8.60		8.69	9.01	9.10
AN1T-02802_at	AN10809	9.40	9.63	9.70		9.69	9.69	10.01		9.72	9.68	10.08
AN1T-02394_at	AN1081	8.58	8.69	8.58		8.45	8.49	8.92		8.89	8.82	8.68
AN1T-03718_at	AN10811	6.86	5.87	5.63		8.82	9.26	8.82		5.32	5.89	6.20
AN1T-03721_at	AN10812	4.69	4.70	4.86		6.38	6.82	6.54		5.92	5.86	6.14
AN1T-03744_at	AN10813	6.91	6.08	6.34		2.29	3.82	3.39		1.90	2.42	3.64
AN1T-03748_at	AN10814	4.26	2.70	3.55		3.30	3.09	3.08		3.93	4.26	4.59
AN1T-03719_at	AN10815	6.63	6.20	5.98		8.68	8.77	8.18		6.28	6.27	6.26
AN1T-03678_at	AN10816	8.88	8.85	8.73		9.32	9.23	9.03		8.87	8.88	8.72
AN1T-03669_at	AN10818	3.94	4.03	3.64		3.27	3.40	3.69		3.69	3.09	4.10
AN1T-03720_at	AN10819	7.24	6.76	6.72		8.07	7.51	7.72		7.12	7.27	7.41
AN1T-02395_at	AN1082	10.16	10.21	10.29		10.40	10.30	10.30		10.16	10.17	9.98
AN1T-03743_at	AN10820	9.53	9.95	9.81		6.76	6.89	7.07		7.14	7.32	7.40
AN1T-03747_at	AN10821	5.48	5.01	4.78		4.21	4.34	4.24		5.13	4.24	4.61
AN1T-06534_at	AN10822	10.33	10.24	10.25		10.32	10.27	10.47		10.48	10.36	10.58
AN1T-06541_at	AN10823	9.41	9.56	9.68		9.15	8.95	9.21		9.85	9.88	9.90
AN1T-06551_at	AN10824	11.09	11.13	11.17		10.31	10.28	10.40		10.61	10.62	10.90
AN1T-06561_at	AN10825	9.36	9.58	9.92		9.03	9.10	9.23		9.53	9.61	9.92
AN1T-06535_at	AN10826	9.34	9.44	9.43		9.65	9.33	9.55		9.11	9.12	8.99
AN1T-06538_at	AN10827	9.50	9.38	9.38		9.53	9.59	9.65		9.59	9.38	9.60
AN1T-02396_at	AN1083	9.32	9.21	9.25		9.07	8.71	9.01		9.57	9.49	9.38
AN1T-06552_at	AN10832	8.86	8.59	8.48		8.59	8.33	8.41		8.95	8.82	8.67
AN1T-06560_at	AN10833	7.41	7.36	7.48		7.53	7.65	7.46		7.05	7.21	7.24
AN1T-04968_at	AN10834	8.92	8.87	8.63		9.71	9.85	9.68		7.88	7.87	7.44
AN1T-04978_at	AN10835	8.85	8.90	8.87		8.53	8.61	8.49		8.86	8.96	8.82
AN1T-04994_at	AN10836	8.83	8.44	8.07		11.62	11.73	11.51		5.40	5.29	5.18
AN1T-05013_at	AN10837	10.29	10.52	10.52		10.32	10.10	10.27		10.85	10.97	10.82
AN1T-05041_at	AN10838	6.26	6.51	6.32		6.70	6.42	6.72		6.55	6.62	6.95
AN1T-04979_at	AN10839	10.61	10.99	11.29		10.50	10.48	10.91		11.49	11.56	11.91
AN1T-02397_at	AN1084	11.25	11.19	11.14		11.25	11.45	11.36		10.98	10.90	10.92
AN1T-05012_at	AN12012	9.10	9.35	9.57		8.48	8.35	8.73		9.23	9.33	9.68
AN1T-04967_at	AN10841	8.84	8.82	8.61		9.33	9.21	9.13		8.86	8.58	8.86
AN1T-04993_at	AN10842	11.41	11.11	10.81		13.25	13.12	13.18		11.45	11.16	11.44
AN1T-05040_at	AN10843	5.82	5.84	5.71		8.37	8.44	8.16		6.16	6.30	6.40
AN1T-03408_at	AN10844	10.81	10.64	10.71		10.63	11.02	11.17		9.92	10.09	10.15
AN1T-03411_at	AN10845	10.15	9.86	9.56		9.84	9.81	9.72		7.75	7.74	7.43
AN1T-03402_at	AN10847	13.09	13.24	13.36		13.45	13.62	13.75		13.10	13.12	13.25
AN1T-03410_at	AN10848	6.70	6.61	6.54		7.88	7.65	7.41		7.61	7.67	7.38
AN1T-03407_at	AN10849	10.05	9.93	10.07		9.92	10.21	10.07		9.73	9.70	9.90
AN1T-02398_at	AN1085	11.84	11.60	11.70		11.15	11.27	11.29		11.37	11.30	11.56
AN1T-03393_at	AN6708	5.63	5.25	5.13		5.55	5.86	5.84		5.51	5.54	5.63
AN1T-03421_at	AN10851	8.45	8.46	8.40		8.09	7.85	7.94		8.43	8.45	8.00
AN1T-03382_at	AN6698	5.54	6.15	5.75		5.89	5.67	5.87		6.23	6.21	6.51
AN1T-03406_at	AN10853	8.96	8.86	8.75		8.94	8.71	8.92		9.29	9.15	9.29
AN1T-04659_at	AN10854	10.19	10.20	10.18		10.55	10.79	11.08		9.89	9.90	9.96
AN1T-04664_at	AN10855	8.43	8.48	8.48		8.45	8.28	8.19		8.79	8.77	8.87
AN1T-04720_s_at	AN9534	6.92	7.34	7.26		7.23	6.54	7.30		7.57	7.64	7.65
AN1T-04665_at	AN10857	9.69	9.89	10.08		10.04	9.85	10.16		10.68	10.49	11.18
AN1T-04719_at	AN10858	9.60	9.65	9.73		9.54	9.56	9.66		9.92	9.83	10.05
AN1T-04628_at	AN6821	5.65	5.59	6.06		4.13	4.64	4.59		5.90	6.07	6.19
AN1T-04660_at	AN10860	4.55	4.46	4.81		4.52	4.79	4.68		5.31	5.46	5.25
AN1T-08915_at	AN10861	7.36	7.62	7.56		6.89	6.79	6.66		5.62	5.87	6.19
AN1T-08932_at	AN10862	5.69	5.50	5.80		5.60	6.30	6.05		5.00	4.87	5.11
AN1T-08935_at	AN10863	9.45	9.39	8.98		10.03	9.97	10.09		8.44	8.53	8.12
AN1T-08933_at	AN10864	8.00	7.13	6.95		9.69	9.76	9.63		8.73	8.55	8.53
AN1T-08934_at	AN10865	9.66	9.89	9.66		9.33	9.08	9.33		9.68	9.66	9.51
AN1T-08916_at	AN10866	8.32	7.95	7.71		9.99	10.17	10.07		10.14	10.01	10.15
AN1T-08917_at	AN10867	4.48	4.56	5.11		5.52	5.31	5.07		4.78	4.16	5.14
AN1T-08918_at	AN10868	5.33	5.48	5.26		5.95	6.09	5.81		5.50	5.66	5.93
AN1T-10071_at	AN10869	5.17	5.22	5.34		5.88	6.03	5.73		5.32	5.02	5.59
AN1T-05776_at	AN10871	9.40	9.51	9.50		9.75	9.49	9.85		9.02	9.06	9.01
AN1T-05784_at	AN10872	11.82	11.37	11.28		11.46	11.83	11.43		10.61	10.49	10.23
AN1T-05787_at	AN10873	10.36	10.38	10.51		10.10	9.97	10.00		10.09	10.12	10.21
AN1T-05788_at	AN10874	10.70	10.81	10.89		10.86	10.85	10.93		10.67	10.68	10.73
AN1T-05790_at	AN10875	8.47	8.45	8.46		7.18	6.97	6.78		6.16	5.92	5.86
AN1T-05840_at	AN10876	9.28	9.51	9.28		8.08	8.18	7.68		4.65	4.64	4.98
AN1T-05783_at	AN10877	9.47	9.48	9.52		9.96	10.18	10.59		10.38	10.35	10.61
AN1T-05786_at	AN10878	9.66	9.57	9.65		10.02	9.92	9.95		10.14	10.10	9.95
AN1T-05789_at	AN10879	10.07	9.99	10.12		9.81	9.66	9.88		10.13	10.11	10.26
AN1T-02402_at	AN1088	8.62	8.77	8.54		10.28	10.02	9.61		6.23	6.12	5.48
AN1T-05839_at	AN10880	10.20	10.09	10.03		11.17	11.53	11.80		10.87	10.63	10.95
AN1T-05791_at	AN10882	8.87	8.76	8.71		8.49	8.63	8.32		8.41	8.28	8.16
AN1T-09164_at	AN10883	3.73	3.99	4.69		3.42	3.65	3.78		5.38	5.19	5.53
AN1T-09170_at	AN10884	3.83	4.54	3.72		3.98	4.26	3.88		4.35	4.22	4.45
AN1T-09181_at	AN10885	6.75	6.73	6.86		6.76	6.62	6.32		5.74	6.03	6.29
AN1T-09184_at	AN10886	10.74	10.17	9.78		10.69	10.41	9.86		5.94	6.57	5.34
AN1T-09185_at	AN10887	10.46	10.11	10.04		10.42	10.17	9.37		4.96	5.43	5.40
AN1T-09165_at	AN10888	4.89	4.93	5.60		4.53	5.57	5.13		5.30	5.10	5.55
AN1T-09169_at	AN10884	3.60	3.75	4.10		6.78	7.63	7.28		5.21	5.30	6.55
AN1T-02403_at	AN1089	10.54	10.86	11.32		11.34	11.44	11.72		11.01	11.14	11.51
AN1T-09180_at	AN10885	4.36	5.24	4.93		5.26	4.98	4.85		5.54	5.86	5.81
AN1T-08579_at	AN10891	6.00	6.34	6.08		6.58	6.55	6.34		6.09	6.36	6.39
AN1T-08584_at	AN10892	6.54	6.72	6.89		6.69	6.48	6.72		6.72	6.86	7.01
AN1T-08598_at	AN10893	6.04	5.84	6.29		5.30	5.83	5.25		5.23	5.30	5.43
AN1T-08616_at	AN10894	5.67	5.61	5.74		5.78	6.20	6.60		5.45	5.87	6.19
AN1T-08599_at	AN10895	4.77	4.98	4.09		5.44	5.32	5.06		5.12	5.40	5.18
AN1T-08583_at	AN10896	9.71	9.75	9.63		8.36	8.22	8.24		7.58	7.71	7.58
AN1T-08578_at	AN10897	2.97	3.68	2.08		3.46	3.78	2.59		2.55	3.90	3.30
AN1T-08577_at	AN10898	9.34	9.04	8.69		8.65	9.27	9.11		6.77	6.64	6.09
AN1T-08615_at	AN10894	5.04	5.02	5.19		4.76	5.01	5.14		5.22	5.37	5.47
AN1T-02404_at	AN1090	8.75	8.74	8.84		8.44	8.64	8.56		8.88	8.95	8.61
AN1T-06945_at	AN10901	8.69	8.37	8.44		11.48	11.52	10.93		7.86	7.90	8.15
AN1T-06979_at	AN10902	6.60	7.12	7.10		6.55	6.67	6.43		5.36	5.21	5.41
AN1T-06944_at	AN10903	8.20	8.44	8.29		9.74	9.78	10.19		8.15	8.23	8.33
AN1T-06978_at	AN10905	10.29	10.00	9.71		10.52	10.40	10.30		8.86	8.70	8.19
AN1T-08811_at	AN10907	4.83	4.32	4.02		4.51	4.96	4.50		4.61	4.75	4.68
AN1T-08817_at	AN10908	5.71	5.64	5.30		6.15	6.34	6.00		5.78	5.35	5.60
AN1T-08829_at	AN10909	7.59	7.30	7.45		8.05	8.09	8.18		8.15	8.33	7.91
AN1T-08832_at	AN10910	7.56	6.93	7.07		10.19	10.81	9.29		6.13	6.04	6.14
AN1T-08810_at	AN10912	6.11	6.08	6.25		5.76	5.69	5.75		6.12	6.53	6.63
AN1T-08818_at	AN10913	5.85	5.69	5.61		5.75	6.08	5.95		5.12	5.14	4.67
AN1T-08819_at	AN10914	3.94	4.51	3.70		4.00	3.56	3.68		5.09	4.92	5.53
AN1T-08830_at	AN10915	8.09	8.42	8.54		7.00	7.06	7.06		7.91	8.16	8.08
AN1T-08833_at	AN10916	4.14	4.73	4.77		5.44	4.75	5.83		5.13	4.57	5.37
AN1T-10089_at	AN10917	8.91	8.83	8.75		8.74	8.81	8.67		8.24	8.34	8.13
AN1T-10090_at	AN10918	10.36	10.37	10.50		10.11	10.14	10.08		10.46	10.39	10.76
AN1T-10321_at	AN10920	5.90	5.51	5.40		5.59	5.68	5.40		5.67	5.70	5.55
AN1T-10322_at	AN10921	6.04	5.91	6.48		7.16	7.70	6.89		5.30	4.90	5.00
AN1T-08516_at	AN10922	9.56	9.76	9.80		9.54	9.51	9.53		9.85	9.95	9.75
AN1T-08541_at	AN10923	9.81	9.81	9.90		9.82	9.97	10.01		9.89	9.87	9.73
AN1T-08548_at	AN10924	9.29	9.14	8.94		9.31	9.16	9.21		9.50	9.36	9.33
AN1T-08542_at	AN10925	7.80	7.72	7.57		7.70	7.50	7.46		7.17	6.75	6.95
AN1T-08526_at	AN7293	7.21	7.79	8.66		7.69	7.63	7.56		8.81	8.75	9.14
AN1T-08549_at	AN10927	8.09	7.75	7.82		7.46	7.66	7.54		8.53	8.38	8.32
AN1T-08517_at	AN10928	8.90	8.81	8.90		7.25	7.01	7.24		7.99	8.15	8.17
AN1T-05358_at	AN10929	10.83	10.81	10.81		10.61	10.65	10.56		10.64	10.46	10.61
AN1T-02408_at	AN1093	9.98	9.97	10.07		10.02	10.05	10.03		10.54	10.46	10.67
AN1T-05378_at	AN10930	7.94	8.32	8.33		6.95	6.59	6.68		5.97	5.27	5.65
AN1T-05393_at	AN10931	4.46	4.80	5.06		4.01	4.24	4.23		4.22	3.95	4.18
AN1T-05399_at	AN10932	6.01	6.11	5.99		6.49	6.45	6.04		6.24	6.38	6.28
AN1T-05409_at	AN10933	4.24	4.70	4.97		4.36	3.97	5.00		4.75	4.63	5.57
AN1T-05359_at	AN10934	10.45	10.51	10.65		9.88	9.89	9.99		10.60	10.59	10.59
AN1T-05398_at	AN10935	7.71	7.50	7.23		8.96	9.51	9.17		7.11	6.92	6.90
AN1T-05377_at	AN10936	7.38	7.66	7.28		7.29	7.19	7.31		8.16	8.04	7.97
AN1T-05394_at	AN10937	6.15	5.47	5.54		8.63	8.74	8.08		5.92	6.12	6.03
AN1T-05395_at	AN10938	6.09	4.89	4.38		7.72	8.38	8.16		8.96	8.48	9.07
AN1T-05408_at	AN10939	5.44	5.58	5.83		4.60	4.60	5.16		5.94	6.18	6.14
AN1T-02409_at	AN1094	9.88	9.77	10.16		10.31	10.31	10.58		9.72	9.79	9.92
AN1T-00980_at	AN10940	8.40	8.59	8.76		8.39	8.44	8.69		8.39	8.67	8.84
AN1T-00999_at	AN10941	9.59	9.42	9.47		9.92	10.06	9.95		9.65	9.77	9.80
AN1T-01003_at	AN10942	10.56	10.32	10.27		10.57	10.61	10.47		10.61	10.42	10.68
AN1T-01052_at	AN10943	9.67	9.81	9.74		9.51	9.19	9.28		10.55	10.39	10.44
AN1T-01053_at	AN10944	9.79	9.58	9.55		9.64	9.64	9.61		9.95	9.90	9.93
AN1T-01077_at	AN10945	9.98	9.64	9.51		10.36	10.57	10.62		9.31	9.23	9.00
AN1T-01079_at	AN10946	9.68	9.48	9.67		9.65	10.01	9.77		9.88	9.81	9.91
AN1T-01093_at	AN10947	8.47	8.72	8.65		7.82	7.69	7.82		8.34	8.44	8.70
AN1T-01144_at	AN10948	4.61	3.85	4.69		4.47	4.14	4.56		3.77	4.19	4.15
AN1T-01153_at	AN10949	12.82	12.58	12.40		12.37	12.47	12.48		12.65	12.53	12.39
AN1T-02410_at	AN1095	9.18	9.16	9.13		8.94	8.97	9.08		9.07	8.89	9.08
AN1T-01164_at	AN10950	9.69	9.39	9.31		9.88	10.08	9.92		9.00	8.94	8.83
AN1T-01169_at	AN10951	7.51	7.73	7.39		4.33	4.56	3.95		4.67	4.34	4.83
AN1T-01183_at	AN10952	9.29	8.97	8.81		8.91	9.10	8.96		8.49	8.39	8.22
AN1T-01001_at	AN10953	9.61	9.67	9.61		8.98	8.58	8.66		9.03	9.00	8.70
AN1T-01002_at	AN10954	9.86	9.75	9.73		9.54	9.45	9.48		9.70	9.53	9.48
AN1T-01051_at	AN10955	8.21	8.23	7.87		8.39	7.98	7.88		8.68	8.51	8.15
AN1T-01054_at	AN10956	10.30	10.29	10.26		9.78	9.70	9.89		9.88	9.98	10.01
AN1T-01076_at	AN10957	4.80	5.53	5.07		6.88	6.50	6.85		5.79	5.38	5.94
AN1T-01075_at	AN10958	6.47	6.63	6.48		6.36	6.55	6.42		6.10	6.04	6.28
AN1T-01080_at	AN10959	7.51	7.23	7.05		9.02	9.43	9.24		8.00	7.77	7.55
AN1T-02411_at	AN1096	10.29	10.35	10.33		9.55	9.57	9.78		10.40	10.21	10.17
AN1T-01094_at	AN10960	8.84	8.21	8.02		8.27	7.88	8.12		7.33	6.89	6.92
AN1T-01143_at	AN10961	9.82	10.14	10.00		6.93	6.88	6.85		6.22	6.46	6.24
AN1T-01163_at	AN10962	8.16	8.47	8.41		8.30	8.02	8.39		8.87	8.85	8.71
AN1T-01162_at	AN10963	9.55	9.76	9.70		9.59	9.36	9.58		9.78	9.79	9.65
AN1T-01161_at	AN10964	12.57	12.28	12.13		12.26	12.21	12.18		11.09	11.04	10.85
AN1T-01185_at	AN10966	10.70	10.84	10.73		10.91	10.68	10.80		10.51	10.45	10.29
AN1T-00986_at	AN10967	8.82	9.06	9.17		9.11	9.35	9.40		9.19	9.22	9.35
AN1T-01168_at	AN10969	4.90	4.75	4.80		4.55	4.30	4.31		5.02	4.71	4.90
AN1T-02412_at	AN1097	11.94	11.92	12.04		12.10	12.29	12.31		11.85	11.85	12.10
AN1T-01060_at	AN10970	7.92	8.42	8.09		7.98	7.49	7.75		8.35	8.60	8.32
AN1T-00979_at	AN10971	8.22	8.09	8.10		8.38	8.15	8.23		7.72	7.58	7.45
AN1T-01152_at	AN10972	7.43	7.49	7.62		7.44	7.42	7.41		7.35	7.28	7.52
AN1T-01170_at	AN10973	9.47	9.41	9.29		5.97	6.65	5.82		6.09	6.41	6.51
AN1T-04734_at	AN10974	5.32	5.57	5.54		6.96	6.96	7.04		6.45	6.34	6.63
AN1T-04738_at	AN10975	10.46	10.75	10.75		10.51	10.53	10.63		9.96	9.99	10.35
AN1T-04743_at	AN10976	4.99	5.28	4.38		4.84	4.52	5.14		5.30	5.46	5.60
AN1T-04765_at	AN10977	13.81	14.03	14.20		12.34	12.29	12.80		13.91	13.94	14.09
AN1T-04773_at	AN10978	5.52	5.56	5.54		5.23	5.02	4.62		4.22	4.74	4.90
AN1T-04777_at	AN10979	4.32	4.69	5.08		5.02	4.33	4.67		5.01	5.45	5.82
AN1T-02413_at	AN1098	4.38	4.67	4.76		5.94	6.60	6.53		4.42	4.73	4.77
AN1T-04781_at	AN10980	5.42	5.53	5.54		6.22	6.44	6.52		6.20	6.11	6.50
AN1T-04783_at	AN10981	11.03	10.53	10.25		11.57	11.52	11.37		9.14	8.80	8.64
AN1T-04789_at	AN10982	10.93	10.70	10.84		9.71	9.59	9.45		10.18	10.35	10.38
AN1T-04816_at	AN10983	10.36	10.22	10.40		9.99	10.01	10.22		10.18	10.22	10.26
AN1T-04824_at	AN10985	7.06	7.10	7.05		7.12	7.02	7.26		7.14	7.32	7.27
AN1T-04833_at	AN10986	5.41	5.57	5.88		8.80	9.22	8.64		6.80	6.96	6.94
AN1T-04739_at	AN10987	8.49	8.60	8.43		8.88	8.70	8.85		8.63	8.67	8.46
AN1T-04764_at	AN10988	6.70	7.28	6.88		7.21	6.73	7.38		7.56	7.49	7.56
AN1T-04772_at	AN10989	6.07	6.06	5.79		6.35	6.54	6.38		6.11	5.96	5.83
AN1T-02415_at	AN1099	10.46	10.43	10.40		10.37	10.45	10.36		9.94	9.91	9.85
AN1T-04784_at	AN10990	6.22	5.63	4.64		9.13	9.36	9.00		4.45	4.42	4.61
AN1T-04815_at	AN10991	9.62	9.96	9.93		10.01	9.96	10.11		10.84	10.80	10.80
AN1T-04823_at	AN10992	8.71	8.50	8.56		8.32	8.36	8.49		8.24	8.31	8.18
AN1T-04788_at	AN10993	10.46	10.17	10.07		7.25	7.35	7.33		6.86	6.99	7.05
AN1T-04774_at	AN10994	8.03	8.15	7.97		7.99	7.78	8.04		7.21	7.26	7.21
AN1T-04795_at	AN10995	8.62	8.74	9.08		8.90	9.28	9.69		7.34	7.44	8.13
AN1T-04735_at	AN10974	8.85	8.67	8.80		10.71	11.10	11.02		10.10	9.93	10.36
AN1T-04744_at	AN10997	6.09	6.21	6.28		5.86	5.03	5.53		6.61	6.23	6.96
AN1T-04776_at	AN10998	5.86	5.78	6.27		5.47	5.92	5.71		5.93	6.09	5.79
AN1T-04780_at	AN10980	8.88	8.76	8.70		9.01	9.28	9.35		9.56	9.34	9.64
AN1T-02418_at	AN1100	5.16	5.56	5.47		4.77	5.19	5.12		5.96	5.87	6.06
AN1T-04821_at	AN11000	3.07	3.54	4.16		4.19	4.60	4.59		4.73	4.53	4.52
AN1T-04834_at	AN11001	11.16	11.43	11.81		10.95	10.96	11.39		11.59	11.60	11.99
AN1T-04812_at	AN11002	7.30	6.52	6.37		8.73	9.02	7.93		3.95	4.13	4.12
AN1T-04811_at	AN11003	9.49	9.36	9.31		9.25	9.43	9.31		9.63	9.56	9.68
AN1T-08969_at	AN11004	11.27	11.00	11.03		11.27	11.50	11.48		11.43	11.34	11.42
AN1T-08982_at	AN11005	9.72	9.86	9.68		10.02	9.94	9.89		9.62	9.49	9.44
AN1T-08968_at	AN11006	5.54	5.29	5.23		10.25	10.69	10.32		5.53	5.87	5.50
AN1T-08981_at	AN11007	9.15	8.86	8.70		9.11	9.30	9.10		8.01	8.12	7.92
AN1T-06074_at	AN11008	8.06	7.94	7.97		9.95	10.14	9.80		8.15	8.18	7.99
AN1T-06088_at	AN11009	5.79	5.90	6.29		6.58	6.64	6.38		6.25	6.33	6.65
AN1T-02419_at	AN1101	7.51	6.89	7.17		5.92	6.11	5.99		5.86	5.74	5.90
AN1T-06110_at	AN11010	10.31	10.04	9.90		10.43	10.59	10.44		10.33	10.18	10.32
AN1T-06118_at	AN11011	5.82	6.06	5.98		6.06	6.00	6.16		5.90	6.26	6.34
AN1T-06131_at	AN11012	6.35	6.53	6.74		6.36	6.46	6.63		7.02	7.00	7.34
AN1T-06143_at	AN11013	12.50	12.48	12.39		11.05	11.74	11.07		7.28	7.77	7.27
AN1T-06109_at	AN11015	7.18	7.06	6.74		13.73	13.76	13.37		7.39	7.51	7.87
AN1T-06117_at	AN11016	9.58	10.15	10.43		8.71	8.42	9.47		13.02	13.05	13.26
AN1T-06142_at	AN11013	11.30	11.23	11.00		10.79	11.32	10.67		7.62	7.79	7.51
AN1T-06064_at	AN11018	8.84	8.74	8.28		9.05	9.49	8.85		6.56	6.47	6.08
AN1T-06063_at	AN11019	8.59	8.60	8.87		8.80	9.38	9.47		9.04	8.94	9.33
AN1T-02420_at	AN1102	9.41	9.49	9.58		9.72	9.81	9.84		8.83	8.94	8.76
AN1T-06138_at	AN7809	6.96	6.78	6.83		6.93	6.95	6.79		6.93	6.74	6.92
AN1T-06147_at	AN11021	11.36	11.09	10.82		10.35	11.08	10.39		7.41	7.51	7.25
AN1T-06075_at	AN11022	10.03	9.91	9.85		9.85	10.06	10.14		9.53	9.55	9.60
AN1T-06087_at	AN11023	9.00	9.24	9.42		8.28	7.91	8.18		9.46	9.49	9.94
AN1T-09672_at	AN11024	1.59	2.81	0.93		2.40	2.33	0.53		2.26	3.02	2.87
AN1T-04845_at	AN11028	6.40	6.36	6.48		6.95	6.62	6.47		6.57	6.53	6.46
AN1T-04896_at	AN11029	5.64	5.76	5.71		5.68	5.78	5.59		5.64	5.96	5.85
AN1T-02422_at	AN1103	9.28	8.87	8.58		7.91	7.90	7.55		6.85	6.96	6.82
AN1T-04897_at	AN11030	4.71	3.94	3.77		6.97	7.13	6.43		5.38	5.44	5.89
AN1T-04846_at	AN11031	5.77	5.98	5.94		6.09	5.83	5.93		6.00	6.04	6.27
AN1T-04027_at	AN11032	8.71	8.76	8.65		8.51	8.56	8.55		7.90	7.85	7.64
AN1T-04042_at	AN11033	8.78	8.62	8.55		8.46	8.27	8.13		7.66	7.58	7.36
AN1T-04082_at	AN11034	6.99	6.98	7.14		7.79	8.36	7.94		7.69	7.55	7.40
AN1T-04097_at	AN11035	9.06	8.90	8.98		5.71	7.10	5.81		5.23	5.12	5.40
AN1T-04100_at	AN11036	5.72	6.00	6.31		6.33	6.73	6.74		7.07	6.94	6.92
AN1T-04112_at	AN11037	8.75	8.43	7.82		6.26	6.30	5.32		3.88	3.26	3.82
AN1T-04133_at	AN11038	5.25	5.39	5.10		5.63	5.45	5.38		5.56	5.81	5.60
AN1T-04047_at	AN11039	12.17	12.41	12.59		11.31	10.83	11.83		13.52	13.45	13.70
AN1T-02423_at	AN1104	9.93	10.17	10.25		10.15	10.14	10.23		10.69	10.70	11.01
AN1T-04043_at	AN11040	9.24	9.09	8.94		9.18	9.20	9.05		8.65	8.58	8.32
AN1T-04098_at	AN11043	6.90	6.81	6.90		7.93	7.68	7.78		7.62	7.85	7.71
AN1T-04026_at	AN11045	8.66	8.51	8.34		8.12	8.06	8.00		8.63	8.69	8.17
AN1T-04081_at	AN11046	9.67	9.68	9.12		11.98	11.93	11.38		6.88	7.18	6.50
AN1T-04083_at	AN11047	7.26	7.24	7.15		7.28	7.40	7.48		6.34	6.33	6.38
AN1T-04102_at	AN11048	5.56	5.27	4.97		5.74	5.70	5.41		5.03	5.30	5.87
AN1T-02424_at	AN1105	11.03	11.10	11.29		10.95	10.76	10.99		11.35	11.43	11.50
AN1T-04132_at	AN11038	4.50	4.58	4.41		5.42	5.59	4.37		4.36	4.25	2.39
AN1T-04101_at	AN11051	4.77	5.10	5.85		4.35	4.30	4.66		5.56	5.44	6.03
AN1T-07443_at	AN11052	10.34	10.24	10.27		10.38	10.41	10.45		10.34	10.35	10.42
AN1T-07442_at	AN11053	5.87	5.52	5.92		8.91	9.17	8.63		6.03	5.61	5.92
AN1T-09804_at	AN11054	10.51	10.20	10.06		10.76	10.78	10.68		9.39	9.16	8.94
AN1T-09819_at	AN11055	10.52	10.76	10.92		10.61	10.41	10.68		11.13	11.14	11.56
AN1T-09822_at	AN11056	8.66	8.38	8.43		8.56	8.76	8.58		8.69	8.66	8.79
AN1T-09805_at	AN11057	8.22	8.36	8.21		7.76	7.54	7.59		7.92	7.91	7.72
AN1T-09806_at	AN11058	8.55	8.43	8.08		8.16	8.23	8.17		7.37	7.30	7.22
AN1T-09807_at	AN11059	4.57	5.12	5.14		4.80	4.39	4.53		4.64	4.16	4.37
AN1T-02425_at	AN1106	7.19	7.06	7.02		6.96	7.06	7.31		7.40	7.52	7.35
AN1T-09818_at	AN11060	9.73	9.83	9.76		9.10	9.43	9.77		10.40	10.22	10.44
AN1T-09821_at	AN11061	11.80	11.80	11.81		11.99	12.15	12.11		12.28	12.09	12.35
AN1T-07868_at	AN11062	10.41	10.22	9.59		11.73	11.85	11.89		8.84	8.38	8.20
AN1T-07871_at	AN11063	8.41	8.03	8.01		8.79	8.78	8.84		8.55	8.52	8.61
AN1T-07880_at	AN11064	7.57	7.18	6.65		7.39	7.18	7.40		6.71	6.30	6.06
AN1T-07889_at	AN11065	9.27	9.27	9.23		8.82	8.76	8.84		8.41	8.00	8.33
AN1T-07919_at	AN11066	10.14	10.12	9.62		9.96	9.39	9.55		10.30	10.22	10.07
AN1T-07891_at	AN11067	8.75	8.79	8.86		8.45	8.55	8.78		9.01	9.04	9.29
AN1T-07869_at	AN11068	6.60	6.69	6.59		6.79	6.56	7.12		6.67	6.73	6.85
AN1T-07872_at	AN11069	10.32	10.57	10.88		10.02	9.81	10.18		11.39	11.39	11.66
AN1T-02426_at	AN1107	6.34	5.76	6.07		6.51	6.89	6.65		5.61	5.32	5.21
AN1T-07881_at	AN11070	9.35	9.37	9.60		9.62	9.57	9.66		8.66	8.47	8.88
AN1T-07890_at	AN11071	7.46	7.24	7.35		7.63	7.91	8.08		7.42	7.47	7.18
AN1T-07918_at	AN11072	10.51	11.01	11.44		10.27	10.06	10.54		11.14	11.17	11.59
AN1T-09148_at	AN11073	4.86	6.03	5.01		6.43	5.22	6.25		5.75	5.74	5.76
AN1T-09147_at	AN11075	3.14	3.93	3.34		3.30	3.35	3.00		3.99	3.84	4.31
AN1T-09782_at	AN11076	9.48	9.23	8.75		10.53	10.42	10.27		9.78	9.51	9.62
AN1T-02983_at	AN11077	4.93	5.05	4.35		5.83	5.59	5.42		5.31	5.42	6.23
AN1T-03029_at	AN11078	5.42	6.10	6.07		5.58	4.97	5.76		6.12	5.99	6.00
AN1T-03048_at	AN11079	7.86	7.83	7.62		11.49	11.31	10.87		5.23	5.98	5.67
AN1T-02427_at	AN1108	5.03	4.64	5.16		4.91	4.90	4.73		4.76	4.78	4.95
AN1T-03094_at	AN11080	9.30	8.96	8.44		11.71	12.05	11.26		5.19	5.78	4.85
AN1T-03049_at	AN11081	9.32	9.16	8.95		11.42	11.67	11.03		8.44	8.45	8.31
AN1T-03093_at	AN11082	7.64	7.62	7.71		7.40	7.40	7.34		8.03	8.36	8.07
AN1T-03054_at	AN11083	12.44	12.65	12.49		12.35	11.92	12.38		9.90	9.59	9.05
AN1T-03042_at	AN8435	6.48	6.85	7.36		6.61	6.56	7.03		8.05	8.07	7.98
AN1T-02984_at	AN11085	9.36	9.05	8.85		9.49	9.80	9.28		8.06	7.99	8.10
AN1T-03030_at	AN11086	4.33	4.92	4.48		5.16	5.44	5.10		4.78	4.75	5.15
AN1T-08687_at	AN11087	7.50	7.73	7.71		7.22	7.05	7.25		7.78	7.89	8.15
AN1T-05163_at	AN11089	6.39	6.63	6.66		4.90	5.14	4.91		4.54	5.10	4.79
AN1T-02428_at	AN1109	7.15	6.96	7.02		8.81	8.58	8.49		6.94	6.90	6.73
AN1T-05176_at	AN11090	4.90	5.14	5.32		6.42	6.27	6.21		6.09	5.89	6.36
AN1T-05183_at	AN11092	6.54	6.75	6.43		7.61	7.67	7.61		7.10	7.03	7.18
AN1T-05199_at	AN11093	8.75	8.45	8.44		8.54	8.61	8.12		7.32	7.32	7.04
AN1T-05239_at	AN11094	9.51	9.62	9.55		6.08	6.95	7.28		6.56	6.28	6.66
AN1T-05175_at	AN11095	10.77	11.29	11.44		8.44	8.02	8.80		11.87	11.73	11.95
AN1T-05240_at	AN11096	5.79	5.89	5.63		5.22	4.84	5.49		6.43	5.98	6.45
AN1T-05162_at	AN11097	4.49	5.15	4.97		4.09	4.30	4.94		4.70	4.56	4.75
AN1T-05180_at	AN11098	8.23	8.05	8.17		8.23	8.44	7.98		8.00	7.97	8.23
AN1T-05184_at	AN11099	6.38	6.54	7.11		6.38	6.83	6.60		6.90	6.75	6.77
AN1T-02429_at	AN1110	9.53	9.36	9.33		8.13	8.41	8.62		7.47	7.15	7.09
AN1T-05200_at	AN11100	9.13	9.75	9.97		8.96	7.84	7.56		8.73	8.40	8.26
AN1T-08463_at	AN11101	7.00	6.84	7.16		6.09	6.22	6.03		5.94	5.80	5.81
AN1T-08471_at	AN11102	10.25	10.20	10.08		10.73	10.78	10.71		10.35	10.24	10.28
AN1T-08473_at	AN11103	8.01	7.78	7.62		7.50	7.67	7.52		6.57	6.70	6.85
AN1T-08489_at	AN11104	8.86	8.77	8.99		9.31	9.53	9.57		9.90	9.69	10.15
AN1T-08507_at	AN11105	8.24	8.46	8.83		6.16	5.82	6.47		9.52	9.48	9.96
AN1T-08472_at	AN11106	10.16	10.08	9.99		10.16	10.27	10.30		9.99	9.89	9.93
AN1T-08490_at	AN11107	8.22	8.26	8.06		7.66	7.61	7.50		8.03	8.16	8.08
AN1T-08506_at	AN11108	6.64	7.19	7.09		6.47	6.30	6.70		8.60	8.87	9.10
AN1T-08462_at	AN11109	10.03	9.99	9.72		9.08	8.73	8.80		7.99	8.02	8.10
AN1T-05977_at	AN11111	7.76	7.61	7.41		7.62	7.86	7.57		6.69	6.81	6.58
AN1T-05992_at	AN11112	6.65	6.51	6.59		6.54	6.49	6.69		6.47	6.72	6.57
AN1T-06006_at	AN11113	4.39	4.57	6.02		5.95	6.69	6.52		5.33	5.76	5.23
[truncated: 7,680 more rows]

## Sheet:  Differentially expressed genes
	Aspergillus nidulans differentially expressed genes after 15 days incubation period on ionic liquids
N.b. The following differential expression values were obtained from 50 mL cultures in comparison with the control media.
N.b. The genes presenting both p-value ≤ 0.05 and absolute fold-change (|FC|) ≥ 1.5 were considered significantly altered (in blue).
N.b. General description according to Broad Institute (www.broadinstitute.org/annotation/genome/aspergillus_group/MultiHome.html) and the Aspergillus Genome Database (www.aspgd.org).
N.b. [C2mim]Cl = 1-ethyl-3-methylimidazolium chloride
		[C2mim]Cl					,	Choline
	Probeset ID	Gene locus	logFC	Ratio (2^logFC)	FC (-1/Ratio; if ratio<1)	adj.P.Val	,	logFC	Ratio (2^logFC)	FC (-1/Ratio; if ratio<1)	adj.P.Val	Description
8779	AN1T-10390_at	AN8514	-7.27	0.00647906	-154.343	7.4098e-11		-7.09333	0.00732308	-136.555	4.80831e-10	tdiB, Prenyltransferase, Terrequinone A
8840	AN1T-05167_at	AN8586	-5.06333	0.0299078	-33.4361	3.58375e-10		-5.15333	0.0280991	-35.5884	7.81101e-10	conserved hypothetical protein
3194	AN1T-09563_at	AN2207	-5.52667	0.0216924	-46.0991	6.01177e-10		-6.04	0.0151977	-65.7993	7.81101e-10	O-methyltransferase
1898	AN1T-06109_at	AN11015	0.596667	1.51222	1.51222	0.00688077		6.62667	98.8156	98.8156	7.81101e-10	glutathione-dependent formaldehyde-activating enzyme
508	AN1T-00915_at	AN0567	0.113333	1.08172	1.08172	0.503883		6.39	83.8652	83.8652	7.81101e-10	choline dehydrogenase
8781	AN1T-10392_s_at	AN8516	-6.37333	0.0120624	-82.9019	3.58375e-10		-6.31333	0.0125747	-79.5248	7.87909e-10	conserved hypothetical protein
2256	AN1T-02511_at	AN1186	-3.64333	0.080029	-12.4955	3.51245e-10		-3.31	0.10083	-9.91766	9.12237e-10	purine-cytosine permease
3646	AN1T-08657_at	AN2708	-4.42667	0.0464987	-21.506	1.52576e-09		-5.19667	0.0272676	-36.6735	9.12237e-10	conserved hypothetical protein
9356	AN1T-06877_at	AN9181	-7.42	0.00583925	-171.255	3.51245e-10		-6.52667	0.0108462	-92.1982	9.98071e-10	conserved hypothetical protein
6913	AN1T-02841_at	AN6380	-4	0.0625	-16	3.58375e-10		-3.51333	0.0875752	-11.4188	1.69374e-09	conserved hypothetical protein
8778	AN1T-10389_at	AN8513	-6.26	0.0130482	-76.6386	1.59626e-09		-6.53667	0.0107713	-92.8395	2.48313e-09	conserved hypothetical protein
1889	AN1T-08968_at	AN11006	0.28	1.21419	1.21419	0.128644		5.06667	33.5134	33.5134	3.03112e-09	conserved hypothetical protein
5395	AN1T-04500_at	AN4673	-2.32333	0.199805	-5.00487	2.04893e-08		3.24	9.44794	9.44794	6.26849e-09	conserved hypothetical protein
5302	AN1T-03600_at	AN4567	-0.67	0.628507	-1.59107	4.02562e-05		-2.56333	0.169184	-5.91072	6.26849e-09	conserved hypothetical protein
1843	AN1T-01143_at	AN10961	-3.68	0.0780207	-12.8171	7.44019e-10		-3.1	0.116629	-8.57419	6.65589e-09	hypothetical protein
9540	AN1T-02161_at	AN9393	-1.89	0.269807	-3.70635	1.18914e-08		-2.35333	0.195693	-5.11004	6.87185e-09	MFS transporter
2089	AN1T-02027_at	AN11209	1.3	2.46229	2.46229	2.8933e-07		2.47	5.54044	5.54044	8.30465e-09	conserved hypothetical protein
4141	AN1T-07655_at	AN3258	-0.983333	0.50581	-1.97703	1.02439e-05		-2.99	0.125869	-7.94474	8.30465e-09	extracellular proline-serine rich protein
3563	AN1T-04368_at	AN2610	-5.90667	0.0166693	-59.9907	6.01177e-10		-4.46333	0.0453318	-22.0596	1.04683e-08	benzoate 4-monooxygenase cytochrome P450
5341	AN1T-07192_at	AN4609	2.37333	5.18137	5.18137	5.51048e-08		3.45	10.9283	10.9283	1.05241e-08	conserved hypothetical protein
6759	AN1T-05646_at	AN6208	0.796667	1.73708	1.73708	5.15027e-05		2.88667	7.3956	7.3956	1.05241e-08	conserved hypothetical protein
1603	AN1T-01509_at	AN10714	-4.24333	0.0527994	-18.9396	3.6705e-10		-2.87333	0.136471	-7.32756	1.16664e-08	conserved hypothetical protein
6617	AN1T-05078_at	AN6057	-6.58667	0.0104044	-96.1135	7.44019e-10		-5.04667	0.0302553	-33.052	1.16664e-08	cytochrome P450 family protein
479	AN1T-00872_at	AN0531	-5.24	0.0264608	-37.7918	6.09456e-09		-5.43333	0.0231421	-43.2112	1.16664e-08	conserved hypothetical protein
6008	AN1T-01828_at	AN5396	2.22667	4.68051	4.68051	8.15443e-08		3.34333	10.1495	10.1495	1.16664e-08	conserved hypothetical protein
3953	AN1T-00247_at	AN3046	-1.08	0.473029	-2.11404	7.91665e-05		-4.01333	0.061925	-16.1486	1.20097e-08	endoglucanase
8278	AN1T-04924_at	AN7958	-7.32667	0.00622951	-160.526	1.7272e-09		-6.08667	0.014714	-67.9625	1.28847e-08	GABA permease
7066	AN1T-06596_at	AN6552	-3.18	0.110338	-9.06307	2.3527e-09		-2.74333	0.149339	-6.69616	1.28847e-08	F-box domain-containing protein
1875	AN1T-04788_at	AN10993	-3.26667	0.103905	-9.6242	3.09867e-09		-2.92333	0.131822	-7.58597	1.28847e-08	EF-hand calcium-binding domain-containing protein
8223	AN1T-04864_at	AN7898	-5.13333	0.0284913	-35.0984	4.46061e-08		-6.83333	0.00876923	-114.035	1.28847e-08	monocarboxylate permease homologue
9162	AN1T-10296_at	AN8955	-4.61	0.0409498	-24.4201	8.05363e-08		-6.70667	0.00957397	-104.45	1.28847e-08	conserved hypothetical protein
6007	AN1T-01827_at	AN5395	2.09667	4.2772	4.2772	5.9058e-06		5.46	44.0173	44.0173	1.28847e-08	conserved hypothetical protein
5954	AN1T-04211_at	AN5331	1.03667	2.05148	2.05148	4.45182e-05		3.48	11.1579	11.1579	1.28847e-08	3-hydroxyacyl-CoA dehydrogenase
2879	AN1T-01690_at	AN1865	-1.57	0.336808	-2.96905	7.13558e-07		-2.95333	0.129109	-7.74537	1.72494e-08	MFS sugar transporter
2803	AN1T-09324_at	AN1785	-5.19667	0.0272676	-36.6735	4.84074e-09		-4.79	0.0361465	-27.6652	1.88601e-08	conserved hypothetical protein
8764	AN1T-03113_at	AN8499	-1.61	0.327598	-3.05252	6.04822e-08		-2.12333	0.229516	-4.35699	1.9135e-08	siderochrome-iron transporter
185	AN1T-02577_at	AN0195	-4.2	0.0544094	-18.3792	2.73833e-09		-3.5	0.0883883	-11.3137	1.98816e-08	conserved hypothetical protein
8373	AN1T-04062_at	AN8063	0.846667	1.79834	1.79834	0.00356738		5.04333	32.9757	32.9757	1.98816e-08	conserved hypothetical protein
8751	AN1T-03096_at	AN8484	-3.03	0.122428	-8.1681	7.05735e-09		-2.92	0.132127	-7.56846	2.04684e-08	predicted protein
2036	AN1T-10266_at	AN11157	1.55	2.92817	2.92817	1.43233e-06		-3.06333	0.119631	-8.35902	2.21329e-08	conserved hypothetical protein
9337	AN1T-03868_at	AN9158	1.80667	3.49833	3.49833	1.05019e-05		4.62667	24.7039	24.7039	2.29679e-08	short chain dehydrogenase
2267	AN1T-03887_at	AN1197	-2.76	0.147624	-6.77396	5.14216e-09		-2.47333	0.180075	-5.55325	2.33017e-08	alpha-1,2-mannosidase
9200	AN1T-06719_at	AN8994	5.17667	36.1686	36.1686	6.01177e-10		3.37	10.3388	10.3388	2.37452e-08	conserved hypothetical protein
6063	AN1T-01889_at	AN5454	-3.09333	0.117169	-8.53466	3.40026e-08		-3.66667	0.0787451	-12.6992	2.37452e-08	endochitinase 1
7417	AN1T-08937_at	AN6941	3.32667	10.0329	10.0329	7.60366e-08		4.33	20.1122	20.1122	2.51629e-08	integral membrane protein
4665	AN1T-07503_at	AN3866	0.303333	1.23399	1.23399	0.374207		6.89333	118.878	118.878	2.51629e-08	L-serine dehydratase
1451	AN1T-03601_at	AN10565	-4.58333	0.0417137	-23.9729	1.5224e-08		-4.74	0.0374212	-26.7228	2.68466e-08	conserved hypothetical protein
5928	AN1T-04181_at	AN5303	1.89667	3.72352	3.72352	3.06201e-06		3.98	15.7797	15.7797	2.85076e-08	conserved hypothetical protein
7994	AN1T-04741_at	AN7625	1.09333	2.13366	2.13366	7.21374e-05		3.48	11.1579	11.1579	2.85076e-08	myo-inositol-1-phosphate synthase
9178	AN1T-10274_at	AN8972	2.45667	5.48947	5.48947	3.34371e-06		5.18333	36.3361	36.3361	2.99197e-08	MFS monosaccharide transporter
4925	AN1T-06234_at	AN4151	1.24667	2.37293	2.37293	2.40471e-05		3.39	10.4831	10.4831	3.01942e-08	conserved hypothetical protein
1070	AN1T-04000_at	AN10180	-4.03	0.0612138	-16.3362	1.93269e-08		-4.17333	0.0554245	-18.0426	3.3926e-08	conserved hypothetical protein
1725	AN1T-05040_at	AN10843	0.496667	1.41095	1.41095	0.00230129		2.53333	5.78908	5.78908	3.3926e-08	conserved hypothetical protein
4722	AN1T-07355_at	AN3931	-2.43333	0.185137	-5.4014	7.05735e-09		-2.15333	0.224793	-4.44854	3.5511e-08	meiotic expression up-regulated protein 14
4754	AN1T-05461_at	AN3966	-5.63333	0.0201464	-49.6366	2.81757e-08		-6.13	0.0142786	-70.0348	3.5511e-08	conserved hypothetical protein
1175	AN1T-06689_at	AN10288	2.43333	5.4014	5.4014	1.20063e-07		3.19667	9.16838	9.16838	3.61046e-08	conserved hypothetical protein
2364	AN1T-07928_at	AN1304	2.09333	4.26733	4.26733	2.22338e-05		5.46667	44.2212	44.2212	3.68925e-08	conserved hypothetical protein
4045	AN1T-00361_at	AN3151	-6.57	0.0105253	-95.0095	5.16405e-09		-5.49	0.0222508	-44.9422	3.79934e-08	conserved hypothetical protein
2877	AN1T-01688_at	AN11796	-1.64667	0.319377	-3.13109	2.25154e-06		-3.16667	0.111362	-8.9797	3.83706e-08	hypothetical protein
4820	AN1T-05545_at	AN4041	-3.20333	0.108568	-9.21084	5.16405e-09		-2.65667	0.158586	-6.30574	4.02816e-08	conserved hypothetical protein
6934	AN1T-03647_at	AN6403	-4.7	0.0384733	-25.9921	2.66134e-08		-4.91667	0.0331082	-30.204	4.44597e-08	2-epi-5-epi-valiolone synthase
1704	AN1T-03743_at	AN10820	-2.47667	0.179659	-5.5661	6.77944e-08		-2.85667	0.138057	-7.2434	5.35923e-08	predicted protein
6998	AN1T-03734_at	AN6476	-4.70333	0.0383845	-26.0522	4.90682e-09		-3.71333	0.0762387	-13.1167	5.45069e-08	conserved hypothetical protein
1014	AN1T-08071_at	AN10123	-1.40667	0.377182	-2.65124	6.90058e-08		1.61	3.05252	3.05252	5.77037e-08	conserved hypothetical protein
2135	AN1T-02349_at	AN11290	0.0466667	1.03288	1.03288	0.82667		3.7	12.996	12.996	5.87072e-08	stress responsive A/B barrel domain-containing protein
9242	AN1T-06777_at	AN9049	3.22667	9.36103	9.36103	8.71389e-10		1.96	3.89062	3.89062	6.13242e-08	conserved hypothetical protein
2697	AN1T-03192_at	AN1670	0.786667	1.72508	1.72508	0.00245944		-3.74333	0.0746697	-13.3923	6.13242e-08	conserved hypothetical protein
8640	AN1T-09799_at	AN8366	-5.38333	0.0239583	-41.7393	2.39363e-08		-5.30333	0.0253243	-39.4878	6.36128e-08	monocarboxylate permease homologue
8461	AN1T-07418_at	AN8163	-0.68	0.624165	-1.60214	0.000694202		2.65667	6.30574	6.30574	6.36128e-08	oxidoreductase
2486	AN1T-05691_at	AN1430	-0.783333	0.581023	-1.7211	1.56751e-06		1.33	2.51403	2.51403	7.15566e-08	betaine aldehyde dehydrogenase
7959	AN1T-01155_at	AN7583	-0.66	0.632878	-1.58008	0.000222967		2.15667	4.45883	4.45883	7.47831e-08	conserved hypothetical protein
3437	AN1T-09973_at	AN2472	1.22667	2.34026	2.34026	0.000406477		-4.34	0.0493776	-20.2521	7.6292e-08	protein phosphatase 2C family protein
7051	AN1T-06577_at	AN6535	-0.0133333	0.990801	-1.00928	0.925124		2.32333	5.00487	5.00487	7.6292e-08	conserved hypothetical protein
5907	AN1T-04149_at	AN5276	-2.94333	0.130007	-7.69186	8.02534e-08		-3.30333	0.101297	-9.87194	7.66746e-08	monoamine oxidase N
2654	AN1T-03138_at	AN1620	2.77	6.82108	6.82108	2.19786e-08		2.60667	6.09095	6.09095	7.77655e-08	glycosyl transferase
6984	AN1T-03707_at	AN6458	-4.72333	0.037856	-26.4159	1.58125e-07		-5.79667	0.0179899	-55.5867	7.77655e-08	conserved hypothetical protein
7798	AN1T-05423_at	AN7395	-2.57333	0.168016	-5.95183	5.48676e-07		3.74	13.3614	13.3614	7.77655e-08	integral membrane protein
8847	AN1T-05174_at	AN8593	-1.39667	0.379806	-2.63293	1.58491e-05		-3.15333	0.112396	-8.89709	7.77655e-08	chlorohydrolase
9010	AN1T-06021_at	AN8782	-0.47	0.721965	-1.38511	0.0426192		3.74333	13.3923	13.3923	7.77655e-08	esterase
7875	AN1T-01038_at	AN7482	2.89	7.4127	7.4127	1.5224e-08		2.55	5.85634	5.85634	7.79009e-08	conserved hypothetical protein
6294	AN1T-01510_at	AN5707	-2.06667	0.23871	-4.18918	1.86292e-08		-1.88333	0.271057	-3.68926	7.79009e-08	conserved hypothetical protein
476	AN1T-00869_at	AN0528	-5.76667	0.0183679	-54.4427	8.31765e-08		-6.4	0.0118415	-84.4485	7.79009e-08	monocarboxylate permease homologue
2323	AN1T-03950_at	AN1257	-1.97	0.255253	-3.91768	3.64756e-07		-2.69	0.154963	-6.45313	7.79009e-08	glycosyl transferase
3617	AN1T-08625_at	AN2677	-2.06667	0.23871	-4.18918	3.53153e-06		-3.79667	0.0719597	-13.8967	7.79009e-08	conserved hypothetical protein
9512	AN1T-02128_at	AN9361	-0.36	0.779165	-1.28343	0.0083046		-2.00667	0.248847	-4.01853	7.79009e-08	conserved hypothetical protein
3234	AN1T-09404_at	AN2249	0.193333	1.1434	1.1434	0.0640978		1.70667	3.26406	3.26406	7.79009e-08	integral membrane protein
8723	AN1T-03065_at	AN8454	-0.246667	0.842842	-1.18646	0.1383		2.78667	6.90034	6.90034	7.79009e-08	copper amine oxidase
7300	AN1T-04618_at	AN6812	0.08	1.05702	1.05702	0.712		3.63	12.3805	12.3805	7.79009e-08	nitrilase
3710	AN1T-07304_at	AN2785	-1.58333	0.33371	-2.99661	4.28453e-07		-2.19667	0.218141	-4.58419	7.79179e-08	conserved hypothetical protein
8460	AN1T-07417_at	AN8162	-2.95	0.129408	-7.72749	2.13959e-08		-2.73	0.150726	-6.63456	7.83002e-08	amine oxidase
7091	AN1T-04950_at	AN6579	-2.72667	0.151075	-6.61924	1.23703e-08		-2.29333	0.204004	-4.90187	7.88621e-08	conserved hypothetical protein
9394	AN1T-06926_at	AN9225	-3.26	0.104386	-9.57983	1.43605e-07		-3.87333	0.0682355	-14.6551	7.88621e-08	conserved hypothetical protein
7790	AN1T-05415_at	AN7387	-0.33	0.795536	-1.25701	0.00626804		1.73667	3.33264	3.33264	7.88621e-08	pyrroline-5-carboxylate reductase
4717	AN1T-07348_at	AN3925	0.0866667	1.06191	1.06191	0.439422		1.89333	3.71493	3.71493	7.88621e-08	conserved hypothetical protein
8115	AN1T-06093_at	AN7768	7.20667	147.714	147.714	8.71389e-10		4.11	17.2677	17.2677	8.04364e-08	conserved hypothetical protein
6046	AN1T-01868_at	AN5434	1.24333	2.36745	2.36745	3.77092e-05		3.06667	8.37835	8.37835	8.24338e-08	alcohol dehydrogenase
7489	AN1T-05827_at	AN7026	-0.52	0.697372	-1.43396	0.00348388		2.45333	5.4768	5.4768	8.29888e-08	conserved hypothetical protein
5976	AN1T-04240_at	AN5357	-0.896667	0.537126	-1.86176	3.18858e-05		-2.15667	0.224274	-4.45883	8.37398e-08	conserved hypothetical protein
569	AN1T-10175_at	AN0635	1.46667	2.76383	2.76383	4.02663e-05		-3.62667	0.0809589	-12.3519	8.43233e-08	conserved hypothetical protein
8134	AN1T-06115_at	AN7789	0.746667	1.67791	1.67791	0.00204556		3.22	9.31787	9.31787	8.43233e-08	conserved hypothetical protein
4778	AN1T-05495_at	AN3997	-2.34667	0.1966	-5.08648	2.37721e-07		-2.93333	0.130912	-7.63873	8.90642e-08	conserved hypothetical protein
1832	AN1T-01169_at	AN10951	-2.93	0.131215	-7.6211	1.0582e-07		-3.26333	0.104145	-9.60199	8.92428e-08	MFS efflux transporter
8898	AN1T-05243_at	AN8654	-2.36333	0.194342	-5.14558	4.38695e-06		4.34667	20.3459	20.3459	8.92428e-08	N,N-dimethylglycine oxidase
2204	AN1T-04706_at	AN11533	1.90333	3.74076	3.74076	3.38861e-06		-3.37333	0.0964996	-10.3627	8.93904e-08	conserved hypothetical protein
5603	AN1T-01246_at	AN4909	-0.8	0.574349	-1.7411	0.000865724		-3	0.125	-8	8.93904e-08	conserved hypothetical protein
5934	AN1T-04189_at	AN5310	0.706667	1.63203	1.63203	7.52938e-06		1.38333	2.6087	2.6087	9.13229e-08	FAD binding domain-containing protein
2553	AN1T-09941_at	AN1510	0.556667	1.47087	1.47087	0.00103564		2.13333	4.3873	4.3873	9.13229e-08	endoplasmic oxidoreductin 1
8774	AN1T-10385_at	AN8509	-3.27	0.103665	-9.64646	2.37721e-07		-4.04667	0.0605107	-16.526	9.2263e-08	conserved hypothetical protein
1576	AN1T-01956_at	AN10689	0.806667	1.74917	1.74917	7.33075e-05		2.12667	4.36707	4.36707	9.2263e-08	predicted protein
6511	AN1T-07151_at	AN5945	1.27333	2.41719	2.41719	9.21754e-05		3.45667	10.9789	10.9789	9.31456e-08	conserved hypothetical protein
3374	AN1T-06492_at	AN2401	-4.58667	0.0416175	-24.0284	2.87929e-07		-5.79	0.0180733	-55.3304	9.457e-08	conserved hypothetical protein
3722	AN1T-07320_at	AN2800	0.406667	1.32562	1.32562	0.0251949		-2.71	0.15283	-6.54322	9.50909e-08	haloalkane dehalogenase
1891	AN1T-06074_at	AN11008	0.116667	1.08423	1.08423	0.336516		1.97333	3.92674	3.92674	9.74155e-08	squalene epoxidase
2185	AN1T-01817_at	AN11477	-0.12	0.920188	-1.08673	0.423767		-2.41333	0.187722	-5.32704	1.07405e-07	conserved hypothetical protein
9393	AN1T-06925_at	AN9224	-2.24	0.211686	-4.72397	8.8946e-08		-2.36	0.194791	-5.1337	1.12683e-07	conserved hypothetical protein
3001	AN1T-09505_at	AN1998	1.51333	2.85469	2.85469	2.31408e-05		3.33333	10.0794	10.0794	1.12748e-07	conserved hypothetical protein
5253	AN1T-03544_at	AN4515	-0.45	0.732043	-1.36604	0.00259528		1.93	3.81055	3.81055	1.12777e-07	probable glycosidase crf2
1717	AN1T-04994_at	AN10836	-3.15667	0.112137	-8.91767	6.77944e-08		3.17333	9.02129	9.02129	1.16608e-07	Rieske [2Fe-2S] domain-containing protein
3042	AN1T-02881_at	AN2043	-5.40333	0.0236284	-42.3219	5.12652e-11		-1.87333	0.272942	-3.66378	1.18974e-07	GABA permease
5714	AN1T-01371_at	AN5026	-2.18667	0.219658	-4.55252	5.95454e-09		-1.55	0.34151	-2.92817	1.22394e-07	conserved hypothetical protein
2608	AN1T-06833_at	AN1573	0.62	1.53688	1.53688	0.000169606		1.75333	3.37137	3.37137	1.31782e-07	conserved hypothetical protein
612	AN1T-08043_at	AN0685	-1.17	0.444421	-2.25012	2.86352e-06		-1.92	0.264255	-3.78423	1.31824e-07	conserved hypothetical protein
1933	AN1T-07442_at	AN11053	0.0833333	1.05946	1.05946	0.682164		3.13333	8.7746	8.7746	1.31824e-07	conserved hypothetical protein
8348	AN1T-04031_at	AN8037	-3.97	0.0638133	-15.6707	1.06544e-07		-4.16333	0.05581	-17.9179	1.40362e-07	GPI anchored protein
1806	AN1T-08517_at	AN10928	-0.766667	0.587774	-1.70133	3.05145e-05		-1.70333	0.307076	-3.25653	1.40782e-07	conserved hypothetical protein
3351	AN1T-06465_at	AN2375	1.06333	2.08975	2.08975	0.00421783		-4.78667	0.0362301	-27.6013	1.43554e-07	conserved hypothetical protein
6153	AN1T-09211_at	AN5556	-3.75	0.0743254	-13.4543	7.72025e-09		-2.70667	0.153184	-6.52812	1.4368e-07	conserved hypothetical protein
3309	AN1T-06670_at	AN2325	-2.98333	0.126452	-7.90811	8.52237e-08		-3.02	0.123279	-8.11168	1.44275e-07	glycosyl hydrolase, family 92 protein
2642	AN1T-03126_at	AN1608	4.07333	16.8343	16.8343	9.4116e-09		3.00667	8.03705	8.03705	1.48155e-07	conserved hypothetical protein
5574	AN1T-01211_at	AN4879	-4.4	0.0473661	-21.1121	8.89221e-09		-3.2	0.108819	-9.18959	1.51506e-07	hypothetical protein
3177	AN1T-07856_at	AN2187	-3.84333	0.0696693	-14.3535	1.80253e-08		-3.12	0.115023	-8.69388	1.51506e-07	conserved hypothetical protein
3511	AN1T-04308_at	AN2556	2.24667	4.74585	4.74585	4.27297e-08		2.05667	4.16024	4.16024	1.51506e-07	conserved hypothetical protein
2076	AN1T-06878_at	AN11195	-3.83667	0.069992	-14.2874	7.54167e-08		-3.77	0.0733022	-13.6422	1.51506e-07	predicted protein
8349	AN1T-04031_s_at	AN8037	-4.34	0.0493776	-20.2521	8.78594e-08		-4.36667	0.0484733	-20.6299	1.51506e-07	GPI anchored protein
2317	AN1T-03945_at	AN1252	1.04	2.05623	2.05623	1.30072e-06		1.50333	2.83497	2.83497	1.51506e-07	4-carboxymuconolactone decarboxylase
1407	AN1T-06264_at	AN10520	0.893333	1.85746	1.85746	1.95675e-05		1.84333	3.58838	3.58838	1.51506e-07	alpha/beta hydrolase
2199	AN1T-03712_x_at	AN11510	0.37	1.29235	1.29235	0.0106409		1.93667	3.8282	3.8282	1.51506e-07	atesin-3
7694	AN1T-10326_at	AN7280	-0.39	0.76313	-1.31039	0.0638028		-3.06667	0.119355	-8.37835	1.51506e-07	conserved hypothetical protein
1522	AN1T-09106_at	AN10631	0.4	1.31951	1.31951	0.0934979		-3.50333	0.0881844	-11.3399	1.61412e-07	RNA binding protein
9163	AN1T-10297_at	AN8956	-1.49667	0.354371	-2.8219	1.05585e-05		-2.81667	0.141938	-7.04533	1.64933e-07	phosphate-repressible phosphate permease
7225	AN1T-03419_at	AN6730	0.603333	1.51922	1.51922	0.000158771		1.63	3.09513	3.09513	1.64933e-07	purine permease
415	AN1T-00788_at	AN0457	0.286667	1.21982	1.21982	0.0464984		2.04667	4.1315	4.1315	1.64933e-07	conserved hypothetical protein
5516	AN1T-08225_at	AN4810	1.06667	2.09459	2.09459	2.3746e-05		2.22667	4.68051	4.68051	1.65392e-07	vacuolar carboxypeptidase Cps1
8462	AN1T-07419_at	AN8164	-1.69	0.309927	-3.22657	7.16766e-08		-1.62333	0.324585	-3.08086	1.66323e-07	fungal specific transcription factor domain-containing protein
4597	AN1T-00665_at	AN3787	-1.32333	0.399611	-2.50244	2.45727e-07		-1.51	0.351111	-2.8481	1.66323e-07	peptidase
1867	AN1T-04833_at	AN10986	1.28	2.42839	2.42839	0.000107787		3.26667	9.6242	9.6242	1.66323e-07	conserved hypothetical protein
1681	AN1T-09913_at	AN10795	0.516667	1.43065	1.43065	0.00587846		2.39333	5.2537	5.2537	1.66323e-07	amidohydrolase
1619	AN1T-04405_at	AN10733	-1.91333	0.265478	-3.76678	4.99997e-07		-2.4	0.189465	-5.27803	1.66341e-07	conserved hypothetical protein
6609	AN1T-05070_at	AN6049	-2.15333	0.224793	-4.44854	4.71401e-09		-1.39333	0.380684	-2.62685	1.68771e-07	RING finger domain-containing protein
3498	AN1T-04291_s_at	AN2541	-0.266667	0.831238	-1.20303	0.184143		-2.97333	0.127332	-7.85349	1.71693e-07	alpha-N-arabinofuranosidase A
1207	AN1T-04303_at	AN10320	0.83	1.77769	1.77769	0.077515		6.75333	107.884	107.884	1.74439e-07	conserved hypothetical protein
2802	AN1T-09323_at	AN1784	-5.83333	0.0175385	-57.0175	1.06544e-07		-5.86	0.0172173	-58.0812	1.77986e-07	Polyketide synthase
8114	AN1T-06092_at	AN7767	5.74	53.4456	53.4456	3.09867e-09		3.44	10.8528	10.8528	1.80005e-07	conserved hypothetical protein
229	AN1T-02636_at	AN0245	-4.30333	0.0506486	-19.7439	7.72025e-09		-2.98333	0.126452	-7.90811	1.80005e-07	endo-1,3(4)-beta-glucanase
6992	AN1T-03722_at	AN6468	1.32667	2.50822	2.50822	5.1528e-05		3.02333	8.13044	8.13044	1.80005e-07	conserved hypothetical protein
2616	AN1T-06842_at	AN1581	0.406667	1.32562	1.32562	0.00392851		1.73667	3.33264	3.33264	1.80005e-07	proline permease PrnB
9358	AN1T-06881_at	AN9184	-3.27333	0.103426	-9.66878	3.69088e-09		2.01667	4.04648	4.04648	1.87984e-07	high affinity glucose transporter
4880	AN1T-06181_at	AN4104	-2.44333	0.183858	-5.43897	1.35774e-06		-3.42	0.0934281	-10.7034	1.87984e-07	conserved hypothetical protein
6608	AN1T-05069_at	AN6048	-0.583333	0.66742	-1.49831	0.000896339		1.96333	3.89962	3.89962	1.87984e-07	aspartate transaminase
8058	AN1T-04832_at	AN7702	-0.15	0.90125	-1.10957	0.256462		1.94	3.83706	3.83706	1.87984e-07	conserved hypothetical protein
5662	AN1T-01313_at	AN4971	-1.3	0.406126	-2.46229	7.81128e-06		-2.29333	0.204004	-4.90187	1.88233e-07	conserved hypothetical protein
4276	AN1T-02340_at	AN3414	-0.0733333	0.950439	-1.05214	0.737152		3.15333	8.89709	8.89709	1.88233e-07	aldo-keto reductase
1548	AN1T-04186_at	AN10660	-0.276667	0.825496	-1.21139	0.245979		-3.48667	0.089209	-11.2096	1.89371e-07	pyridine nucleotide-disulphide oxidoreductase
9013	AN1T-06024_at	AN8785	-0.226667	0.854607	-1.17013	0.0554912		1.64667	3.13109	3.13109	1.9301e-07	mitochondrial carrier protein
3520	AN1T-04318_at	AN2565	0.676667	1.59844	1.59844	0.0186583		3.79333	13.8646	13.8646	1.97004e-07	conserved hypothetical protein
7894	AN1T-01067_at	AN7505	0.38	1.30134	1.30134	0.0285068		2.33667	5.05134	5.05134	1.97345e-07	alpha-xylosidase
9467	AN1T-02070_at	AN9310	-0.163333	0.89296	-1.11987	0.67144		-5.54	0.0214928	-46.5271	1.9883e-07	conserved hypothetical protein
3613	AN1T-08621_at	AN2673	-6.05667	0.0150232	-66.5638	2.10052e-07		-6.55	0.0106722	-93.7015	2.01877e-07	conserved hypothetical protein
2684	AN1T-03170_at	AN1651	0.536667	1.45062	1.45062	0.0397465		-3.55333	0.0851805	-11.7398	2.01877e-07	conserved hypothetical protein
5796	AN1T-07570_at	AN5130	0.0933333	1.06683	1.06683	0.629724		2.79333	6.9323	6.9323	2.01877e-07	coproporphyrinogen III oxidase
9584	AN1T-10577_at	AN9449	0.906667	1.87471	1.87471	4.18401e-05		1.96333	3.89962	3.89962	2.05097e-07	HD superfamily hydrolase
8818	AN1T-08684_at	AN8557	1.56	2.94854	2.94854	8.30664e-06		2.72667	6.61924	6.61924	2.10756e-07	conserved hypothetical protein
7217	AN1T-03409_at	AN6721	-2.29667	0.203533	-4.91321	6.73661e-08		-2.09333	0.234339	-4.26733	2.11346e-07	amidohydrolase
449	AN1T-00835_at	AN0497	-0.3	0.812252	-1.23114	0.244422		3.70333	13.0261	13.0261	2.11346e-07	conserved hypothetical protein
9367	AN1T-06890_at	AN9194	-0.04	0.972655	-1.02811	0.886096		-3.82667	0.0704788	-14.1887	2.11346e-07	conserved hypothetical protein
4111	AN1T-07620_at	AN3226	-0.0333333	0.97716	-1.02337	0.886902		3.21333	9.27491	9.27491	2.11346e-07	short-chain dehydrogenase
2031	AN1T-09010_at	AN11151	-1.42333	0.37285	-2.68204	0.000119657		-3.51333	0.0875752	-11.4188	2.21531e-07	conserved hypothetical protein
1384	AN1T-05467_at	AN10499	1.56	2.94854	2.94854	0.000147356		-3.96333	0.0641088	-15.5985	2.21531e-07	aldehyde reductase
3067	AN1T-02908_at	AN2069	0.116667	1.08423	1.08423	0.269255		1.51	2.8481	2.8481	2.21531e-07	cytochrome b5
6136	AN1T-01978_at	AN5534	0.243333	1.18372	1.18372	0.0876967		1.97333	3.92674	3.92674	2.22899e-07	glyoxylate reductase
9526	AN1T-02145_at	AN9377	-5.15667	0.0280342	-35.6707	1.81948e-08		-3.91333	0.0663696	-15.0671	2.2749e-07	allergen Asp F4-like protein
3448	AN1T-09985_at	AN2483	-2.28333	0.205423	-4.86801	6.50258e-08		-2.04	0.243164	-4.11246	2.36801e-07	conserved hypothetical protein
7863	AN1T-01025_at	AN7469	0.273333	1.2086	1.2086	0.0979037		2.26667	4.8121	4.8121	2.51479e-07	riboflavin kinase
170	AN1T-02558_at	AN0178	-1.99333	0.251158	-3.98156	6.04467e-07		-2.39667	0.189903	-5.26585	2.65707e-07	conserved hypothetical protein
4203	AN1T-02242_at	AN3328	-0.173333	0.886791	-1.12766	0.571343		4.29333	19.6075	19.6075	2.65707e-07	conserved hypothetical protein
8782	AN1T-10393_a_at	AN8517	-2.62	0.162668	-6.1475	4.47624e-07		-3.01333	0.12385	-8.07428	2.74512e-07	conserved hypothetical protein
723	AN1T-06375_at	AN0807	-4.13333	0.0569827	-17.5492	8.89221e-09		-2.74667	0.148995	-6.71165	2.79418e-07	laeA, Methyltransferase-domain protein, velvet complex component composed of VelB, VeA and LaeA
4018	AN1T-00323_at	AN3119	-2.08	0.236514	-4.22807	1.7742e-08		-1.53	0.346277	-2.88786	2.79418e-07	nucleoside-diphosphate-sugar epimerase
547	AN1T-00961_at	AN0610	0.983333	1.97703	1.97703	9.5296e-05		2.28667	4.87927	4.87927	2.79418e-07	voltage-gated K+ channel beta subunit
1183	AN1T-06444_at	AN10296	0.243333	1.18372	1.18372	0.401358		4.05667	16.641	16.641	2.79418e-07	FAD dependent oxidoreductase
7149	AN1T-05022_at	AN6646	-1.30333	0.405189	-2.46798	1.80001e-07		-1.32	0.400535	-2.49666	2.80034e-07	conserved hypothetical protein
1783	AN1T-06945_at	AN10901	-0.53	0.692555	-1.44393	0.0182306		2.81	7.01285	7.01285	2.85231e-07	glycine dehydrogenase
1189	AN1T-06503_at	AN10301	1.55333	2.93494	2.93494	5.63228e-07		1.82667	3.54717	3.54717	2.89888e-07	conserved hypothetical protein
5949	AN1T-04205_at	AN5325	-2.89333	0.134592	-7.42985	5.89822e-07		-3.41667	0.0936442	-10.6787	2.94607e-07	HHE domain-containing protein
29	AN1T-08153_at	AN0023	0.853333	1.80667	1.80667	0.000894846		2.68333	6.42338	6.42338	3.06556e-07	conserved hypothetical protein
9554	AN1T-02175_at	AN9407	-0.143333	0.905425	-1.10445	0.0924662		1.13667	2.19872	2.19872	3.06556e-07	fatty acid synthase subunit alpha
6793	AN1T-02700_at	AN6249	0.116667	1.08423	1.08423	0.570404		2.82667	7.09433	7.09433	3.06556e-07	calcineurin binding protein
358	AN1T-00716_at	AN0391	-1.47333	0.360149	-2.77663	0.000194028		-3.72	0.0758872	-13.1775	3.14312e-07	NACHT domain-containing protein
3228	AN1T-09394_at	AN2242	-2.71667	0.152125	-6.57352	1.87868e-06		-3.68333	0.0778406	-12.8468	3.26691e-07	conserved hypothetical protein
7267	AN1T-03466_at	AN6775	-0.136667	0.909618	-1.09936	0.611752		3.66	12.6407	12.6407	3.26691e-07	conserved hypothetical protein
5479	AN1T-08185_at	AN4772	-0.253333	0.838956	-1.19196	0.128041		2.23	4.69134	4.69134	3.27589e-07	deoxyribose-phosphate aldolase
4229	AN1T-02275_at	AN3358	-0.0533333	0.963707	-1.03766	0.782222		-2.54667	0.17115	-5.84283	3.29305e-07	endo-beta-1,4-mannanase
1271	AN1T-10154_at	AN10385	-0.726667	0.604299	-1.65481	0.000845411		-2.23667	0.212176	-4.71307	3.39431e-07	hypothetical protein
7621	AN1T-07003_at	AN7191	3.97	15.6707	15.6707	1.71849e-08		2.83	7.11074	7.11074	3.42631e-07	conserved hypothetical protein
8226	AN1T-04867_at	AN7901	-2.94	0.130308	-7.67411	9.64699e-08		-2.64667	0.159689	-6.26219	3.53329e-07	conserved hypothetical protein
6330	AN1T-01546_at	AN5743	1.42	2.67586	2.67586	2.93446e-07		1.49	2.80889	2.80889	3.53329e-07	sarcoplasmic/endoplasmic reticulum calcium ATPase 2
5359	AN1T-07216_at	AN4630	-1.75	0.297302	-3.36359	3.34109e-07		-1.87333	0.272942	-3.66378	3.53329e-07	sugar transporter STL1
2661	AN1T-03145_at	AN1627	-2.64	0.160428	-6.23332	2.15213e-06		-3.6	0.0824692	-12.1257	3.58431e-07	conserved hypothetical protein
3604	AN1T-09258_at	AN2662	0.933333	1.90968	1.90968	3.81908e-05		1.85333	3.61334	3.61334	3.60432e-07	acetamidase
572	AN1T-10178_at	AN0638	-2.21333	0.215636	-4.63746	7.54167e-08		-1.91667	0.264866	-3.7755	3.61912e-07	conserved hypothetical protein
4965	AN1T-06282_at	AN4193	0.35	1.27456	1.27456	0.0159027		1.74667	3.35582	3.35582	3.61912e-07	conserved hypothetical protein
7528	AN1T-09175_at	AN7074	0.216667	1.16205	1.16205	0.37335		3.27	9.64646	9.64646	3.7321e-07	conserved hypothetical protein
2817	AN1T-01619_at	AN1800	0.0266667	1.01866	1.01866	0.808939		-1.43333	0.370274	-2.7007	3.74082e-07	osmolarity two-component system protein
3879	AN1T-00170_at	AN2970	1.56	2.94854	2.94854	1.2351e-07		1.44	2.71321	2.71321	3.77935e-07	4-nitrophenylphosphatase
430	AN1T-00805_at	AN0472	-1.76333	0.294567	-3.39482	2.45727e-07		-1.79	0.289172	-3.45815	3.77935e-07	endo-1,3-beta-glucanase Engl1
5968	AN1T-04229_at	AN5348	-4.29333	0.0510009	-19.6075	7.8256e-07		-5.06667	0.0298388	-33.5134	3.85038e-07	NAD-binding domain 4 protein
4756	AN1T-05463_at	AN3968	-0.893333	0.538369	-1.85746	0.000407936		-2.43	0.185565	-5.38893	3.85038e-07	conserved hypothetical protein
2738	AN1T-03237_at	AN1713	-0.35	0.784584	-1.27456	0.00265758		-1.25667	0.41851	-2.38943	3.93902e-07	patatin family phospholipase
7382	AN1T-04711_at	AN6899	2.8	6.9644	6.9644	8.52237e-08		2.44	5.42642	5.42642	3.94621e-07	conserved hypothetical protein
1778	AN1T-08583_at	AN10896	-2.07333	0.23761	-4.20858	1.5224e-08		-1.42333	0.37285	-2.68204	3.9547e-07	predicted protein
6891	AN1T-02819_at	AN6358	-3.46	0.0908733	-11.0043	3.51245e-10		-1.28667	0.409897	-2.43964	3.97069e-07	conserved hypothetical protein
7429	AN1T-08950_at	AN6954	3.63333	12.4092	12.4092	3.04783e-07		3.76667	13.6107	13.6107	3.97165e-07	conserved hypothetical protein
4033	AN1T-00343_at	AN3137	-1.06667	0.477421	-2.09459	7.86796e-06		-1.69667	0.308498	-3.24151	3.97165e-07	zf-PARP-type zinc finger protein
9369	AN1T-06893_at	AN9197	-0.41	0.752623	-1.32869	0.051683		2.64333	6.24774	6.24774	3.97165e-07	conserved hypothetical protein
8254	AN1T-04898_at	AN7932	1.16667	2.24492	2.24492	0.000380603		3.12	8.69388	8.69388	4.00148e-07	conserved hypothetical protein
9599	AN1T-10606_at	AN9470	0.503333	1.41748	1.41748	0.0843694		3.70667	13.0562	13.0562	4.24818e-07	uricase
6546	AN1T-08733_at	AN5985	-2.66	0.15822	-6.32033	5.45074e-07		-2.94667	0.129707	-7.70966	4.28325e-07	inositol oxygenase
9326	AN1T-03845_at	AN9143	-1.51667	0.349492	-2.86129	7.07374e-07		-1.74	0.29937	-3.34035	4.28325e-07	ThiS family protein
2358	AN1T-03996_at	AN1297	-0.58	0.668964	-1.49485	0.000306582		-1.49	0.356013	-2.80889	4.3488e-07	golgi traffic protein SFT2
8136	AN1T-06119_at	AN7792	4.64333	24.9909	24.9909	7.49744e-08		3.91	15.0324	15.0324	4.36045e-07	lysophosphoplipase A
2238	AN1T-10655_s_at	AN11673	0.256667	1.19472	1.19472	0.357671		3.65667	12.6115	12.6115	4.39993e-07	conserved hypothetical protein
4107	AN1T-07616_at	AN3222	-1.67333	0.313528	-3.18951	4.79795e-08		1.32	2.49666	2.49666	4.5174e-07	IMP-specific 5'-nucleotidase 1
1057	AN1T-02416_at	AN10166	-1.27333	0.413703	-2.41719	3.30565e-07		-1.31	0.403321	-2.47942	4.5174e-07	PQ loop repeat-containing protein
7236	AN1T-03432_at	AN6742	-4.22667	0.0534129	-18.7221	3.67191e-07		-4.41	0.047039	-21.259	4.5174e-07	FAD binding domain-containing protein
496	AN1T-00900_at	AN0553	1.53	2.88786	2.88786	0.000220662		3.73333	13.2998	13.2998	4.5174e-07	conserved hypothetical protein
4769	AN1T-05484_at	AN3987	0.323333	1.25122	1.25122	0.0485165		2.01333	4.03714	4.03714	4.5174e-07	tetratricopeptide repeat domain-containing protein
2760	AN1T-09059_at	AN1740	0.433333	1.35035	1.35035	0.130139		-3.66	0.0791098	-12.6407	4.5174e-07	conserved hypothetical protein
1113	AN1T-03148_at	AN10220	-0.03	0.97942	-1.02101	0.784876		1.38667	2.61474	2.61474	4.5174e-07	cytochrome c peroxidase
11	AN1T-08130_at	AN0005	-0.196667	0.872564	-1.14605	0.660755		5.74667	53.6932	53.6932	4.61301e-07	lactobacillus up-regulated protein
7590	AN1T-06967_at	AN7158	0.49	1.40444	1.40444	0.00105719		1.48667	2.80241	2.80241	4.65663e-07	conserved hypothetical protein
922	AN1T-02607_at	AN10028	-4.95667	0.0322029	-31.0531	2.40895e-08		-3.56333	0.0845921	-11.8214	4.66085e-07	conserved hypothetical protein
2732	AN1T-03231_at	AN1707	-3.11333	0.115556	-8.6538	1.30642e-07		-2.8	0.143587	-6.9644	4.66085e-07	conserved hypothetical protein
1748	AN1T-08916_at	AN10866	2.10667	4.30695	4.30695	2.59481e-07		2.08333	4.23785	4.23785	4.66085e-07	conserved hypothetical protein
1878	AN1T-04735_at	AN10974	1.35667	2.56093	2.56093	9.93729e-06		2.17	4.50023	4.50023	4.66085e-07	DUF323 domain-containing protein
5340	AN1T-07191_at	AN4608	1.28	2.42839	2.42839	1.09539e-05		2.07667	4.21831	4.21831	4.66085e-07	NmrA family transcriptional regulator
6476	AN1T-07108_at	AN5907	-0.3	0.812252	-1.23114	0.00632232		1.21	2.31338	2.31338	4.66085e-07	ribose 5-phosphate isomerase
1971	AN1T-02428_at	AN1109	-0.186667	0.878633	-1.13813	0.133484		1.58333	2.99661	2.99661	4.66085e-07	sugar transporter
6304	AN1T-01519_at	AN5716	-0.186667	0.878633	-1.13813	0.124996		1.54	2.90795	2.90795	4.68564e-07	CBS and domain-containing protein
3214	AN1T-09377_at	AN2227	0.286667	1.21982	1.21982	0.0185764		-1.41667	0.374577	-2.66968	4.71679e-07	beta-glucosidase
1243	AN1T-00038_at	AN10359	-0.853333	0.553504	-1.80667	1.27666e-05		-1.40667	0.377182	-2.65124	4.74811e-07	predicted protein
4955	AN1T-06267_at	AN4181	3.22	9.31787	9.31787	3.1466e-09		1.68333	3.21169	3.21169	4.79292e-07	conserved hypothetical protein
8709	AN1T-03047_at	AN8439	-2.03333	0.24429	-4.0935	9.17218e-06		3.19667	9.16838	9.16838	4.83544e-07	conserved hypothetical protein
7307	AN1T-04625_at	AN6819	0.613333	1.52979	1.52979	0.000355409		1.57667	2.9828	2.9828	4.83544e-07	conserved hypothetical protein
7184	AN1T-10023_at	AN6683	-3.20667	0.108317	-9.23215	3.92567e-09		-1.73333	0.300756	-3.32495	4.87366e-07	cyclohexanone 1,2-monooxygenase
2082	AN1T-06923_at	AN11200	0.94	1.91853	1.91853	0.000259167		2.31	4.95883	4.95883	4.87366e-07	conserved hypothetical protein
6526	AN1T-07171_at	AN5962	-0.236667	0.848704	-1.17827	0.0745081		1.63333	3.10229	3.10229	4.93633e-07	conserved hypothetical protein
1591	AN1T-01508_at	AN10703	-0.546667	0.6846	-1.46071	0.0135077		-2.51	0.175556	-5.6962	4.97204e-07	zinc-binding oxidoreductase
1616	AN1T-02383_at	AN1073	-2.75	0.148651	-6.72717	2.42555e-08		-1.95	0.258816	-3.86375	5.20111e-07	MFS peptide transporter
7753	AN1T-05368_at	AN7346	-3.90333	0.0668312	-14.9631	3.58787e-07		-3.96667	0.0639609	-15.6346	5.23089e-07	conserved hypothetical protein
7775	AN1T-05396_at	AN7370	-0.57	0.673617	-1.48452	0.00387374		2.07333	4.20858	4.20858	5.3814e-07	conserved hypothetical protein
5181	AN1T-08773_at	AN4438	-2.49	0.178006	-5.61778	2.55067e-08		-1.76667	0.293887	-3.40267	5.40212e-07	hypothetical protein
2050	AN1T-03861_at	AN11170	-2.87333	0.136471	-7.32756	1.22577e-06		-3.40667	0.0942955	-10.605	5.41291e-07	hypothetical protein
3440	AN1T-09976_at	AN2475	-1.52	0.348686	-2.86791	0.00049949		-4.04333	0.0606506	-16.4879	5.41673e-07	MFS monosaccharide transporter
9374	AN1T-06898_at	AN9202	1.26333	2.4005	2.4005	0.000133176		2.79	6.9163	6.9163	5.42348e-07	conserved hypothetical protein
9175	AN1T-10271_at	AN8969	-2.19667	0.218141	-4.58419	1.91516e-05		3.73333	13.2998	13.2998	5.45428e-07	N,O-diacetylmuramidase
562	AN1T-10167_at	AN0628	0.74	1.67018	1.67018	0.000482066		1.95333	3.87268	3.87268	5.45428e-07	D-lactate dehydrogenase
2048	AN1T-03854_at	AN11169	-0.696667	0.616996	-1.62076	0.00101437		-2.04667	0.242043	-4.1315	5.45428e-07	C6 transcription factor
1214	AN1T-04335_at	AN10327	-0.0366667	0.974905	-1.02574	0.799108		1.76667	3.40267	3.40267	5.45428e-07	predicted protein
574	AN1T-10180_at	AN0640	0.0666667	1.04729	1.04729	0.604922		1.61667	3.06666	3.06666	5.47854e-07	sphinganine hydroxylase Sur2
4981	AN1T-06307_at	AN4213	-3.23	0.106579	-9.38268	7.07055e-07		-3.55333	0.0851805	-11.7398	5.50905e-07	conserved hypothetical protein
3725	AN1T-07323_at	AN2803	0.1	1.07177	1.07177	0.515355		1.93667	3.8282	3.8282	5.50905e-07	conserved hypothetical protein
4751	AN1T-05457_at	AN3963	1.17667	2.26054	2.26054	0.000152633		2.63	6.19026	6.19026	5.68274e-07	thioredoxin reductase GliT
359	AN1T-00717_at	AN0392	4.42	21.4068	21.4068	7.44019e-10		1.83333	3.56359	3.56359	5.72893e-07	endonuclease/exonuclease/phosphatase
2896	AN1T-01710_at	AN1884	4.83	28.443	28.443	1.72193e-09		2.22	4.65893	4.65893	5.72893e-07	cytochrome P450 monooxygenase
1854	AN1T-01170_at	AN10973	-3.05333	0.120463	-8.30128	5.63228e-07		-3.24333	0.105599	-9.4698	5.72893e-07	citrate synthase
4005	AN1T-00306_at	AN3104	1.36	2.56685	2.56685	2.48253e-06		1.75333	3.37137	3.37137	5.7809e-07	allantoicase Alc
4183	AN1T-02211_at	AN3305	-0.256667	0.83702	-1.19472	0.330055		-3.3	0.101532	-9.84916	5.7809e-07	short chain dehydrogenase/reductase
728	AN1T-06384_at	AN0815	0.156667	1.11471	1.11471	0.330369		2.01667	4.04648	4.04648	5.7809e-07	glutathione S-transferase
8984	AN1T-05985_at	AN8752	-0.576667	0.670511	-1.4914	0.0160431		2.67667	6.39377	6.39377	5.84676e-07	ethanolamine utilization protein
2286	AN1T-03910_at	AN1218	0.463333	1.37872	1.37872	0.00460634		1.70667	3.26406	3.26406	5.89191e-07	phosphoglycerate mutase
8009	AN1T-04758_at	AN7641	-1.47333	0.360149	-2.77663	3.56553e-05		2.68333	6.42338	6.42338	5.93827e-07	peroxisomal copper amine oxidase
2091	AN1T-02060_at	AN11210	-0.04	0.972655	-1.02811	0.898129		3.67	12.7286	12.7286	5.95912e-07	conserved hypothetical protein
7739	AN1T-08568_at	AN7331	0.943333	1.92297	1.92297	0.00010734		1.99	3.97237	3.97237	5.97802e-07	cyanate hydratase
5661	AN1T-01312_at	AN4970	-7.83333	0.00438462	-228.07	5.62647e-08		-6.01333	0.0154813	-64.5942	5.98531e-07	conserved hypothetical protein
7755	AN1T-05371_at	AN7349	-6.25	0.013139	-76.1093	1.8028e-08		-4.11667	0.0576448	-17.3476	5.99983e-07	mutanase
2259	AN1T-02514_at	AN1189	-1.53	0.346277	-2.88786	1.45062e-06		-1.82	0.283221	-3.53081	6.07995e-07	P-type calcium ATPase
2485	AN1T-05690_at	AN1429	-0.01	0.993092	-1.00696	0.951528		1.92667	3.80176	3.80176	6.07995e-07	choline oxidase
8775	AN1T-10386_at	AN8510	-1.23333	0.425334	-2.3511	5.42282e-05		-2.36333	0.194342	-5.14558	6.15037e-07	conserved hypothetical protein
8310	AN1T-10414_at	AN7996	-0.36	0.779165	-1.28343	0.0274183		1.86	3.63008	3.63008	6.15037e-07	conserved hypothetical protein
2363	AN1T-07927_at	AN1303	0.53	1.44393	1.44393	0.0265499		2.71333	6.55835	6.55835	6.23391e-07	conserved hypothetical protein
1481	AN1T-04527_at	AN10592	1.27333	2.41719	2.41719	9.36446e-06		1.93	3.81055	3.81055	6.2773e-07	predicted protein
6637	AN1T-05100_at	AN6078	0.37	1.29235	1.29235	0.0488694		2.19	4.56305	4.56305	6.2773e-07	adenosine deaminase
2839	AN1T-01643_at	AN1823	0.496667	1.41095	1.41095	0.00790444		1.98667	3.9632	3.9632	6.30251e-07	aminohydrolase
3159	AN1T-07829_at	AN2165	-0.616667	0.652176	-1.53333	0.00216981		-1.98667	0.252321	-3.9632	6.3334e-07	TAM domain methyltransferase
8780	AN1T-10391_a_at	AN8515	-4.39667	0.0474757	-21.0634	1.0852e-07		-3.66667	0.0787451	-12.6992	6.41378e-07	conserved hypothetical protein
5435	AN1T-04551_at	AN4720	0.44	1.3566	1.3566	0.0587183		2.72667	6.61924	6.61924	6.41663e-07	conserved hypothetical protein
3605	AN1T-09259_at	AN2663	1.46333	2.75745	2.75745	3.80311e-06		1.96333	3.89962	3.89962	6.43545e-07	MFS pantothenate transporter
1517	AN1T-09107_at	AN10626	0.263333	1.20025	1.20025	0.307748		-3.17333	0.110849	-9.02129	6.43545e-07	mitochondrial F1 ATPase subunit alpha
6000	AN1T-01818_at	AN5387	-1.13	0.456916	-2.18859	1.22577e-06		-1.3	0.406126	-2.46229	6.44429e-07	DUF453 domain-containing protein
7692	AN1T-10323_at	AN7278	-4.09	0.0587202	-17.0299	8.97825e-08		-3.31667	0.100365	-9.9636	6.45205e-07	glutamate decarboxylase
2648	AN1T-03132_at	AN1614	0.126667	1.09177	1.09177	0.73801		4.56	23.5883	23.5883	6.45711e-07	S-adenosyl-methionine-sterol-C
8670	AN1T-02997_at	AN8398	1.27	2.41162	2.41162	0.000641526		-3.39	0.0953912	-10.4831	6.54534e-07	conserved hypothetical protein
4424	AN1T-00432_at	AN3586	0.806667	1.74917	1.74917	0.000479907		2.06333	4.17951	4.17951	6.56393e-07	ubiquinone biosynthesis monooxgenase
9111	AN1T-08437_at	AN8899	0.743333	1.67404	1.67404	0.0125009		3.21667	9.29636	9.29636	6.56393e-07	1-aminocyclopropane-1-carboxylate deaminase
8900	AN1T-05245_at	AN8656	-5.75333	0.0185385	-53.9419	2.00912e-08		3.79	13.8326	13.8326	6.67978e-07	Rieske domain-containing protein
3039	AN1T-02878_at	AN2040	-0.08	0.946058	-1.05702	0.631939		2.02333	4.06522	4.06522	6.67978e-07	conserved hypothetical protein
6630	AN1T-05091_at	AN6070	0.59	1.50525	1.50525	0.000463528		1.49667	2.8219	2.8219	6.70124e-07	DNA replication licensing factor MCM4
7780	AN1T-05403_at	AN7376	0.673333	1.59475	1.59475	2.31078e-05		1.13333	2.19365	2.19365	6.71551e-07	conserved hypothetical protein
6013	AN1T-01833_at	AN5401	1.24333	2.36745	2.36745	0.000308407		-2.97	0.127627	-7.83536	6.83071e-07	conserved hypothetical protein
8273	AN1T-04919_at	AN7953	0.0633333	1.04488	1.04488	0.695193		1.93667	3.8282	3.8282	6.85679e-07	conserved hypothetical protein
9004	AN1T-06015_at	AN8776	-1.84333	0.278677	-3.58838	2.49434e-05		-3.12333	0.114758	-8.71399	6.91405e-07	conserved hypothetical protein
8794	AN1T-10345_at	AN8533	1.48	2.78949	2.78949	5.05487e-06		2.02667	4.07462	4.07462	7.31967e-07	conserved hypothetical protein
7253	AN1T-03452_at	AN6761	0.253333	1.19196	1.19196	0.0540913		1.50667	2.84153	2.84153	7.31967e-07	acyl-CoA dehydrogenase
8901	AN1T-05246_at	AN8657	-4.14	0.0567199	-17.6305	4.56738e-08		3.01	8.05564	8.05564	7.33064e-07	fructosyl amino acid oxidase
1298	AN1T-10439_at	AN10410	-0.18	0.882703	-1.13288	0.120569		1.37	2.58471	2.58471	7.33887e-07	MFS monocarboxylate transporter
3578	AN1T-09622_at	AN2626	-2.06667	0.23871	-4.18918	2.01804e-07		-1.83333	0.280616	-3.56359	7.66744e-07	glycosyl transferase
7143	AN1T-05016_at	AN6640	-0.863333	0.549681	-1.81924	0.000391764		2.10333	4.29701	4.29701	7.66744e-07	amidohydrolase
4430	AN1T-00439_at	AN3593	-2.22	0.214641	-4.65893	3.0566e-07		-2.08333	0.235969	-4.23785	7.73037e-07	class II Aldolase and Adducin domain-containing protein
4127	AN1T-07638_at	AN3243	-2.07667	0.237062	-4.21831	8.83515e-06		-3.03333	0.122145	-8.18699	7.73116e-07	conserved hypothetical protein
3295	AN1T-06656_at	AN2311	0.546667	1.46071	1.46071	0.00063093		1.42333	2.68204	2.68204	7.76019e-07	phosphomevalonate kinase
5268	AN1T-03563_at	AN4531	0.74	1.67018	1.67018	0.000196121		-1.63333	0.322343	-3.10229	7.78778e-07	alpha/beta hydrolase
4204	AN1T-02243_at	AN3329	4.12333	17.428	17.428	1.73823e-07		3.57	11.8762	11.8762	7.79632e-07	ABC transporter
8802	AN1T-08667_at	AN8541	-0.02	0.986233	-1.01396	0.900888		1.81333	3.51453	3.51453	7.83202e-07	conserved hypothetical protein
6838	AN1T-02752_at	AN6297	-3.09	0.11744	-8.51496	4.08935e-09		-1.56333	0.338368	-2.95536	7.97307e-07	cytochrome c oxidase assembly protein Cox11
8255	AN1T-04899_at	AN7933	0.856667	1.81085	1.81085	0.030539		4.37	20.6776	20.6776	8.01297e-07	conserved hypothetical protein
1119	AN1T-03178_at	AN10226	1.67	3.18215	3.18215	2.25822e-05		2.73667	6.66529	6.66529	8.0663e-07	class II aldolase/adducin domain-containing protein
2216	AN1T-04863_at	AN11584	-6.84333	0.00870866	-114.828	3.01388e-08		-4.66333	0.0394636	-25.3398	8.07593e-07	conserved hypothetical protein
2268	AN1T-03888_at	AN1198	-1.10667	0.464366	-2.15348	0.000145965		2.32333	5.00487	5.00487	8.32777e-07	glycine cleavage system T protein
8433	AN1T-10445_at	AN8132	-3.4	0.0947323	-10.5561	9.24986e-07		-3.64	0.0802141	-12.4666	8.46163e-07	conserved hypothetical protein
4871	AN1T-06170_at	AN4094	1.32333	2.50244	2.50244	1.71391e-06		1.53667	2.90123	2.90123	8.50261e-07	Delta(14)-sterol reductase
6915	AN1T-03626_at	AN6382	-4.71333	0.0381193	-26.2334	2.08119e-08		-3.03333	0.122145	-8.18699	8.55503e-07	conserved hypothetical protein
4593	AN1T-00658_at	AN3781	-2.76	0.147624	-6.77396	1.6178e-07		-2.33667	0.197967	-5.05134	8.55503e-07	phosphate permease
2867	AN1T-01675_at	AN1853	1.01	2.01391	2.01391	3.1476e-05		-1.71667	0.304251	-3.28676	8.55503e-07	nitroreductase
8896	AN1T-05241_at	AN8652	-0.273333	0.827406	-1.2086	0.24332		-2.75667	0.147966	-6.75833	8.55503e-07	conserved hypothetical protein
3822	AN1T-00100_at	AN2910	-0.69	0.619854	-1.61328	0.000481452		1.70333	3.25653	3.25653	8.56753e-07	transthyretin domain-containing protein
4558	AN1T-00610_at	AN3741	-0.406667	0.754364	-1.32562	0.00496694		1.43667	2.70695	2.70695	8.56753e-07	alcohol dehydrogenase II
8304	AN1T-10408_at	AN7990	0.77	1.70527	1.70527	0.00650715		-2.84333	0.139339	-7.17676	8.74035e-07	conserved hypothetical protein
6200	AN1T-10472_at	AN5603	0.42	1.33793	1.33793	0.00246905		1.32	2.49666	2.49666	8.74693e-07	conserved hypothetical protein
8458	AN1T-07410_at	AN8158	-0.776667	0.583714	-1.71317	0.0141526		3.31333	9.9406	9.9406	8.74693e-07	conserved hypothetical protein
4952	AN1T-06262_at	AN4177	1.05	2.07053	2.07053	0.000300767		-2.41667	0.187288	-5.33936	8.75578e-07	NAD dependent epimerase/dehydratase
1056	AN1T-02417_at	AN10165	-1.51	0.351111	-2.8481	5.58238e-07		-1.50333	0.352737	-2.83497	8.81788e-07	predicted protein
2659	AN1T-03143_at	AN1625	1.29333	2.45094	2.45094	3.61857e-05		-2.22333	0.214146	-4.66971	8.93342e-07	conserved hypothetical protein
5731	AN1T-01394_at	AN5046	-0.19	0.876606	-1.14076	0.214123		1.78333	3.44221	3.44221	8.93342e-07	conserved hypothetical protein
3371	AN1T-06489_at	AN2398	-5.40333	0.0236284	-42.3219	2.21497e-08		-3.47667	0.0898295	-11.1322	9.00537e-07	conserved hypothetical protein
6504	AN1T-07143_at	AN5938	-1.61	0.327598	-3.05252	1.61288e-05		-2.48333	0.178831	-5.59188	9.05275e-07	conserved hypothetical protein
5627	AN1T-01274_at	AN4934	0.396667	1.31646	1.31646	0.00957992		1.56	2.94854	2.94854	9.05275e-07	3-oxoacyl-(acyl-carrier-protein) reductase
4849	AN1T-09529_at	AN4070	0.263333	1.20025	1.20025	0.145937		2.09	4.25748	4.25748	9.05275e-07	conserved hypothetical protein
2479	AN1T-05684_at	AN1423	0.106667	1.07674	1.07674	0.443205		-1.63	0.323088	-3.09513	9.05275e-07	MFS transporter
9106	AN1T-08429_at	AN8892	6.20333	73.6868	73.6868	3.26215e-12		1.07333	2.10429	2.10429	9.24453e-07	ABC multidrug transporter
770	AN1T-06431_at	AN0860	-0.126667	0.915945	-1.09177	0.374966		1.66667	3.1748	3.1748	9.49389e-07	conserved hypothetical protein
8402	AN1T-04103_at	AN8098	-0.61	0.655197	-1.52626	0.000244416		1.34667	2.54324	2.54324	9.60909e-07	F-box domain-containing protein
4675	AN1T-07513_at	AN3876	-0.356667	0.780967	-1.28046	0.0405976		1.89667	3.72352	3.72352	9.60909e-07	histidine permease
8132	AN1T-06113_at	AN7787	0.506667	1.42076	1.42076	0.161042		4.14667	17.7121	17.7121	9.60909e-07	conserved hypothetical protein
9432	AN1T-02031_at	AN9274	0.283333	1.217	1.217	0.338017		3.44333	10.8779	10.8779	9.60909e-07	pathogenesis associated protein Pep2
3379	AN1T-06499_at	AN2407	-7.98667	0.00394252	-253.645	4.09496e-10		-2.79667	0.143919	-6.94833	9.68924e-07	conserved hypothetical protein
7416	AN1T-08936_at	AN6940	3.52	11.4716	11.4716	1.0839e-06		3.74333	13.3923	13.3923	1.03107e-06	conserved hypothetical protein
1436	AN1T-08335_at	AN10551	-0.463333	0.725309	-1.37872	0.0069858		-1.69333	0.309212	-3.23403	1.03716e-06	IKI3 family protein
7043	AN1T-06569_at	AN6527	-0.00333333	0.997692	-1.00231	0.983432		-1.71	0.30566	-3.27161	1.03716e-06	sucrose cleavage family protein
7501	AN1T-05844_at	AN7040	-0.523333	0.695762	-1.43727	0.0388687		2.72	6.58873	6.58873	1.06494e-06	conserved hypothetical protein
7277	AN1T-03476_at	AN6785	0.25	1.18921	1.18921	0.195901		2.2	4.59479	4.59479	1.06754e-06	conserved hypothetical protein
3502	AN1T-04295_at	AN2545	-0.206667	0.866537	-1.15402	0.21357		1.89333	3.71493	3.71493	1.06847e-06	conserved hypothetical protein
4755	AN1T-05462_at	AN3967	0.896667	1.86176	1.86176	0.00838028		-3.36667	0.0969465	-10.315	1.07982e-06	conserved hypothetical protein
1724	AN1T-04993_at	AN10842	0.24	1.18099	1.18099	0.188952		2.07333	4.20858	4.20858	1.07982e-06	conserved hypothetical protein
5679	AN1T-01331_at	AN4989	1.45667	2.74473	2.74473	1.80001e-07		1.21333	2.31873	2.31873	1.08012e-06	conserved hypothetical protein
9461	AN1T-02064_at	AN9304	1.39667	2.63293	2.63293	0.000883269		3.64667	12.5244	12.5244	1.08012e-06	translation elongation factor eEF-1B gamma subunit
8529	AN1T-07864_at	AN8239	-0.116667	0.922316	-1.08423	0.309451		1.31333	2.48515	2.48515	1.08261e-06	conserved hypothetical protein
5480	AN1T-08186_at	AN4773	-1.09667	0.467596	-2.1386	4.69334e-05		-1.90333	0.267325	-3.74076	1.0844e-06	conserved hypothetical protein
6788	AN1T-02692_at	AN6243	0.54	1.45397	1.45397	0.0238726		2.49333	5.63077	5.63077	1.10252e-06	meiosis induction protein kinase
4653	AN1T-07483_at	AN3849	0.983333	1.97703	1.97703	5.01154e-05		-1.71667	0.304251	-3.28676	1.10499e-06	2-hydroxychromene-2-carboxylate isomerase
9188	AN1T-06707_at	AN8982	1.57667	2.9828	2.9828	0.00012369		3.10667	8.6139	8.6139	1.10499e-06	fructosyl amine:oxygen oxidoreductase
4056	AN1T-00374_at	AN3163	-0.246667	0.842842	-1.18646	0.0485588		1.34667	2.54324	2.54324	1.10499e-06	stomatin family protein
6408	AN1T-04411_at	AN5831	1.43667	2.70695	2.70695	6.09658e-05		-2.57333	0.168016	-5.95183	1.10531e-06	glutathione transferase
5623	AN1T-01270_at	AN4930	1.95	3.86375	3.86375	3.0038e-07		1.73	3.31728	3.31728	1.12204e-06	conserved hypothetical protein
2328	AN1T-03955_at	AN1262	-0.44	0.737135	-1.3566	0.0637442		2.58	5.9794	5.9794	1.12204e-06	conserved hypothetical protein
4386	AN1T-09903_at	AN3543	0.513333	1.42734	1.42734	0.0429249		2.7	6.49802	6.49802	1.1615e-06	ankyrin repeat domain-containing protein
1855	AN1T-04734_at	AN10974	0.996667	1.99538	1.99538	1.81961e-05		1.51	2.8481	2.8481	1.1697e-06	DUF323 domain-containing protein
3038	AN1T-02877_at	AN2039	4.29667	19.6529	19.6529	5.14216e-09		2.14	4.40762	4.40762	1.17591e-06	short chain oxidoreductase
8490	AN1T-10235_at	AN8196	-0.34	0.790041	-1.26576	0.0522057		1.87667	3.67226	3.67226	1.17591e-06	conserved hypothetical protein
1960	AN1T-03048_at	AN11079	-2.14333	0.226356	-4.41782	2.93429e-05		3.45333	10.9536	10.9536	1.1808e-06	conserved hypothetical protein
3043	AN1T-02882_at	AN2044	-4.51333	0.0437876	-22.8375	3.58375e-10		-1.48333	0.357661	-2.79594	1.19494e-06	conserved hypothetical protein
9618	AN1T-10638_at	AN9496	0.466667	1.38191	1.38191	0.0155083		1.94333	3.84593	3.84593	1.19635e-06	emopamil binding protein
1588	AN1T-01441_at	AN10700	-0.53	0.692555	-1.44393	0.0174163		2.26	4.78991	4.78991	1.19635e-06	DlpA domain-containing protein
7946	AN1T-01135_at	AN7565	0.336667	1.26284	1.26284	0.00187779		-0.97	0.510506	-1.95884	1.2027e-06	conserved hypothetical protein
9470	AN1T-02074_at	AN9314	-2.62667	0.161918	-6.17597	7.00629e-08		-1.88333	0.271057	-3.68926	1.21549e-06	terpene synthase
4595	AN1T-00660_at	AN3783	0.596667	1.51222	1.51222	0.0518048		-3.26667	0.103905	-9.6242	1.22723e-06	conserved hypothetical protein
8841	AN1T-05168_at	AN8587	-1.24333	0.422396	-2.36745	0.000298893		-2.73	0.150726	-6.63456	1.23123e-06	FMN dependent dehydrogenase
8189	AN1T-09736_at	AN7863	-6.39667	0.0118689	-84.2536	1.38197e-07		-5.03333	0.0305362	-32.748	1.24333e-06	fibronectin type III domain-containing protein
9383	AN1T-06910_at	AN9212	1.27	2.41162	2.41162	0.00639205		4.45333	21.9072	21.9072	1.24333e-06	conserved hypothetical protein
3432	AN1T-08397_at	AN2466	-4.52333	0.0434852	-22.9964	2.64985e-09		-2	0.25	-4	1.24469e-06	sugar transporter
8178	AN1T-09724_at	AN7851	3.99	15.8895	15.8895	1.12025e-07		3.04667	8.26301	8.26301	1.24469e-06	conserved hypothetical protein
5893	AN1T-10000_at	AN5255	0.986667	1.9816	1.9816	0.000130551		1.92667	3.80176	3.80176	1.24469e-06	conserved hypothetical protein
9112	AN1T-08438_at	AN8900	-0.3	0.812252	-1.23114	0.141073		2.24333	4.7349	4.7349	1.27551e-06	extracellular lipase
6978	AN1T-03700_at	AN6451	-2.3	0.203063	-4.92458	2.34683e-06		-2.63	0.161544	-6.19026	1.28477e-06	conserved hypothetical protein
5706	AN1T-01363_at	AN5018	-0.67	0.628507	-1.59107	0.0325302		-3.24667	0.105355	-9.4917	1.28653e-06	conserved hypothetical protein
6650	AN1T-05116_at	AN6091	-0.12	0.920188	-1.08673	0.379207		-1.52667	0.347078	-2.88119	1.29243e-06	fungal specific transcription factor domain-containing protein
5241	AN1T-03529_at	AN4502	0.1	1.07177	1.07177	0.540009		1.82	3.53081	3.53081	1.29243e-06	bZIP transcription factor
9499	AN1T-02114_at	AN9348	-7.26667	0.00649405	-153.987	4.18979e-08		-4.82333	0.0353209	-28.3118	1.2976e-06	conserved hypothetical protein
6518	AN1T-07159_at	AN5952	1.23333	2.3511	2.3511	4.32411e-06		1.52667	2.88119	2.88119	1.2976e-06	kynureninase
8889	AN1T-05229_at	AN8642	0.456667	1.37237	1.37237	0.091027		-2.91667	0.132433	-7.55099	1.2976e-06	NAD binding Rossmann fold oxidoreductase
2359	AN1T-03997_at	AN1298	-1.26333	0.41658	-2.4005	6.31442e-07		-1.21	0.432269	-2.31338	1.30774e-06	HLH transcription factor
4368	AN1T-07790_at	AN3523	1.20333	2.30271	2.30271	0.000180881		-2.44	0.184284	-5.42642	1.30774e-06	conserved hypothetical protein
2983	AN1T-01809_at	AN1976	-1.07333	0.47522	-2.10429	1.7746e-06		-1.17667	0.442372	-2.26054	1.30944e-06	histone acetylase complex subunit
7159	AN1T-05034_at	AN6657	-0.893333	0.538369	-1.85746	0.00061284		2.15	4.43828	4.43828	1.30944e-06	conserved hypothetical protein
2156	AN1T-02456_at	AN1136	1.01	2.01391	2.01391	0.000192743		2.06333	4.17951	4.17951	1.3161e-06	conserved hypothetical protein
6209	AN1T-01407_at	AN5613	0.106667	1.07674	1.07674	0.445392		1.55333	2.93494	2.93494	1.32605e-06	xanthine dehydrogenase
3152	AN1T-07820_at	AN2157	1.82333	3.53898	3.53898	8.11754e-08		1.31333	2.48515	2.48515	1.35406e-06	extracellular aspartic endopeptidase
8842	AN1T-05169_at	AN8588	-0.98	0.50698	-1.97247	3.25405e-05		-1.56667	0.337587	-2.9622	1.35406e-06	conserved hypothetical protein
4337	AN1T-07751_at	AN3487	0.08	1.05702	1.05702	0.658962		1.98333	3.95406	3.95406	1.35406e-06	conserved hypothetical protein
5323	AN1T-03625_at	AN4590	-0.113333	0.92445	-1.08172	0.700728		3.22333	9.33942	9.33942	1.35406e-06	MFS monosaccharide transporter
7007	AN1T-06523_at	AN6487	-1.68333	0.311362	-3.21169	2.08272e-07		-1.38	0.384219	-2.60268	1.38006e-06	aspartic protease
5567	AN1T-01203_at	AN4871	-2.34333	0.197055	-5.07474	1.13216e-08		-1.26667	0.415619	-2.40605	1.40853e-06	chitinase
2712	AN1T-03209_at	AN1686	2.08	4.22807	4.22807	8.3313e-08		1.49667	2.8219	2.8219	1.4189e-06	conserved hypothetical protein
2866	AN1T-01674_at	AN1852	-1.74	0.29937	-3.34035	9.30743e-08		-1.27	0.41466	-2.41162	1.42553e-06	chitin deacetylase
3787	AN1T-00062_at	AN2872	-0.813333	0.569066	-1.75727	1.96248e-06		-0.893333	0.538369	-1.85746	1.42553e-06	conserved hypothetical protein
3288	AN1T-06647_at	AN2303	-0.87	0.547147	-1.82766	9.26873e-06		-1.17333	0.443396	-2.25532	1.42553e-06	GPI mannosyltransferase 4
2631	AN1T-06857_at	AN1596	4.58667	24.0284	24.0284	4.43405e-09		2.15667	4.45883	4.45883	1.42582e-06	conserved hypothetical protein
1756	AN1T-05790_at	AN10875	-2.48	0.179244	-5.57897	2.08119e-08		-1.48333	0.357661	-2.79594	1.42582e-06	short chain dehydrogenase/reductase
9037	AN1T-06054_at	AN8813	-1.21	0.432269	-2.31338	1.31712e-05		1.70667	3.26406	3.26406	1.42582e-06	ABC transporter
8648	AN1T-10134_at	AN8374	0.693333	1.61702	1.61702	0.00411504		2.20667	4.61608	4.61608	1.42582e-06	conserved hypothetical protein
9140	AN1T-09011_at	AN8930	0.25	1.18921	1.18921	0.240502		-2.32667	0.199344	-5.01645	1.42582e-06	conserved hypothetical protein
2653	AN1T-03137_at	AN1619	-0.236667	0.848704	-1.17827	0.247566		2.24	4.72397	4.72397	1.42582e-06	conserved hypothetical protein
2024	AN1T-08420_at	AN11144	-1.71	0.30566	-3.27161	1.48589e-05		-2.44333	0.183858	-5.43897	1.45378e-06	conserved hypothetical protein
4232	AN1T-02283_at	AN3363	0.436667	1.35347	1.35347	0.00119147		1.14	2.20381	2.20381	1.45805e-06	kinesin-like protein bimC
4948	AN1T-06258_at	AN4173	-1.17667	0.442372	-2.26054	0.000205361		-2.38667	0.191224	-5.22948	1.47713e-06	conserved hypothetical protein
6022	AN1T-01842_at	AN5410	2.30667	4.94739	4.94739	5.35207e-06		2.87667	7.34451	7.34451	1.49203e-06	conserved hypothetical protein
1169	AN1T-09402_at	AN10280	-0.606667	0.656712	-1.52274	0.000167522		-1.19333	0.437291	-2.2868	1.5015e-06	transcriptional elongation protein Spt4
7040	AN1T-06567_a_at	AN6525	0.323333	1.25122	1.25122	0.0966842		2.06	4.16986	4.16986	1.51074e-06	NAD-dependent formate dehydrogenase AciA/Fdh
208	AN1T-02606_at	AN0221	-4.08667	0.058856	-16.9906	1.04203e-08		-2.16333	0.22324	-4.47949	1.52285e-06	chitinase
6836	AN1T-02750_at	AN6295	-0.943333	0.52003	-1.92297	7.37829e-06		-1.22	0.429283	-2.32947	1.52966e-06	HLH transcription factor
5252	AN1T-03540_at	AN4513	1.39	2.62079	2.62079	1.6823e-07		1.08333	2.11893	2.11893	1.60627e-06	kinesin motor protein
7820	AN1T-05452_at	AN7419	-2.14333	0.226356	-4.41782	3.80699e-06		-2.53333	0.172739	-5.78908	1.61032e-06	conserved hypothetical protein
5815	AN1T-07603_at	AN5156	0.456667	1.37237	1.37237	0.0031359		1.37	2.58471	2.58471	1.61536e-06	cyclin-dependent protein kinase regulator Pho80
1524	AN1T-07580_at	AN10635	-0.313333	0.80478	-1.24258	0.0277971		1.41333	2.66352	2.66352	1.67404e-06	conserved hypothetical protein
2600	AN1T-06822_at	AN1564	0.756667	1.68958	1.68958	7.99507e-06		-0.98	0.50698	-1.97247	1.67605e-06	conserved hypothetical protein
3843	AN1T-00126_at	AN2933	0.573333	1.48796	1.48796	0.000430259		1.27	2.41162	2.41162	1.67605e-06	F-box and JmjC domain-containing protein
9371	AN1T-06895_at	AN9199	0.57	1.48452	1.48452	0.0233248		2.47	5.54044	5.54044	1.67605e-06	integral membrane protein
5758	AN1T-09111_at	AN5087	0.386667	1.30737	1.30737	0.0808961		-2.3	0.203063	-4.92458	1.67605e-06	conserved hypothetical protein
1335	AN1T-00465_at	AN10448	0.373333	1.29534	1.29534	0.209805		3.18	9.06307	9.06307	1.68145e-06	kinesin light chain 3 paste
3718	AN1T-07314_at	AN2794	-0.543333	0.686184	-1.45734	0.0312702		2.51333	5.70938	5.70938	1.68288e-06	plastidic glucose transporter 4
8277	AN1T-04923_at	AN7957	-1.57333	0.336031	-2.97592	8.40212e-07		-1.51	0.351111	-2.8481	1.686e-06	conserved hypothetical protein
1840	AN1T-01080_at	AN10959	0.51	1.42405	1.42405	0.0134552		1.96667	3.90864	3.90864	1.686e-06	glutaminase
2632	AN1T-06858_at	AN1597	4.95	30.91	30.91	1.97451e-08		2.86	7.26015	7.26015	1.68919e-06	conserved hypothetical protein
4771	AN1T-05486_at	AN3989	-2.32667	0.199344	-5.01645	2.13825e-07		-1.86333	0.274841	-3.63847	1.68997e-06	conserved hypothetical protein
330	AN1T-05941_at	AN0356	2.76333	6.78963	6.78963	1.5224e-08		1.53333	2.89454	2.89454	1.70894e-06	gliotoxin biosynthesis protein GliK
8331	AN1T-04012_at	AN8019	0.36	1.28343	1.28343	0.207682		3.04	8.22491	8.22491	1.70894e-06	pfs domain-containing protein
5624	AN1T-01271_at	AN4931	-1.99333	0.251158	-3.98156	4.69696e-07		-1.77	0.293209	-3.41054	1.71476e-06	conserved hypothetical protein
9107	AN1T-08431_at	AN8894	-2.52667	0.173539	-5.76239	1.46945e-06		-2.6	0.164938	-6.06287	1.71476e-06	conserved hypothetical protein
2637	AN1T-03120_at	AN1602	5.49333	45.0462	45.0462	8.71389e-10		2	4	4	1.72564e-06	endoglucanase B
3516	AN1T-04314_at	AN2561	6.11667	69.3905	69.3905	5.12652e-11		-1.39333	0.380684	-2.62685	1.72909e-06	conserved hypothetical protein
7420	AN1T-08940_at	AN6944	3.97	15.6707	15.6707	2.94004e-08		2.42	5.35171	5.35171	1.72909e-06	conserved hypothetical protein
2494	AN1T-05700_at	AN1438	2.30333	4.93597	4.93597	3.17515e-08		1.42	2.67586	2.67586	1.72909e-06	conserved hypothetical protein
5066	AN1T-07024_at	AN4306	-1.59667	0.33064	-3.02444	3.73859e-07		-1.37333	0.385998	-2.59068	1.72909e-06	JmjC domain-containing protein
3455	AN1T-09271_at	AN2491	1.70667	3.26406	3.26406	7.07055e-07		1.59333	3.01746	3.01746	1.72909e-06	DNA replication licensing factor
9555	AN1T-02176_at	AN9408	-0.53	0.692555	-1.44393	0.000119042		0.973333	1.96337	1.96337	1.72909e-06	fatty acid synthase
5131	AN1T-08300_at	AN4380	0.416667	1.33484	1.33484	0.00184973		1.13667	2.19872	2.19872	1.72909e-06	ribonucleoside-diphosphate reductase large subunit
162	AN1T-02548_at	AN0169	0.916667	1.88775	1.88775	0.0402029		4.47333	22.213	22.213	1.72909e-06	conserved hypothetical protein
6340	AN1T-01556_at	AN5753	0.0266667	1.01866	1.01866	0.82838		1.27333	2.41719	2.41719	1.72909e-06	conserved hypothetical protein
8857	AN1T-05191_at	AN8607	-2.07	0.238159	-4.19887	3.54301e-05		-3.22667	0.106826	-9.36103	1.74583e-06	conserved hypothetical protein
9183	AN1T-06701_at	AN8977	-1.82333	0.282567	-3.53898	1.29966e-05		-2.49333	0.177595	-5.63077	1.75399e-06	conserved hypothetical protein
2362	AN1T-07926_at	AN1302	-0.193333	0.874583	-1.1434	0.512497		3.14667	8.85607	8.85607	1.75399e-06	conserved hypothetical protein
1963	AN1T-03049_at	AN11081	-0.743333	0.597358	-1.67404	0.0034755		2.23	4.69134	4.69134	1.78604e-06	conserved hypothetical protein
4371	AN1T-09881_at	AN3526	-0.0733333	0.950439	-1.05214	0.838189		3.69333	12.9361	12.9361	1.78604e-06	conserved hypothetical protein
1379	AN1T-05475_at	AN10494	1.07333	2.10429	2.10429	0.00174455		-2.88333	0.135528	-7.37853	1.79046e-06	conserved hypothetical protein
1816	AN1T-05394_at	AN10937	0.303333	1.23399	1.23399	0.245703		2.76333	6.78963	6.78963	1.80165e-06	conserved hypothetical protein
7597	AN1T-06975_at	AN7165	1.33	2.51403	2.51403	0.000101871		2.37667	5.19335	5.19335	1.80828e-06	plasma membrane stress response protein
3275	AN1T-06632_at	AN2289	0.476667	1.39152	1.39152	0.0017069		-1.27333	0.413703	-2.41719	1.82222e-06	sucrose transporter
6935	AN1T-03648_at	AN6404	1.46	2.75108	2.75108	0.000563694		3.31	9.91766	9.91766	1.83114e-06	conserved hypothetical protein
6655	AN1T-05121_at	AN6096	-1.51667	0.349492	-2.86129	1.0864e-05		-2.01333	0.2477	-4.03714	1.83493e-06	conserved hypothetical protein
3657	AN1T-09422_at	AN2725	0.393333	1.31342	1.31342	0.0119789		-1.46	0.363493	-2.75108	1.84172e-06	conserved hypothetical protein
6220	AN1T-01418_at	AN11783	0.203333	1.15136	1.15136	0.296245		-2.06	0.239816	-4.16986	1.85044e-06	hypothetical protein
2552	AN1T-09939_at	AN1508	-1.82	0.283221	-3.53081	1.44428e-08		-0.986667	0.504642	-1.9816	1.85703e-06	conserved hypothetical protein
2811	AN1T-09334_at	AN1794	0.77	1.70527	1.70527	0.00443526		2.39	5.24157	5.24157	1.85703e-06	conserved hypothetical protein
8106	AN1T-06081_at	AN7757	0.753333	1.68568	1.68568	4.48287e-05		1.2	2.2974	2.2974	1.85922e-06	anucleate primary sterigmata protein A
1976	AN1T-05175_at	AN11095	0.683333	1.60585	1.60585	0.0179219		-2.74667	0.148995	-6.71165	1.85922e-06	conserved hypothetical protein
7857	AN1T-01019_at	AN7463	-1.58667	0.33294	-3.00355	9.17308e-06		2.05	4.14106	4.14106	1.88139e-06	ammonium transporter MeaA
7192	AN1T-03375_at	AN6693	4.52	22.9433	22.9433	1.19055e-08		2.36667	5.15748	5.15748	1.88387e-06	hypothetical protein
7660	AN1T-08849_at	AN7242	-1.92333	0.263645	-3.79298	3.00105e-07		-1.58	0.334482	-2.9897	1.88387e-06	proline permease
9359	AN1T-06882_at	AN9185	-0.136667	0.909618	-1.09936	0.51958		2.24	4.72397	4.72397	1.88387e-06	conserved hypothetical protein
9143	AN1T-09015_at	AN8934	5.74667	53.6932	53.6932	5.95454e-09		2.72333	6.60397	6.60397	1.89569e-06	conserved hypothetical protein
3954	AN1T-00250_at	AN3049	1.26333	2.4005	2.4005	3.50808e-06		1.43667	2.70695	2.70695	1.91194e-06	glycosyl hydrolase family 76 protein
2621	AN1T-06847_at	AN1586	0.243333	1.18372	1.18372	0.0920675		1.47333	2.77663	2.77663	1.91194e-06	amine oxidase
3321	AN1T-06684_at	AN2338	-0.673333	0.627056	-1.59475	0.000390613		-1.43667	0.36942	-2.70695	1.9155e-06	conserved hypothetical protein
2733	AN1T-03232_at	AN1708	0.366667	1.28937	1.28937	0.012827		1.37	2.58471	2.58471	1.92109e-06	DNA mismatch repair protein Msh6
7782	AN1T-05405_at	AN7378	5.59667	48.391	48.391	1.81948e-08		3.12333	8.71399	8.71399	1.94449e-06	conserved hypothetical protein
842	AN1T-03314_at	AN0935	1.03	2.04202	2.04202	0.000103252		1.82333	3.53898	3.53898	1.94449e-06	conserved hypothetical protein
7564	AN1T-08614_at	AN7126	1.37667	2.59668	2.59668	2.27698e-05		1.98667	3.9632	3.9632	1.95908e-06	HET domain-containing protein
4580	AN1T-00636_at	AN3765	1.25667	2.38943	2.38943	8.37694e-05		2.16	4.46915	4.46915	1.95908e-06	conserved hypothetical protein
6899	AN1T-02827_at	AN6366	-0.493333	0.710382	-1.40769	0.000883269		1.18	2.26577	2.26577	1.95908e-06	NADH-cytochrome b5 reductase 1
9455	AN1T-02056_at	AN9297	-1	0.5	-2	0.0151698		3.85	14.42	14.42	1.95908e-06	myosin-cross-reactive antigen family protein
6826	AN1T-02740_at	AN6285	-0.0133333	0.990801	-1.00928	0.923709		1.37667	2.59668	2.59668	1.95908e-06	conserved hypothetical protein
1364	AN1T-02353_at	AN1048	-0.7	0.615572	-1.6245	0.000128179		-1.27333	0.413703	-2.41719	1.96296e-06	mannosylphosphate transferase
8281	AN1T-04928_at	AN7962	-6.83667	0.008749	-114.299	1.7272e-09		-2.65	0.15932	-6.27667	1.97958e-06	metalloproteinase
8449	AN1T-07398_at	AN8148	1.74	3.34035	3.34035	3.65757e-06		1.97667	3.93583	3.93583	1.97958e-06	conserved hypothetical protein
8409	AN1T-04110_at	AN8105	-1.61333	0.326842	-3.05958	7.40092e-06		-2.00667	0.248847	-4.01853	1.97958e-06	Nonribosomal peptide synthase-like
8302	AN1T-10406_at	AN7988	-1.76	0.295248	-3.38698	9.0399e-05		-3.05	0.120742	-8.28212	1.97958e-06	conserved hypothetical protein
4906	AN1T-06213_at	AN4131	2.77333	6.83686	6.83686	1.18914e-08		1.43667	2.70695	2.70695	1.98233e-06	Na(+)/H(+) antiporter 1
4627	AN1T-00700_at	AN3820	1.33667	2.52567	2.52567	1.99267e-05		1.89	3.70635	3.70635	1.99014e-06	conserved hypothetical protein
8222	AN1T-04862_at	AN7897	-1.36667	0.387786	-2.57874	1.21742e-05		-1.81333	0.284533	-3.51453	2.01827e-06	conserved hypothetical protein
9271	AN1T-03775_at	AN9080	-1.11	0.463294	-2.15846	8.983e-05		1.91667	3.7755	3.7755	2.01827e-06	L-PSP endoribonuclease
3800	AN1T-00076_at	AN2886	-0.976667	0.508152	-1.96791	6.31326e-06		-1.18667	0.439317	-2.27626	2.03233e-06	conserved hypothetical protein
8000	AN1T-04749_at	AN7632	-1.38667	0.382447	-2.61474	6.24622e-05		2.27667	4.84557	4.84557	2.04492e-06	formaldehyde dehydrogenase
8755	AN1T-03102_at	AN8489	-0.716667	0.608502	-1.64338	0.0225302		2.98	7.88986	7.88986	2.04492e-06	ATP-binding cassette multidrug transporter
8797	AN1T-10550_at	AN8536	0.633333	1.55114	1.55114	0.0141012		2.38333	5.21741	5.21741	2.07264e-06	conserved hypothetical protein
5224	AN1T-03511_at	AN4485	-0.3	0.812252	-1.23114	0.0740438		-1.67667	0.312805	-3.19688	2.08178e-06	conserved hypothetical protein
2797	AN1T-09317_at	AN1778	0.523333	1.43727	1.43727	0.00441723		-1.59333	0.331405	-3.01746	2.09107e-06	ketopantoate hydroxymethyltransferase
7266	AN1T-03465_at	AN6774	0.466667	1.38191	1.38191	0.0872776		2.73333	6.6499	6.6499	2.13565e-06	conserved hypothetical protein
16	AN1T-08136_at	AN0010	0.763333	1.69741	1.69741	0.102433		4.70667	26.1125	26.1125	2.14408e-06	neutral amino acid permease
8724	AN1T-03066_at	AN8455	1.10667	2.15348	2.15348	0.000102067		1.92667	3.80176	3.80176	2.15627e-06	conserved hypothetical protein
9479	AN1T-02083_at	AN9323	-0.253333	0.838956	-1.19196	0.434131		3.35333	10.2201	10.2201	2.15627e-06	conserved hypothetical protein
7042	AN1T-06568_at	AN6526	-0.476667	0.718636	-1.39152	0.00254915		-1.32	0.400535	-2.49666	2.1857e-06	leucyl-tRNA synthetase
5514	AN1T-08221_at	AN4807	-3.76667	0.0734717	-13.6107	7.90744e-09		-1.82333	0.282567	-3.53898	2.18656e-06	conserved hypothetical protein
9533	AN1T-02154_at	AN9386	1.79333	3.46615	3.46615	1.24468e-06		1.73667	3.33264	3.33264	2.18656e-06	conserved hypothetical protein
4631	AN1T-07456_at	AN3825	-1.19333	0.437291	-2.2868	7.49739e-06		-1.46667	0.361817	-2.76383	2.18656e-06	GNAT family acetyltransferase Nat4
5967	AN1T-04228_at	AN5347	-1.02667	0.490843	-2.03731	2.08725e-06		-1.06333	0.478525	-2.08975	2.24608e-06	zinc transporter zitB
6933	AN1T-03646_at	AN6402	-2.97667	0.127038	-7.87165	4.39593e-05		-4.6	0.0412346	-24.2515	2.24608e-06	conserved hypothetical protein
8024	AN1T-04787_at	AN7663	-1.14667	0.451668	-2.21402	1.34751e-05		-1.51667	0.349492	-2.86129	2.25415e-06	D-mandelate dehydrogenase
5109	AN1T-07081_at	AN4355	0.653333	1.5728	1.5728	6.81201e-05		1.07	2.09943	2.09943	2.25415e-06	pyrroline-5-carboxylate reductase
4361	AN1T-07780_at	AN3514	2.03667	4.10296	4.10296	0.000119871		3.6	12.1257	12.1257	2.25415e-06	conserved hypothetical protein
6057	AN1T-01882_at	AN5447	-1.31	0.403321	-2.47942	0.000409488		2.74667	6.71165	6.71165	2.25415e-06	glutamate decarboxylase
8745	AN1T-03088_at	AN8477	0.536667	1.45062	1.45062	0.0224635		2.2	4.59479	4.59479	2.25415e-06	arabinofuranosidase
5724	AN1T-01381_at	AN5036	0.0666667	1.04729	1.04729	0.695155		1.72	3.29436	3.29436	2.25415e-06	conserved hypothetical protein
2456	AN1T-10485_at	AN1399	0.00333333	1.00231	1.00231	0.981265		1.35333	2.55502	2.55502	2.25415e-06	conserved hypothetical protein
5732	AN1T-01396_at	AN5048	0.43	1.34723	1.34723	0.0154307		1.62667	3.08799	3.08799	2.26683e-06	homeobox transcription factor
8406	AN1T-04107_at	AN8102	0.853333	1.80667	1.80667	0.000372732		1.76333	3.39482	3.39482	2.27115e-06	conserved hypothetical protein
5917	AN1T-04166_at	AN5290	1.96	3.89062	3.89062	0.000127399		3.48667	11.2096	11.2096	2.27706e-06	conserved hypothetical protein
5474	AN1T-04602_at	AN4767	-2.05333	0.240927	-4.15064	6.73661e-08		-1.32667	0.398688	-2.50822	2.33089e-06	conserved hypothetical protein
8419	AN1T-04123_at	AN8117	-1.12	0.460094	-2.17347	3.23887e-07		-0.903333	0.53465	-1.87038	2.33089e-06	fatty acid elongase
7410	AN1T-08924_at	AN6931	3.05667	8.32048	8.32048	1.06573e-07		2.11	4.31691	4.31691	2.33829e-06	conserved hypothetical protein
8225	AN1T-04866_at	AN7900	-4.49333	0.0443989	-22.5231	5.81123e-07		-3.91	0.0665231	-15.0324	2.33829e-06	conserved hypothetical protein
9613	AN1T-10630_at	AN9489	-0.353333	0.782773	-1.27751	0.001126		0.853333	1.80667	1.80667	2.33829e-06	conserved hypothetical protein
5518	AN1T-08227_at	AN4812	0.103333	1.07425	1.07425	0.50119		1.57	2.96905	2.96905	2.33829e-06	predicted protein
6626	AN1T-05087_at	AN6066	0.63	1.54756	1.54756	0.0173202		2.42667	5.3765	5.3765	2.35995e-06	isochorismatase family hydrolase
6834	AN1T-02748_at	AN6293	-0.0366667	0.974905	-1.02574	0.75783		1.18333	2.27101	2.27101	2.35998e-06	Zn cluster transcription factor Rds2
2805	AN1T-09326_at	AN1787	-7.39	0.00596195	-167.73	1.25376e-07		-5.21333	0.0269544	-37.0996	2.3632e-06	conserved hypothetical protein
1872	AN1T-04784_at	AN10990	-1.00333	0.498846	-2.00463	0.0134107		3.66667	12.6992	12.6992	2.3632e-06	dihydrodipicolinate synthetase
1421	AN1T-09707_at	AN10534	-0.516667	0.698985	-1.43065	0.000813791		1.18667	2.27626	2.27626	2.3648e-06	conserved hypothetical protein
9614	AN1T-10631_at	AN9490	-2.82	0.14161	-7.06162	1.10936e-07		-1.95	0.258816	-3.86375	2.40079e-06	high affinity methionine permease
490	AN1T-00889_at	AN0546	0.55	1.46409	1.46409	0.0658326		2.91	7.51618	7.51618	2.4016e-06	conserved hypothetical protein
3744	AN1T-00006_at	AN2824	-0.116667	0.922316	-1.08423	0.508935		1.79667	3.47417	3.47417	2.40424e-06	amidohydrolase
9424	AN1T-02013_at	AN9263	0.0766667	1.05458	1.05458	0.864845		4.36333	20.5823	20.5823	2.45066e-06	conserved hypothetical protein
8810	AN1T-08676_at	AN8549	-2.92	0.132127	-7.56846	9.74552e-06		-3.65667	0.0792928	-12.6115	2.45528e-06	conserved hypothetical protein
4190	AN1T-02218_at	AN3312	-0.49	0.712025	-1.40444	0.0575539		2.48667	5.60481	5.60481	2.47992e-06	oxidoreductase
368	AN1T-00726_at	AN0401	1.35667	2.56093	2.56093	2.35826e-06		1.40667	2.65124	2.65124	2.5019e-06	glutathione S-transferase
5626	AN1T-01273_at	AN4933	-5.32	0.0250334	-39.9466	2.56599e-08		-3.01667	0.123564	-8.09296	2.5182e-06	C6 zinc finger domain-containing protein
1560	AN1T-01823_at	AN10672	-0.193333	0.874583	-1.1434	0.528761		3.10333	8.59402	8.59402	2.5182e-06	alpha-1,2-mannosidase subfamily
6743	AN1T-05622_at	AN6189	-1.12333	0.459032	-2.1785	5.44085e-05		1.75667	3.37916	3.37916	2.53712e-06	HIT domain-containing protein
1168	AN1T-07714_at	AN1028	-0.346667	0.786399	-1.27162	0.00364533		-0.993333	0.502316	-1.99078	2.58191e-06	C6 transcription factor
7513	AN1T-05858_at	AN7053	-4.54	0.0429857	-23.2636	2.00578e-07		-3.37	0.0967228	-10.3388	2.61609e-06	predicted protein
8634	AN1T-09793_at	AN8360	-1.21667	0.430276	-2.32409	0.0180942		4.66667	25.3984	25.3984	2.61609e-06	conserved hypothetical protein
2965	AN1T-01788_at	AN1956	0.62	1.53688	1.53688	0.00170334		1.56667	2.9622	2.9622	2.68373e-06	chromatin remodeling complex subunit
4683	AN1T-07525_at	AN3886	-2.84	0.139661	-7.1602	6.49503e-06		-3.33333	0.0992126	-10.0794	2.68889e-06	conserved hypothetical protein
8508	AN1T-09802_at	AN8215	-0.703333	0.614152	-1.62826	2.75355e-05		-0.996667	0.501157	-1.99538	2.68889e-06	methylenetetrahydrofolate reductase
387	AN1T-00756_at	AN0427	-0.403333	0.756109	-1.32256	0.149282		2.75667	6.75833	6.75833	2.76413e-06	conserved hypothetical protein
7271	AN1T-03470_at	AN6779	1.63	3.09513	3.09513	8.64766e-06		1.98	3.94493	3.94493	2.77376e-06	ABC transporter
5130	AN1T-08298_at	AN4378	-1.25	0.420448	-2.37841	3.55581e-07		-0.996667	0.501157	-1.99538	2.7769e-06	MFS monosaccharide transporter
8585	AN1T-09123_at	AN8308	-3.23	0.106579	-9.38268	1.28704e-05		-4.13333	0.0569827	-17.5492	2.7769e-06	conserved hypothetical protein
6724	AN1T-05600_at	AN6168	-1.63667	0.321599	-3.10947	0.000652755		3.57333	11.9037	11.9037	2.7769e-06	NADP-dependent malic enzyme
7195	AN1T-03378_at	AN6696	0.643333	1.56193	1.56193	0.000465836		1.33667	2.52567	2.52567	2.77712e-06	transcription factor Tos4
4732	AN1T-07365_at	AN3941	0.593333	1.50873	1.50873	0.000386838		1.2	2.2974	2.2974	2.77874e-06	M-phase inducer phosphatase
6482	AN1T-07114_at	AN5913	-0.356667	0.780967	-1.28046	0.143964		2.4	5.27803	5.27803	2.77874e-06	alcohol dehydrogenase
7517	AN1T-05863_at	AN7058	-0.356667	0.780967	-1.28046	0.257344		3.13333	8.7746	8.7746	2.77898e-06	conserved hypothetical protein
7117	AN1T-04982_at	AN6608	0.243333	1.18372	1.18372	0.0715264		-1.29333	0.408007	-2.45094	2.78232e-06	conserved hypothetical protein
7588	AN1T-06965_at	AN7156	0.833333	1.7818	1.7818	0.00121489		1.98667	3.9632	3.9632	2.79498e-06	NAD binding Rossmann fold oxidoreductase
3543	AN1T-04346_at	AN2590	1.89333	3.71493	3.71493	0.000240926		3.58	11.9588	11.9588	2.8088e-06	FMN-dependent dehydrogenase
2354	AN1T-03991_at	AN1292	0.596667	1.51222	1.51222	0.00158661		-1.48	0.358489	-2.78949	2.81257e-06	PAP2 domain-containing protein
8669	AN1T-02996_at	AN8397	-0.84	0.558644	-1.79005	0.00106084		-1.96	0.257028	-3.89062	2.8174e-06	conserved hypothetical protein
9165	AN1T-10299_at	AN8958	0.893333	1.85746	1.85746	0.00911547		2.96	7.78124	7.78124	2.82944e-06	conserved hypothetical protein
9399	AN1T-06935_at	AN9232	-2.48333	0.178831	-5.59188	2.84144e-06		-2.58667	0.16647	-6.00709	2.87325e-06	conserved hypothetical protein
3594	AN1T-09246_at	AN2650	-0.45	0.732043	-1.36604	0.000184566		-0.816667	0.567752	-1.76133	2.876e-06	fungal specific transcription factor
3923	AN1T-00217_at	AN3016	0.8	1.7411	1.7411	4.1807e-05		1.18333	2.27101	2.27101	2.9405e-06	conserved hypothetical protein
8372	AN1T-04061_at	AN8062	0.91	1.87905	1.87905	5.77011e-05		1.40667	2.65124	2.65124	2.94142e-06	glutamine-serine-proline rich protein
1699	AN1T-03719_at	AN10815	8.88178e-16	1	1	1		2.27333	4.83439	4.83439	2.9497e-06	conserved hypothetical protein
6248	AN1T-01450_at	AN5654	-1.16	0.447513	-2.23457	0.0098195		-3.87667	0.068078	-14.689	2.95826e-06	conserved hypothetical protein
705	AN1T-06353_at	AN0787	-1.75333	0.296616	-3.37137	1.27841e-08		-0.87	0.547147	-1.82766	2.9779e-06	alpha-1,2-mannosidase
8839	AN1T-05166_at	AN8585	-2.65333	0.158952	-6.29119	3.99694e-06		-2.88	0.135842	-7.3615	3.01493e-06	short-chain dehydrogenase
8613	AN1T-09156_at	AN8338	0.18	1.13288	1.13288	0.2826		1.65333	3.1456	3.1456	3.01493e-06	conserved hypothetical protein
[truncated: 9,098 more rows]

## Sheet: Backbone genes expression level
Aspergillus nidulans differentially expressed backbone genes after 15 days incubation period on ionic liquids
[truncated: 72 more rows]
