# Supplementary material for: Transcriptomic and metabolomic profiling of ionic liquid stimuli unveils enhanced secondary metabolism in Aspergillus nidulans
Source: BMC Genomics. 2016 Apr 12;17:284. doi: 10.1186/s12864-016-2577-6 (PMC4830055; doi:10.1186/s12864-016-2577-6)
Supplement: Additional file 3: — List of all the differential compounds identified in the culture extracts. (XLSX 107 kb) [file 12864_2016_2577_MOESM3_ESM.xlsx]

## Sheet: Metabolite target list
	Fungal metabolite target list for MS identification
	N.b. The following compounds are reported to be produced by Ascomycota fungi.
	Compound name	Molecular formula	Producing organism (example)	Reference
	(+)-Parasorbic acid	C6H8O2	Aspergilus niger	[36]
	(2S,3S,4R)-2-[(2R)-2-hydroxytetracosanoylamino]-1,3,4- octadecatriol	C42H85O5N	Trichoderma koningii	[8]
	1(3H)-isobenzofuranone, 3-(2,6-dihydroxyphenyl)-4-hydroxy-6-methyl-	C15H12O5	Aspergillus nidulans	[41]
	1,3-Benzendiol	C6H6O2	Penicillium sp., Aspergillus sp., Fusarium sp., Alternaria sp.,Trichoderma sp. and Stachybotrys sp.	[10]
	1,4-Dimethyl-3-hydroxy-3-[4'-methoxyphenylmethyl]-2,5-piperazinedione	C14H18N2O4	Penicillium brevicompactum	[14]
	1,4-ipomeadiol (1-(3-furyl)-1,4-pentanediol)	C9H14O3	Fusarium sp.	[31]
	1,8-cineole	C10H18O	Mucor ramannianus	[55]
	1′-O-Acetylpaxilline	C29H35NO5	Emericella striata	[31]
	10,10′-Bifonsecin B	C32H30O12	Aspergilus niger	[36]
	10,20-dehydro[12,13-dehydroproly]-2-(1',1'-dimethylallyltrytophyl) diketopiperazine	C21H21O2N3	Aspergillus ustus	[8]
	10,23-Dihydro-24,25-dehydro-21-oxo-aflavinine	C28H37NO2	Aspergillus tubingens	[34]
	10,23-Dihydro-24,25-dehydroaflavinine	C28H39NO	Aspergillus tubingens	[34]
	10-Epi-verruculotoxin	C15H20N2O	Penicillium verrucosum	[31]
	11-(5'-epoxy-4'-hydroxy-3'-hydroxymethylcyclo-2'-hexenone)-∆-drimene	C22H32O4	Penicillium brevicompactum	[8]
	11-Deoxyverticillin A	C30H28N6O5S4	Gliocladium roseum	[31]
	11α,11'α-dihydroxychaetocin	C30H28O8N6S4	Chaetomium retardatum	[8]
	12,13-dehydroproprolyl-2-(1',1'-dimethylallyltrytophyl) diketopiperazine	C21H23N3O2	Aspergillus ustus	[8]
	12,13-Dihydro-12-hydroxy-austamide	C21H23N3O4	Aspergillus ustus	[8]
	12,13-Dihydroaustamide	C21H23O3N3	Aspergillus ustus	[8]
	12,13-Epoxytrichothec-9-ene-3,15-diol	C19H26O6	Fusarium culmorum	[31]
	14-epi-14-hydroxy-10,23-dihydro-24,25-dehydroaflavinine	C28H39NO2	Aspergillus tubingens	[34]
	15-Acetoxyscirpenol	C17H24O6	Fusarium roseum	[31]
	15-Deacetylneosolaniol	C17H24O7	Fusarium sporotrichioides	[31]
	15-O-Acetyl-4-deoxynivalenol	C17H22O7	Fusarium sp.	[31]
	16-Keto-aspergillimide	C20H27N3O4	Aspergillus niger	[8]
	1893B	C16H20O5	Fungal strain 1893	[31]
	19,20-Epoxycytochalasin Q	C30H37NO7	Xylaria hypoxylon	[31]
	19-O-Acetylchaetoglobosin B	C34H38N2O6	Penicillium discolor, P. expansum, P. marinum	[14]
	19-O-Acetylchaetoglobosin D	C34H38N2O6	Penicillium discolor, P. expansum, P. marinum	[14]
	1-Acetyl-2,4,5,7-tetrahydroxy-9,10-anthracenedione	C16H10O7	Trichoderma viride	[31]
	1-Deoxypebrolide	C24H30O6	Penicillium brevicompactum	[14]
	1-hydroxy-6-methyl-8-(hydroxymethyl)xanthone	C15H14O4	Ulocladium sp.	[8]
	1-Hydroxyyanuthone A	C24H32O5	Aspergillus niger	[8]
	1-Hydroxyyanuthone C	C24H32O5	Aspergillus niger	[8]
	2-(4-Hydroxyazobenzene) benzoic acid	C13H10N2O	Penicillium sp., Aspergillus sp., Fusarium sp., Alternaria sp.,Trichoderma sp. and Stachybotrys sp.	[10]
	2,3,4,8,9,10-Hexahydroxy-5H,6H,7H-benzopyrene-1,11-dione	C19H12O8	Nigri	[36]
	2,4,6-Trihydroxytoluene	C7H8O3	Penicillium sp., Aspergillus sp., Fusarium sp., Alternaria sp.,Trichoderma sp. and Stachybotrys sp.	[10]
	2,4-Dihydroxy-6-(1,2-dioxopropyl)benzoic acid	C10H8O6	Penicillium brevicompactum	[8]
	2,4-Dihydroxy-6-(1-hydroxy-oxopropyl)benzoic acid	C10H10O6	Penicillium brevicompactum	[8]
	2,4-Dihydroxy-6-(2-oxopropyl)benzoic acid	C10H10O5	Penicillium brevicompactum	[8]
	2,4-dihydroxy-6-(5,7-dimethyl-2-oxo-trans-3-trans-5-nonadienyl)-3-methylbenzaldehyde	C19H24O4	Aspergillus nidulans	[29]
	2,4-Dihydroxy-6-propylbenzoic acid	C10H12O4	Penicillium brevicompactum	[8]
	2,5-Dihydroxybenzoic acid	C7H6O4	Penicillium sp., Aspergillus sp., Fusarium sp., Alternaria sp.,Trichoderma sp. and Stachybotrys sp.	[10]
	2,5-toluquinone	C7H6O2	Penicillium lanosum, P. griseoﬂuvinum, P. urticale	[31]
	2,ω-dihydroxyemodin	C15H10O7	Aspergillus nidulans	[41]
	2-[(2-hydroxypropionyl)amino] benzamide	C10H12O3N2	Penicillium chrysogenum	[8]
	2′,3′-Dihydrosorbicillin	C14H18O3	Penicillium sp.	[14]
	20-Dihydrochaetoglobosin A	C32H32N2O5	Chaetomium subaffe	[8]
	20-Dihydroprochaeto-globosin II	C32H36N2O2	Chaetomium subaffe	[8]
	20-Dihydroprochaeto-globosin III	C32H38N2O4	Chaetomium subaffe	[8]
	22-Deacetylyanuthone A	C22H32O4	Aspergillus niger	[8]
	23,24,25,26,27-Pentanor-lanost-8ene-3β-22-diol	C25H42O2	Cladosporium sp.	[8]
	24,25-Dihydro trichotetronine	C28H34O8	Trichoderma sp.	[8]
	2-Acetyl-4(3H)-quinazolone	C10H8O2N2	Penicillium sp., Aspergillus sp., Fusarium sp., Alternaria sp.,Trichoderma sp. and Stachybotrys sp.	[10]
	2-Amino-14,16-dimethyloctadecan-3-ol	C20H43NO	Fusarium avenaceum	[31]
	2-aminoemodin	C15H11NO5	Aspergillus nidulans	[37]
	2-Aminophenol	C6H7NO	Penicillium chrysogenum	[8]
	2-amino-ω-hydroxyemodin	C15H11NO6	Aspergillus nidulans	[37]
	2-Carboxymethyl-3-hexylmaleic acid anhydride	C12H16O5	Aspergillus niger	[36]
	2-Decenedioic acid	C10H10O4	Penicillium chrysogenum	[8]
	2-Hydroxyemodin (Alaternin)	C15H10O6	Ventilago leiocarpa, Aspergillus nidulans	[31, 37]
	2-Hydroxyjuglone	C10H6O4	Fusarium decemcellulare	[31]
	2-Methylene-3-(6-hydroxyhexyl)-butanedioic acid	C11H18O4	Aspergillus niger	[8]
	2-Methylene-3-hexyl-butanedioic acid	C11H18O5	Aspergillus niger	[36]
	2-Methylene-3-hexyl-maleic acid anhydride	C12H16O5	Aspergillus niger	[8]
	2-Phenylethanol	C8H10O	Aspergillus niger group	[36]
	2-Pyruvoylaminobenzamide	C10H10N2O3	Penicillium chrysogenum, Penicillium notatum	[8]
	3-(2-hydroxypropenyl)-4-(hexa-2E,4E-dien-6-yl)furan-2(5H)-one	C13H18O3	Trichoderma harzianum	[8]
	3-(3'-isocyanocyclopent-2-enylidene)propionic acid	C9H9NO2	Trichoderma sp.	[8]
	3-(propenyl)-4-(hexa-2E,4E-dien-6-yl)furan-2(5H)-one	C13H20O4	Trichoderma harzianum	[8]
	3(R) hydroxy (5Z,8Z,11Z,14Z) eicosatetraenoic acid (3R-HETE)	C20H32O3	Dipodascopsis uninucleata	[16]
	3,4,5-Trihydroxy-7-methoxy-2-methylanthraquinone	C16H12O6	Penicillium sp., Aspergillus sp., Fusarium sp., Alternaria sp.,Trichoderma sp. and Stachybotrys sp.	[10]
	3,4-Epoxy-6-hydroxy-dolabella-7,12-diene-one	C20H30O3	Penicillium sp., Aspergillus sp., Fusarium sp., Alternaria sp.,Trichoderma sp. and Stachybotrys sp.	[10]
	3,5-Dihydroxyphthalic acid	C8H6O6	Penicillium brevicompactum	[8]
	3,5-Dimethyl-6-hydroxyphthalide	C11H12O3	Penicillium gladioli	[14]
	3,5-dimethylorsellinic acid	C10H12O4	Penicillium sp., Aspergillus sp., Fusarium sp., Alternaria sp.,Trichoderma sp. and Stachybotrys sp.	[34]
	3,7-Dimethyl-8-hydroxy-6-methoxy-isochroman	C12H16O3	Penicillium mononematosum	[14]
	3′,4′,5,7-Tetrahydroxy-8-methoxy isoflavone	C16H12O7	Aspergillus niger group	[36]
	3′-Hydroxy HT-2 toxin	C22H32O9	Fusarium heterosporum, F. oxysporum	[31]
	3′-Hydroxyzearalenone	C18H22O6	Fusarium roseum	[31]
	3-Acetyldeoxynivalenol	C17H22O7	Fusarium culmorum, F. roseum	[31]
	3-Acetylneosolaniol	C21H28O9	Fusarium tumidum	[31]
	3-Butyl-7-hydroxyphthalide	C12H14O3	Penicillium vulpinum	[31]
	3-deacetylcalonectrin	C19H26O6	Fusarium culmorum	[31]
	3-dehydroquinic acid	C7H10O6	Alternaria alternata	[34]
	3-Dimethylamino-5-hydroxy-5-vinyl-2-cyclopenten-1-one	C9H13NO2	Trichoderma koningii	[8]
	3-Ethyl-5,7-dihydroxy-3,6-dimethylphthalide	C12H14O4	Aspergillus unguis	[31]
	3-Methoxyviridicatin	C16H13NO2	Penicillium polonicum	[31]
	3-Methyl-6-methoxy-8-hydroxy-3,4-dihydroisocoumarin	C11H12O4	Aspergillus caespitosus, Talaromyces thailandiasis	[31]
	3-Methyl-8-hydroxy-4-decanoate	C12H22O3	Aspergillus niger	[36]
	3-methylorcinaldehyde	C9H10O3	Aspergillus oryzae	[34]
	3-Methylorsellinic acid	C9H10O4	Penicillium sp., Aspergillus sp., Fusarium sp., Alternaria sp.,Trichoderma sp. and Stachybotrys sp.	[34]
	3-Nitropropionic acid	C3H5O4N	Penicillium sp., Aspergillus sp., Fusarium sp., Alternaria sp.,Trichoderma sp. and Stachybotrys sp.	[10]
	3-Thiomethyl-3-[4'-(3''-methyl-2''-butenoyl)phenylmethyl]-2,5-piperazinedione	C17H22O3S	Penicillium brevicompactum	[14]
	3α-Acetyldiacetoxyscirpenol	C21H28O8	Penicillium sp., Aspergillus sp., Fusarium sp., Alternaria sp.,Trichoderma sp. and Stachybotrys sp.	[10]
	4,15-Diacetylverrucarol	C19H26O6	Myrothecium sp.	[31]
	4,4-Dihydroxy-2-(1-hydroxyheptyl)-3,4,5,6,7,8-hexahydro-2H-1- benzopyran-5-one	C16H26O5	Trichoderma koningii	[8]
	4,5′,8′-Trimethylpsoralen	C14H12O3	Sclerotinia sclerotiorum	[31]
	4,6-Bisdemethylaustocystin A	C17H9ClO6	Aspergillus ustus	[31]
	4,9-Dihydroxyperylene-3,10-quinone	C20H10O4	Nigri	[36]
	4-Deacetylneosolaniol	C17H24O7	Fusarium sporotrichioides	[31]
	4-Demethylaustocystin A	C18H11ClO6	Aspergillus ustus	[31]
	4-hydroxybenzoic acid	C7H6O3	Penicillium sp., Aspergillus sp., Fusarium sp., Alternaria sp.,Trichoderma sp. and Stachybotrys sp.	[10]
	4-Hydroxymandelic acid	C8H8O4	Aspergillus niger group	[36]
	4-Hydroxymellein	C10H10O4	Penicillium sp., Aspergillus sp., Fusarium sp., Alternaria sp.,Trichoderma sp. and Stachybotrys sp.	[10]
	4-Hydroxyphenetyl alcohol	C8H10O2	Trichoderma koningii	[8]
	4-Keto-clonostachydiol, clonostachydiol	C14H20O6	Gliocladium sp.	[31]
	4β-Epi-dihydropyran	C16H26O4	Trichoderma harzianum	[8]
	4β-Epi-exahydrobenzopyran-5-one	C16H26O5	Trichoderma harzianum	[8]
	5-(3-pyridyl)-3,5-dioxopentanoic acid	C10H9NO4	Aspergillus fumigatus	[34]
	5,6-Dihydroxymellein	C10H10O5	Plectophomella sp., Cryptosporiopsis sp	[31]
	5,6-Dimethoxydihydrosterigmatocystin	C20H18O8	Aspergillus versicolor	[8]
	5,6-Dimethoxysterigmatocystin	C20H16O8	Aspergillus versicolor	[8]
	5′-Hydroxyasperentin	C16H20O6	Penicillium sp., Aspergillus sp., Fusarium sp., Alternaria sp.,Trichoderma sp. and Stachybotrys sp.	[10]
	5-Formylzearalenone	C18H22O5	Gibberella zeae	[31]
	5-Hydroxydihydrosterigmatocystin	C18H14O6	Aspergillus versicolor	[31]
	5-Hydroxymaltol	C6H6O4	Penicillium sp., Aspergillus sp., Fusarium sp., Alternaria sp.,Trichoderma sp. and Stachybotrys sp.	[10]
	5-Hydroxymethylfurfural	C6H6O3	Monocillium sp.	[31]
	5-Methoxysterigmatocystin	C19H14O7	Aspergillus versicolor	[31]
	5-Methylbenzene-1,2,3 triol	C7H8O3	Penicillium sp., Aspergillus sp., Fusarium sp., Alternaria sp.,Trichoderma sp. and Stachybotrys sp.	[10]
	5-Methylmellein	C11H12O3	Phomopsis sp.	[31]
	5-methylorsellinic acid	C9H10O4	Penicillium sp., Aspergillus sp., Fusarium sp., Alternaria sp.,Trichoderma sp. and Stachybotrys sp.	[34]
	6,7,8-Trihydroxy-3-methyl-1H-2-benzpyran-1-one	C10H8O5	Emericella navahoensis	[31]
	6,7-Dihydroxymellein	C10H10O5	Aspergillus terreus	[57]
	6,8-dihydroxy-3,5,7-trimethylisochroman	C11H13O3	Stachybotrys cylindrospora	[8]
	6,8-dimethylnidurufin	C22H20O8	Aspergillus versicolor	[8]
	6,8-O-Dimethylversicolorin A	C20H14O7	Aspergillus versicolor	[8]
	6′,8′-Dihydroxyzearalene	C18H24O6	Fusarium roseum	[31]
	6-Demethylaustocystin A	C18H11ClO6	Aspergillus ustus	[31]
	6-Deoxyversicolorin A	C18H10O6	Aspergillus versicolor	[31]
	6-epi-Ophiobolin K	C25H36O3	Aspergillus ustus	[8]
	6-epi-stephacidin	C26H29N3O3	Aspergillus taichungensis	[52]
	6-Hydroxy-3-methylthio-3-[4'-(3''-methyl-2''-butenoyl)phenylmethyl]-2,5-piperazinedione	C17H22N2O4S	Penicillium brevicompactum	[14]
	6-Hydroxymellein	C10H10O4	Plectophomella sp., Cryptosporiopsis sp.	[31]
	6-Methylcitreoisocumarin	C15H16O6	Penicillium sp., Aspergillus sp., Fusarium sp., Alternaria sp.,Trichoderma sp. and Stachybotrys sp.	[10]
	6-methylsalicylic acid	C8H8O3	Penicillium sp., Aspergillus sp., Fusarium sp., Alternaria sp.,Trichoderma sp. and Stachybotrys sp.	[10]
	6-n-pentenyl-2H-pyran-2-one	C10H12O2	Trichoderma sp.	[8]
	6-n-pentyl-2H-pyran-2-one	C10H14O2	Trichoderma sp.	[8]
	6'-O-demethylnigerone	C31H24O10	Aspergillus niger	[8]
	6β-hydroxydolabella-3E,8E,12-trien-14-one	C20H30O2	Stachybotrys chartarum	[8]
	7,8-Dihydroxycalonectrin	C19H26O8	Fusarium culmorum	[31]
	7-Chloro-2-(3-furyl)-1,3,8-trimethoxyxanthone	C20H15ClO6	Aspergillus ustus	[31]
	7-deacetoxyyanuthone A	C23H34O3	Penicillium notatum	[31]
	7-Hydroxy-4-methoxy-5-methylcoumarin	C11H10O4	Aspergillus niger	[36]
	7-oxocurvularin	C16H18O6	Aspergillus sp.	[9]
	7-α-Hydroxytrichodermol	C15H22O4	Myrothecium roridum	[31]
	8′-hydroxyzearalenone	C18H22O6	Fusarium roseum	[31]
	8′-O-Demethylisonigerone	C31H24O10	Aspergillus niger	[36]
	8′-O-Demethylnigerone	C31H24O10	Aspergillus niger	[36]
	8-Acetylneosolaniol	C21H28O9	Fusarium tricinctum	[31]
	8-Deoxy-O-methylversicolorin A	C19H12O6	Aspergillus ustus	[31]
	8-Hydroxycalonectrin	C19H26O7	Fusarium culmorum	[31]
	8-Hydroxygenistein	C15H10O6	Aspergillus niger group	[36]
	9H-xanthen-9-ONE	C15H12O4	Aspergillus nidulans	[37]
	AAL toxin TA1	C25H47NO10	Alternaria alternata f. sp.,lycopersici	[31]
	AAL toxin TA2	C25H47NO10	Alternaria alternata f. sp.,lycopersici	[31]
	AAL toxin TB1	C25H47NO9	Fusarium moniliforme	[31]
	AAL toxin TB2	C25H47NO9	Fusarium moniliforme	[31]
	Abscisic acid	C15H20O4	Penicillium sp., Aspergillus sp., Fusarium sp., Alternaria sp.,Trichoderma sp. and Stachybotrys sp.	[10]
	acetoxydehydroaustin B	C29H32O11	Aspergilus sp.	[45]
	Acetylaranotin	C22H20N2O8S2	Arachniotus aureus	[31]
	acetylstachyflin	C25H33NO5	Stachybotrys sp.	[34]
	Acetyl-T-2 toxin	C26H36O10	Fusarium poae	[31]
	Acremoauxin A	C16H21NO6	Acremonium roseum	[31]
	aculeacin	C50H81N7O16	Aspergillus aculeatus	[2]
	Acuminatopyrone	C11H11NO3	Fusarium acuminatum, F. chlamydosporum	[31]
	Adenophostin A	C14H26N5O18P3	Penicillium brevicompactum	[8]
	Adenophostin B	C18H28N5O19P3	Penicillium brevicompactum	[8]
	aflatoxin B1	C17H12O6	Aspergillus ﬂavus, A. nomius	[31]
	Aflatoxin B2	C17H14O6	Aspergillus ﬂavus, A. nomius	[31]
	Aflatoxin B2α	C17H14O7	Aspergillus ﬂavus	[31]
	Parasiticol	C16H14O6	Aspergillus ﬂavus, A. parasiticus	[31]
	Aflatoxin G1	C17H12O7	Aspergillus ﬂavus, A. nomius	[31]
	Aflatoxin G2	C17H14O7	Aspergillus ﬂavus, A. nomius	[31]
	Aflatoxin G2a	C17H14O8	Aspergillus ﬂavus	[31]
	Aflatoxin G2α	C17H14O8	Aspergillus ﬂavus	[31]
	Aflatoxin M1	C17H12O7	Aspergillus ﬂavus	[31]
	Aflatoxin M2	C17H14O7	Aspergillus ﬂavus	[31]
	Aflatoxin P1	C16H10O6	Aspergillus sp.	[31]
	Aflatoxin R0	C17H14O6	Aspergillus sp.	[31]
	Aflatrem	C32H39O4N	Aspergillus ﬂavus	[31]
	Aflavarin	C24H22O9	Aspergillus ﬂavus	[31]
	aflavazole	C28H35NO2	Aspergillus ﬂavus	[31]
	Aflavinine	C28H39NO	Aspergillus ﬂavus	[31]
	Agroclavine-I	C16H18N2	Claviceps purpurea	[31]
	Aigialomycin B	C19H24O8	Aigialus parvus	[31]
	Aigialomycin D	C18H22O6	Aigialus parvus	[31]
	Alamethicin	C92H150N22O25	Penicillium sp., Aspergillus sp., Fusarium sp., Alternaria sp.,Trichoderma sp. and Stachybotrys sp.	[10]
	Alantrypinone	C21H16N4O3	Penicillium sp.	[14]
	albaconol	C22H34O3	Albatrellus confluens	[34]
	albatrelin	C24H34O4	Albatrellus ﬂettii	[34]
	Alboatrin	C14H18O3	Verticillium alboatrum	[31]
	Alizarin	C14H8O4	Penicillium sp., Aspergillus sp., Fusarium sp., Alternaria sp.,Trichoderma sp. and Stachybotrys sp.	[10]
	aloe-emodin	C15H10O5	Aspergillus nidulans	[37]
	Altenuene	C15H16O6	Alternaria alternata	[8]
	Altenuic acid I	C15H14O8	Alternaria tenuis, Alternaria alternata	[31]
	Altenuic acid II	C15H14O8	Alternaria tenuis, Alternaria alternata	[31]
	Altenuic acid III	C15H14O8	Alternaria tenuis, Alternaria alternata	[31]
	Altenuisol	C14H10O6	Alternaria tenuis	[31]
	Altenusin	C15H14O6	Alternaria alternata	[31]
	Alterlosin I	C20H14O7	Alternaria alternata	[8]
	Alterlosin II	C20H16O7	Alternaria alternata	[8]
	Alternaric acid	C21H30O8	Alternaria solani	[31]
	Alternariol	C14H10O5	Alternaria tenuis, Alternaria alternata	[31]
	Alternariol-methyl ether	C15H12O5	Penicillium sp., Aspergillus sp., Fusarium sp., Alternaria sp.,Trichoderma sp. and Stachybotrys sp.	[10]
	Alterporriol A	C32H26O13	Alternaria porri	[31]
	Alterporriol B	C32H26O13	Alternaria porri	[31]
	Alterporriol D	C32H30O16	Alternaria porri	[31]
	Alterporriol E	C32H30O16	Alternaria porri	[31]
	Alterporriol F	C32H25O12	Alternaria porri	[35]
	Alterporriol K	C32H26O11	Alternaria sp.	[43]
	Alterporriol L	C32H26O12	Alternaria sp.	[43]
	Alterporriol M	C32H26O12	Alternaria sp.	[43]
	Altersolanol A	C16H16O8	Alternaria solani	[31]
	Altersolanol B	C16H16O6	Alternaria solani	[31]
	Altersolanol J	C16H20O6	Cladosporium sp.	[31]
	Altertoxin I	C20H16O6	Alternaria alternata	[31]
	Altertoxin II	C20H14O6	Alternaria alternata	[31]
	Altertoxin III	C20H12O6	Alternaria alternata	[31]
	Amphotericin B	C47H73NO17	Penicillium sp., Aspergillus sp., Fusarium sp., Alternaria sp.,Trichoderma sp. and Stachybotrys sp.	[10]
	Anacine	C18H22N4O3	Penicillium polonicum	[8]
	Andrastin A	C28H38O7	Penicillium sp.	[34]
	Anhydrofusarubin	C15H12O6	Penicillium sp., Aspergillus sp., Fusarium sp., Alternaria sp.,Trichoderma sp. and Stachybotrys sp.	[10]
	Antafumicin A	C13H14O6	Aspergillus niger	[8]
	Antafumicin B	C13H14O6	Aspergillus niger	[8]
	Anthcolorin A	C33H47NO3	Aspergillus versicolor	[51]
	Anthcolorin B	C33H47NO3	Aspergillus versicolor	[51]
	Anthcolorin C	C33H47NO3	Aspergillus versicolor	[51]
	Anthcolorin D	C33H47NO3	Aspergillus versicolor	[51]
	Anthcolorin E	C33H49NO4	Aspergillus versicolor	[51]
	Anthcolorin F	C33H49NO4	Aspergillus versicolor	[51]
	Antibiotic C3368-A	C17H14O7	unidentiﬁed fungus	[31]
	Antibiotic Y	C15H10O8	Fusarium avenaceum, F. acuminatum	[31]
	Antimycin A1	C28H40N2O9	Penicillium sp., Aspergillus sp., Fusarium sp., Alternaria sp.,Trichoderma sp. and Stachybotrys sp.	[10]
	Antimycin A2	C27H38N2O9	Penicillium sp., Aspergillus sp., Fusarium sp., Alternaria sp.,Trichoderma sp. and Stachybotrys sp.	[10]
	Antimycin A3	C26H36N2O9	Penicillium sp., Aspergillus sp., Fusarium sp., Alternaria sp.,Trichoderma sp. and Stachybotrys sp.	[10]
	Antimycin A4	C25H34N2O9	Penicillium sp., Aspergillus sp., Fusarium sp., Alternaria sp.,Trichoderma sp. and Stachybotrys sp.	[10]
	Antimycin A5	C24H32N2O9	Penicillium sp., Aspergillus sp., Fusarium sp., Alternaria sp.,Trichoderma sp. and Stachybotrys sp.	[10]
	Apicidin	C34H49N5O6	Fusarium sp.	[31]
	Apicidin A	C33H47N5O5	Fusarium sp.	[31]
	Apoaranotin	C20H18N2O6S2	Arachniotus aureus	[31]
	Apotrichodiol	C15H24O3	Fusarium sp.	[31]
	Arabenoic acid	C6H10O4	Penicillium italicum, P.olsonii, P. nordicum, P. thymicola, P. verrucosum	[14]
	Aranotin	C20H18N2O7S2	Arachniotus aureus	[31]
	Argifin	C29H41N9O10	Gliocladium sp.	[31]
	aristolochene	C15H24	Penicillium roqueforti	[14]
	arisugacin A	C28H32O8	Penicillium sp.	[34]
	arisugacin B	C27H30O7	Penicillium sp.	[34]
	arisugacin C	C27H32O6	Penicillium sp.	[34]
	arisugacin D	C29H36O8	Penicillium sp.	[34]
	Ascherxanthone A	C32H34O10	Aschersonia sp.	[31]
	Ascladiol	C7H8O4	Aspergillus clavatus	[31]
	Ascochitine	C15H16O5	Ascochyto pisi	[31]
	ascochlorin	C23H29ClO4	Acremonium luzulae	[34]
	ascofuranol	C23H31ClO5	Verticillium hemipterigenum	[34]
	ascofuranone	C23H29ClO5	Verticillium hemipterigenum	[34]
	Ascorbic acid	C6H8O6	Penicillium sp., Aspergillus sp., Fusarium sp., Alternaria sp.,Trichoderma sp. and Stachybotrys sp.	[10]
	Asnipyrone A	C21H22O3	Aspergillus niger	[8]
	Asnipyrone B	C20H20O3	Aspergillus niger	[8]
	asperamide A	C37H69NO4	Aspergillus niger	[23]
	Asperazine	C40H36N6O4	black aspergilli	[36]
	Aspercolorin	C25H28N4O5	Aspergillus versicolor	[31]
	Asperenone	C22H24O3	Aspergillus niger, Aspergillus tubingensis	[36]
	Asperentin	C16H20O5	Aspergillus ﬂavus	[31]
	asperfuranone	C19H24O5	Aspergillus nidulans	[29]
	Aspergillazine A	C20H20N2O8S	Aspergillus unilateralis	[31]
	Aspergillazine B	C20H22N2O8S	Aspergillus unilateralis	[31]
	Aspergillazine D	C20H22N2O9	Aspergillus unilateralis	[31]
	Aspergillic acid	C12H20N2O2	Aspergillus sp.	[31]
	Aspergillin	C19H12O8	Aspergillus fumigatus, Aspergillus niger, Trichoderma lignorum, T. virens, Gliocladium ﬂavofuscum	[31]
	Aspergillus acid A	C24H40O5	Aspergillus ﬂavus, Aspergillus wentii, A. sojae	[31]
	Aspergillus acid C	C21H36O4	Aspergillus ﬂavus, Aspergillus wentii, A. sojae	[31]
	Aspergillus acid D	C23H38O5	Aspergillus ﬂavus, Aspergillus wentii, A. sojae	[31]
	Asperic acid	C16H28O4	Aspergillus niger	[36]
	Asperlicin	C31H29N5O4	Aspergillus alliaceus	[31]
	Asperlin	C10H12O5	Aspergillus sp.	[31]
	Aspernidine A	C24H33NO4	Aspergillus nidulans	[59]
	Aspernigerin	C26H32N4O2	Aspergillus niger	[36]
	Aspernigrin A	C13H12N2O2	Aspergillus niger	[36]
	Aspernigrin B	C27H24N2O5	Aspergillus niger	[36]
	Aspernomine	C28H39NO2	Aspergillus nomius	[31]
	Asperparaline A	C20H29N3O3	black aspergilli	[36]
	Asperparaline B	C19H27N3O3	black aspergilli	[36]
	Asperparaline C	C19H27N3O3	black aspergilli	[36]
	Asperphenamate	C30H26N2O4	Penicillium brevicompactum, P. bialowiezense, P. olsonii	[14]
	Asperpyrone A	C31H24O10	Aspergillus niger, Aspergillus tubingensis	[31]
	Asperpyrone B	C32H26O10	Aspergillus niger, Aspergillus tubingensis	[31]
	Asperpyrone C	C32H26O10	Aspergillus niger, Aspergillus tubingensis	[31]
	Asperrubrol	C20H22O	Aspergillus niger, Aspergillus tubingensis	[36]
	asperthecin	C15H10O8	Aspergillus quadrilineatus, Emericella venezuelensis	[31]
	Aspertoxin	C19H14O7	Aspergillus ﬂavus	[31]
	Asperugin A	C24H32O5	Aspergillus rugulosus	[34]
	Asperugin B	C23H30O5	Aspergillus rugulosus	[34]
	Asperyellone	C20H22O	Aspergillus niger	[36]
	Aspirochlorine	C12H9ClN2O5S2	Aspergillus ﬂavus	[31]
	aspochalasin I	C24H35NO5	Aspergillus microcysticus	[31]
	aspochalasin J	C24H35NO4	Aspergillus microcysticus	[31]
	aspochalasin K	C25H39NO5	Aspergillus microcysticus	[31]
	aspoquinolone A	C27H31NO6	Aspergillus nidulans	[17]
	aspoquinolone B	C27H31NO6	Aspergillus nidulans	[17]
	aspoquinolone C	C27H33NO7	Aspergillus nidulans	[17]
	aspoquinolone D	C27H33NO7	Aspergillus nidulans	[17]
	Aspterric acid	C15H22O4	Penicillium polonicum	[8]
	Aspulvinone D	C27H28O6	Aspergillus terreus	[31]
	Aspulvinone E	C17H12O5	Aspergillus terreus	[31]
	Aspulvinone G	C17H12O6	Aspergillus terreus	[31]
	Aspulvinone H	C27H28O5	Aspergillus terreus	[31]
	aspyridone A	C19H23NO4	Aspergillus nidulans	[21]
	aspyridone B	C19H23NO5	Aspergillus nidulans	[21]
	Asteltoxin	C23H30O7	Aspergillus stellatus	[31]
	Asterric acid	C17H16O8	Aspergillus terreus	[31]
	Asterriquinone	C32H30N2O4	Aspergillus terreus	[31]
	Asterriquinone B1	C34H34N2O4	Aspergillus terreus	[31]
	Atranone A	C24H32O6	Stachybotrys chartarum	[31]
	Atranone B	C25H34O7	Stachybotrys chartarum	[31]
	Atranone C	C24H32O6	Stachybotrys chartarum	[31]
	Atranone D	C24H34O4	Stachybotrys chartarum	[31]
	Atranone E	C24H34O4	Stachybotrys chartarum	[31]
	Atranone F	C24H32O7	Stachybotrys chartarum	[31]
	Atranone G	C25H34O8	Stachybotrys chartarum	[31]
	Atranone H	C24H32O8	Myrothecium verrucaria	[31]
	Atranone I	C24H32O7	Stachybotrys chartarum	[12]
	Atranone J	C23H32O6	Myrothecium verrucaria	[31]
	Atranone K	C24H32O8	Stachybotrys chartarum	[12]
	atrochrysone	C15H14O5	Aspergillus nidulans	[37]
	atrochrysone carboxylic acid	C16H14O7	Aspergillus nidulans	[37]
	Atromentin	C18H12O6	Aspergillus niger, Aspergillus tubingensis	[36]
	Atrovenetinone methyl acetate	C20H20O7	Penicillium sp.	[56]
	Auranthine	C19H14N4O2	Penicillium aurantiogriseum	[14]
	Aurantiamine	C16H22N4O2	Penicillium aurantiogriseum , P. freii, P. neoechinulatum	[14]
	Aurantioclavine	C15H18N2	Penicillium expansum, P. marinum	[14]
	Aurasperone A	C32H26O10	Aspergillus niger	[8]
	Aurasperone B	C32H30O12	Aspergillus niger	[8]
	Aurasperone C	C31H28O12	Aspergillus niger	[8]
	Aurasperone D	C31H24O10	Aspergillus niger	[8]
	Aurasperone E	C32H28O11	Aspergillus niger	[8]
	Aurasperone F	C31H26O11	Nigri	[36]
	Aurasperone G	C31H24O12	Nigri	[36]
	Aurechinulin	C43H49N3O5	Aspergillus amstelodami	[31]
	Aureonitol	C13H18O2	Chaetomium cochlioides	[8]
	Aurofusarin	C30H18O12	Fusarium culmorum	[31]
	Aurovertin B	C25H32O8	Calcarisporium arbuscula	[31]
	Aurovertin D	C25H32O9	Calcarisporium arbuscula	[31]
	Austalide A	C28H36O9	Aspergillus ustus	[8]
	Austalide B	C26H34O9	Aspergillus ustus	[8]
	Austalide C	C30H38O11	Aspergillus ustus	[8]
	Austalide D	C28H36O10	Aspergillus ustus	[8]
	Austalide E	C28H36O10	Aspergillus ustus	[8]
	Austalide F	C26H34O9	Aspergillus ustus	[34]
	Austalide G	C28H38O9	Aspergillus ustus	[34]
	Austalide H	C26H36O8	Aspergillus ustus	[34]
	Austalide I	C27H34O8	Aspergillus ustus	[34]
	Austalide J	C25H32O7	Aspergillus ustus	[34]
	Austalide K	C25H32O5	Aspergillus ustus	[34]
	Austalide L	C25H32O6	Aspergillus ustus	[34]
	Austalide M	C27H36O9	Aspergillus sp.	[42]
	Austalide N	C28H36O10	Aspergillus sp.	[42]
	Austalide O	C26H34O9	Aspergillus sp.	[42]
	Austalide P	C26H36O7	Aspergillus sp.	[42]
	Austalide Q	C26H34O7	Aspergillus sp.	[42]
	Austamide	C21H21O3N3	Aspergillus ustus	[8]
	Austdiol	C12H12O5	Aspergillus ustus	[8]
	austin	C27H32O9	Aspergillus ustus	[8]
	austinol	C25H30O8	Aspergillus ustus	[8]
	austinolide	C25H30O7	Penicillium sp.	[34]
	Austocystin A	C19H13ClO6	Aspergillus ustus	[31]
	Austocystin B	C22H20O7	Aspergillus ustus	[31]
	Austocystin C	C23H22O7	Aspergillus ustus	[31]
	Austocystin D	C22H20O8	Aspergillus ustus	[31]
	Austocystin E	C23H22O8	Aspergillus ustus	[31]
	Austocystin F	C17H10O7	Aspergillus ustus	[31]
	Austocystin G	C18H11ClO7	Aspergillus ustus	[31]
	Austocystin H	C22H18O7	Aspergillus ustus	[31]
	Austocystin I	C18H12O7	Aspergillus ustus	[31]
	Avenaciolide	C15H22O4	Aspergillus avenaceus	[31]
	Averantin	C20H20O7	Aspergillus parasiticus, A. versicolor	[31]
	Aversin	C20H16O7	Aspergillus versicolor, A. ustus	[31]
	Averufanin	C20H18O7	Aspergillus versicolor, A. ustus	[31]
	Averufin	C20H16O7	Aspergillus parasiticus, A. ustus, A. versicolor, Emericella navahoensis	[31]
	Awajanomycin	C17H27NO5	Acremonium sp.	[31]
	Baccatin III	C31H38O11	Penicillium sp., Aspergillus sp., Fusarium sp., Alternaria sp.,Trichoderma sp. and Stachybotrys sp.	[10]
	Baccharin B4	C29H38O11	Baccharis megapotamica	[31]
	Baccharin B5	C29H38O11	Baccharis megapotamica	[31]
	Bacillisporin D	C26H18O10	Talaromyces bacillisporus	[31]
	Barnol	C10H14O3	Penicillium sp., Aspergillus sp., Fusarium sp., Alternaria sp.,Trichoderma sp. and Stachybotrys sp.	[10]
	Beauvericin	C45H57N3O9	Beauversia terreus, Fusarium proliferatum	[31]
	Benzoic acid	C7H6O2	Penicillium sp., Aspergillus sp., Fusarium sp., Alternaria sp.,Trichoderma sp. and Stachybotrys sp.	[10]
	Benzomalvin A	C24H19N3O2	Penicillium sp.	[31]
	Benzomalvin B	C24H17N3O2	Penicillium sp.	[31]
	Benzomalvin C	C24H17N3O3	Penicillium sp.	[31]
	Bergapten	C12H8O4	Fusarium oxysporon	[31]
	Bergaptol	C11H6O4	Phytophthora megasperma	[31]
	berkeleydione	C26H32O7	Penicillium rubrum	[34]
	berkeleytrione	C26H34O7	Penicillium rubrum	[34]
	Berkelyacetal A	C26H32O8	Penicillium rubrum	[34]
	Berkelyacetal B	C26H30O9	Penicillium rubrum	[34]
	b-elemene	C15H24	Penicillium clavigerum, P. roqueforti	[50]
	beta-bisabolene	C15H24	Penicillium roqueforti	[50]
	a-selinene	C15H24	Penicillium roqueforti	[50]
	beta-caryophyllene	C15H24	Penicillium roqueforti	[50]
	Bicoumanigrin	C22H18O8	Aspergillus niger	[36]
	Bicycloalternarene 3	C21H32O4	Alternaria alternata	[34]
	Bikaverin	C20H14O8	Gibberella fujikuroi, Fusarium oxysporon	[31]
	Bisbynin	C15H22O5	Stachybotrys bisbyi	[8]
	Bis-dechlorogeodin	C17H14O7	Penicillium sp., Aspergillus sp., Fusarium sp., Alternaria sp.,Trichoderma sp. and Stachybotrys sp.	[10]
	Bis-dethio-bis(methylthio)-gliotoxin	C15H20N2O4S2	Penicillium sp., Aspergillus sp., Fusarium sp., Alternaria sp.,Trichoderma sp. and Stachybotrys sp.	[10]
	Bisorbibutenolide	C28H32O8	Trichoderma sp.	[8]
	Bisorbicillinolide	C28H32O8	Trichoderma sp.	[8]
	Bisvertinol	C28H34O8	Trichoderma sp.	[8]
	Bisvertinolone	C28H32O9	Trichoderma longibrachiatum, Penicillium chrysogenum	[8]
	Blennolide C	C16H16O7	Blennoria sp.	[27]
	BMS-192548	C21H18O9	Aspergillus niger	[8]
	b-myrcene	C10H16	Penicillium roqueforti	[11]
	Bostrycin	C16H16O8	Penicillium sp., Aspergillus sp., Fusarium sp., Alternaria sp.,Trichoderma sp. and Stachybotrys sp.	[10]
	Bostrycoidin	C15H11NO5	Fusarium decemcellulare	[31]
	Botryodiploidin	C7H12O3	Penicillium brasilanum, P. brevicompactum, Talaromyces stipidatus	[31]
	BR-011	C23H32O4	Stachybotrys sp.	[8]
	Brassicasterol	C28H46O	Penicillium sp., Aspergillus sp., Fusarium sp., Alternaria sp.,Trichoderma sp. and Stachybotrys sp.	[10]
	Brefeldin A	C16H24O4	Penicillium simplicissium, P. verrucosum, P. brefeldianum	[31]
	Brefeldin C	C16H24O3	Penicillium brefeldianum	[31]
	Brevianamide A	C21H23N3O3	Aspergillus ustus, Penicillium verrucosum, P. viridicatum, P. brevicompactum	[31]
	Brevianamide B	C21H23N3O3	Penicillium verrucosum, P. viridicatum, P. brevicompactum	[31]
	Brevianamide C	C21H23N3O3	Penicillium brevicompactum	[31]
	Brevianamide D	C21H23N3O3	Penicillium brevicompactum	[31]
	Brevianamide E	C21H25N3O3	Penicillium brevicompactum	[31]
	Brevianamide F	C16H17N3O2	Penicillium brevicompactum	[31]
	Brevianamide M	C18H15N3O3	Penicillium verrucosum	[31]
	Brevicompanine A	C22H29N3O2	Penicillium brevicompactum	[14]
	Brevicompanine B	C22H29N3O2	Penicillium brevicompactum	[14]
	Brevigellin A	C31H41N5O7	Penicillium brevicompactum	[14]
	Brevione A	C27H34O4	Penicillium brevicompactum	[14]
	Brevione B	C27H34O4	Penicillium brevicompactum	[34]
	brevione C	C27H32O4	Penicillium brevicompactum	[34]
	Brevione F	C27H32O5	Penicillium sp.	[30]
	Brevione G	C27H32O5	Penicillium sp.	[30]
	Brevione H	C27H30O7	Penicillium sp.	[30]
	Brevioxime	C15H22N2O3	Penicillium brevicompactum	[14]
	Butenolide	C6H7O3N	Trichoderma sp.	[8]
	butyrolactone I	C24H24O7	Aspergillus terreus	[31]
	Byssochlamic acid	C18H20O6	Byssochlamys fulva, B. nivea	[31]
	Byssotoxin A	C25H26N2O3	Byssochlamys fulva	[31]
	Caffeic acid	C9H8O4	Penicillium sp., Aspergillus sp., Fusarium sp., Alternaria sp.,Trichoderma sp. and Stachybotrys sp.	[10]
	Caffeine	C8H10N4O2	Penicillium sp., Aspergillus sp., Fusarium sp., Alternaria sp.,Trichoderma sp. and Stachybotrys sp.	[10]
	Calonectrin	C19H26O6	Calonectria nivalis, Fusarium culmorum	[31]
	Calphostin A	C44H38O12	Cladosporium cladosporioides	[8]
	Calphostin B	C37H34O11	Cladosporium cladosporioides	[8]
	Calphostin C	C44H38O14	Cladosporium cladosporioides	[8]
	Calphostin D	C30H30O10	Cladosporium cladosporioides	[8]
	Calphostin I	C44H38O15	Cladosporium cladosporioides	[8]
	Canadensolide	C11H14O4	Penicillium sp., Aspergillus sp., Fusarium sp., Alternaria sp.,Trichoderma sp. and Stachybotrys sp.	[10]
	Candidulin	C11H15NO3	Aspergillus candidus	[31]
	Candidusin C	C21H18O6	Aspergillus candidus	[31]
	Canescin	C15H14O7	Penicillium sp., Aspergillus sp., Fusarium sp., Alternaria sp.,Trichoderma sp. and Stachybotrys sp.	[10]
	Carbonarin A	C33H26O10	Aspergillus carbonarius	[36]
	Carbonarin B	C33H26O10	Aspergillus carbonarius	[36]
	Carbonarin C	C33H27NO8	Aspergillus carbonarius	[36]
	Carbonarin D	C33H27NO8	Aspergillus carbonarius	[36]
	Carbonarin E	C18H17NO4	Aspergillus carbonarius	[36]
	Carbonarin F	C34H28O11	Aspergillus carbonarius	[36]
	Carbonarin G	C34H28O10	Aspergillus carbonarius	[36]
	Carbonarin H	C33H26O9	Aspergillus carbonarius	[36]
	Carbonarone A	C13H11NO3	Aspergillus carbonarius	[36]
	Carbonarone B	C13H11NO3	Aspergillus carbonarius	[36]
	Carlosic acid	C10H12O6	Penicillium verrucosum, P. charlesii	[31]
	Carolic acid	C9H10O4	Penicillium verrucosum, P. charlesii	[31]
	Carolinic acid	C9H12O5	Penicillium charlesii	[31]
	Carviolin	C16H12O6	Penicillium carmine-violaceum, Zopﬁella longicaudata	[31]
	Catenarin	C15H10O6	Penicillium islandicum, Pyrenophora graminea, Dreschlera catenaria	[31]
	cephalosporin	C16H21N3O8S	Acremonium chrysogenum	[5]
	Cercosporin	C29H26O10	Cercospora nicotianae, C. beticola	[31]
	Chaetoatrosin A	C14H14O5	Chaetomium atrobrunneum	[8]
	Chaetochromin A	C30H26O10	Chaetomium gracile	[8]
	Chaetochromin B	C30H26O10	Chaetomium gracile	[8]
	Chaetochromin C	C29H24O10	Chaetomium gracile	[8]
	Chaetochromin D	C30H24O10	Chaetomium gracile	[8]
	Chaetocin	C30H28O6N6S4	Chaetomium minutum	[8]
	Chaetocin B	C30H28N6O6S5	Chaetomium virescens	[8]
	Chaetocin C	C30H28N6O6S6	Chaetomium virescens	[8]
	Chaetoglobosin A	C32H36N2O5	Chaetomium globosum	[8]
	Chaetoglobosin B	C32H36O5N2	Chaetomium globosum	[8]
	Chaetoglobosin C	C32H36N2O5	Chaetomium globosum	[8]
	Chaetoglobosin D	C32H36O5N2	Chaetomium globosum	[8]
	Chaetoglobosin E	C32H38O5N2	Chaetomium globosum	[8]
	Chaetoglobosin F	C32H38O5N2	Chaetomium globosum	[8]
	Chaetoglobosin G	C32H36O5N2	Chaetomium globosum	[8]
	Chaetoglobosin J	C32H36O4N2	Chaetomium globosum	[8]
	Chaetoglobosin K	C34H40N2O5	Diplodia macrospora	[31]
	Chaetoglobosin U	C32H36N2O5	Chaetomium globosum	[31]
	Chaetohalasin A	C27H39NO2	Chaetomium brasiliense	[8]
	Chaetomin	C31H30O6N6S4	Chaetomium globosum, Chaetomium cochliodes	[8]
	Chaetopyranin	C19H24O4	Chaetomium globosum	[31]
	Chaetoviridin A	C23H25ClO6	Chaetomium globosum	[8]
	Chaetoviridin B	C23H29ClO7	Chaetomium globosum	[8]
	Chaetoviridin C	C23H27ClO6	Chaetomium globosum	[8]
	Chaetoviridin D	C23H28ClO8	Chaetomium globosum	[8]
	Chanoclavine-I	C16H20ON2	Penicillium griseofulvum, P. palitans, P. roqueforti	[14]
	Chetracin A	C30H28N6O8S8	Chaetomium retardatum	[31]
	Chlamydospordiol	C11H16O5	Fusarium sp.	[31]
	Chlamydosporol	C11H14O5	Fusarium culmorum, F. chlamydosporum, F. acuminatum, F. avenaceum	[31]
	Chlororugulovasine A	C16H15ClN2O2	Penicillium rubrum, P. islandicum	[31]
	Chlororugulovasine B	C16H15ClN2O2	Penicillium rubrum, P. islandicum	[31]
	Chromanol 1	C16H18O6	Penicillium sp., Aspergillus sp., Fusarium sp., Alternaria sp.,Trichoderma sp. and Stachybotrys sp.	[10]
	Chromanol 2	C16H18O6	Penicillium sp., Aspergillus sp., Fusarium sp., Alternaria sp.,Trichoderma sp. and Stachybotrys sp.	[10]
	Chromanol 3	C16H20O7	Penicillium sp., Aspergillus sp., Fusarium sp., Alternaria sp.,Trichoderma sp. and Stachybotrys sp.	[10]
	Chrysazin	C14H8O4	Chaetomium globosum	[31]
	Chrysogenin	C18H22O6	Penicillium chrysogenum, P. griseoroseum, P. nalgiovense, Fusarium culmorum, F. equiseti, F. graminearum, F. semitectum	[31]
	Chrysogine	C10H10N2O2	Penicillium chrysogenum, P. griseoroseum, P. nalgiovense, Fusarium culmorum, F. equiseti, F. graminearum, F. semitectum	[31]
	chrysophanol	C15H10O4	Penicillium islandicum, P. kloeckeri, Trichoderma harzianum, Aspergillus nidulans	[31, 41]
	cichorine	C10H11NO3	Aspergillus nidulans	[47]
	Cinnamic acid	C9H8O2	Aspergillus niger	[36]
	Circumdatin A	C21H19N3O5	Aspergillus ochraceus	[31]
	Circumdatin B	C20H17N3O4	Aspergillus ochraceus	[31]
	Circumdatin C	C17H13N3O3	Aspergillus ochraceus	[31]
	Circumdatin D	C21H19N3O5	Aspergillus ochraceus	[31]
	Circumdatin E	C20H17N3O4	Aspergillus ochraceus	[31]
	Circumdatin F	C17H13N3O2	Aspergillus ochraceus	[31]
	Circumdatin G	C17H13N3O3	Aspergillus ochraceus	[31]
	Circumdatin H	C20H17N3O3	Aspergillus ochraceus	[31]
	Cis-3,6-Dibenzyl-3,6-bis(methylthio)piperazine-2,5-dione	C20H22N2O2S2	Aspergillus terreus	[31]
	Cis-bis(methylthio)silvatin	C20H28N2O3S2	Penicillium brevicompactum	[8]
	cis-Dihydrofusarubin	C15H16O7	Fusarium sp.	[31]
	Citreohybridone A	C30H38O9	Penicillium citreo-viride	[34]
	Citreohybridone B	C29H38O8	Penicillium citreo-viride	[34]
	Citreohybridone C	C27H36O7	Penicillium citreo-viride	[34]
	Citreohybridone D	C30H40O8	Penicillium citreo-viride	[34]
	Citreohybridone E	C30H40O9	Penicillium citreo-viride	[34]
	Citreohybridone F	C31H42O9	Penicillium citreo-viride	[34]
	Citreohybridone G	C29H40O7	Penicillium citreo-viride	[34]
	Citreohybridone J	C30H40O10	Penicillium citreo-viride	[34]
	Citreohybridone K	C30H40O10	Penicillium citreo-viride	[34]
	Citreohybridone L	C31H42O10	Penicillium citreo-viride	[34]
	Citreoisocumarin	C14H14O6	Penicillium sp., Aspergillus sp., Fusarium sp., Alternaria sp.,Trichoderma sp. and Stachybotrys sp.	[10]
	Citreomontanin	C23H28O3	Penicillium pulvillorum	[31]
	Citreoviral	C11H18O4	Penicillium citro-viride	[31]
	Citreoviridin A	C23H30O6	Aspergillus terreus, Penicillium citreo-viride	[31]
	Citreoviridin X	C23H30O7	Penicillium citro-viride	[31]
	citric acid	C6H8O7	Nigri	[36]
	Citrinin	C13H14O5	Penicillium expansum	[8]
	Citromycetin	C14H10O7	Penicillium frequentans	[14]
	Cladofulvin	C30H18O10	Penicillium sp., Aspergillus sp., Fusarium sp., Alternaria sp.,Trichoderma sp. and Stachybotrys sp.	[10]
	Cladospolide A	C12H20O4	Cladosporium cladosporioides, Cladosporium tenuissimun	[8]
	Cladospolide B	C12H20O4	Cladosporium cladosporioides, Cladosporium tenuissimun	[8]
	Cladospolide C	C12H20O	Cladosporium tenuissimun	[8]
	Cladosporide A	C25H40O3	Cladosporium sp.	[8]
	Cladosporin	C16H20O5	Cladosporium cladosporioides	[8]
	Cladosporol	C20H16O6	Cladosporium cladosporioides	[8]
	Clavatol	C10H12O3	Aspergillus clavatus, Trichderma pseudokoningii	[31]
	Claviciptic acid	C16H18N2O2	Claviceps fusiformis	[31]
	Clerocidin	C20H28O5	Penicillium sp., Aspergillus sp., Fusarium sp., Alternaria sp.,Trichoderma sp. and Stachybotrys sp.	[10]
	Cochliodinol	C32H32N2O4	Chaetomium sp.	[8]
	Cochlioquinone A	C30H44O8	Drechslera sacchari, Cochliobolus miyabeanus	[31, 34]
	Cochlioquinone B	C28H40O7	Cochliobolus miyabeanus	[34]
	Colletodiol	C14H20O6	Colletotrichum capsici	[8]
	Communesin A	C28H32N4O2	Penicillium expansum, P. marinum	[14]
	Communesin B	C32H36N4O2	Penicillium expansum, P. marinum	[14]
	Compactin	C23H34O5	Penicillium hirsutum, P. solitum	[14]
	cordyol C	C14H14O4	Aspergillus versicolor	[40]
	Costaclavine	C16H20N2	Aspergillus fumigatus, Penicillium chermesinum	[31]
	Cristatic acid	C23H28O5	Albatrellus cristatus	[34]
	Crotocin	C19H24O5	Cephalosporium crotocinigenum, Acremonium crotocinigenum, Trichothecium roseum	[31]
	Cryptoechinulin A	C24H27N3O2	Aspergillus amstelodami	[31]
	Cryptoechinulin C	C18H17N3O3	Aspergillus amstelodami	[31]
	Cryptoechinulin G	C29H35N3O2	Aspergillus amstelodami	[31]
	Culmorin	C15H26O2	Fusarium culmorum, F. crookwellense, F. graminearum	[31]
	Curvularin	C16H20O5	Curvularia sp., Alternaria cinerariae	[31]
	Cyclo-(L-Pro-L-Leu)	C11H18O2N2	Trichoderma koningii	[8]
	Cyclo(Phe-Ser)	C12H14N2O3	Penicillium sp., Aspergillus sp., Fusarium sp., Alternaria sp.,Trichoderma sp. and Stachybotrys sp.	[10]
	Cyclochlorotine	C24H31O7N5Cl2	Penicillium islandicum	[31]
	Cycloechinulin	C20H21N3O3	Aspergillus ochraceus	[31]
	Cyclo-l-Ala-l-Leu	C9H16N2O2	Aspergillus niger group	[36]
	Cycloleucomelon	C18H10O7	Aspergillus niger, Aspergillus tubingensis	[36]
	Cyclonerodiol	C18H28O2	Trichoderma harzianum, Trichoderma koningii	[8]
	Cyclonerodiol-keto-diol	C16H26O4	Trichoderma harzianum, Trichoderma koningii	[8]
	Cyclopaldic acid	C11H10O6	Penicillium aurantiogriseum, P. commune	[31]
	Cyclopenin	C17H14N2O3	Penicillium polonicum	[8]
	Cyclopenol	C17H14N2O4	Penicillium polonicum	[8]
	Cyclopeptin	C17H16N2O2	Penicillium albocoremium, P. allii, P. caseifulvum, P.commune, P. crustosum, P.discolor, P.echinulatum, P. freii, P.hirsutum, P. neoechinulatum, P.palitans, P. polonicum, P.radicicola, P. solitum, P. tulipae, P. venetum, P. vulpinum	[14]
	Cyclopiazonic acid	C20H20N2O3	Penicillium camemberti	[14]
	cyclosporin A	C62H111N11O12	Tolypocladium inﬂatum	[31]
	Cyclosporin	C62H111N11O12	Penicillium sp., Aspergillus sp., Fusarium sp., Alternaria sp.,Trichoderma sp. and Stachybotrys sp.	[10]
	Cylindrocyclin A	C49H89N9O9	Cylindocarpon sp.	[31]
	Cynodontin	C15H10O6	Helminthosporium cynodontis, Pyrenochaeta terrestis, Cochliobolus lunatus	[31]
	Cytochalasin A	C29H35O5N	Phoma exigua, Helminthosporium dematiodeum	[31]
	Cytochalasin B	C29H37O5N	Phoma exigua, Phoma exigua var. Heteromorpha, Curvularia lunata, Helminthosporium dematiodeum	[31]
	Cytochalasin C	C30H37O6N	Metarhizium anisopliae	[31]
	Cytochalasin D	C30H37O6N	Metarhizium anisopliae	[31]
	Cytochalasin E	C28H33O7N	Rosellinia necatrix, Aspergillus clavatus	[31]
	Cytochalasin F	C29H37NO5	Helminthosporium dematioideum, Nigrosalbulum sp.	[31]
	Cytochalasin H	C30H39NO5	Phomopsis paspali, Phomopsis sp.	[31]
	Cytochalasin J	C28H37NO4	Phomopsis sp.	[31]
	Cytoskyrin A	C30H22O12	Cytospora sp	[31]
	Cytoskyrin B	C30H22O13	Cytospora sp	[31]
	Dactylariol	C16H16O7	Pleospora sp.	[31]
	Daldinin D	C21H24O10	Penicillium discolor	[14]
	Dasyscyphin B	C23H34O3	Dasycyphus niveus	[31]
	Dasyscyphin C	C28H40O8	Dasycyphus niveus, Aspergillus candidus	[31]
	Decaturin B	C30H35NO6	Penicillium decaturense, P. thiersii	[34]
	decaturin C	C30H35NO5	Penicillium thiersii	[34]
	Decaturin D	C30H35NO4	Penicillium thiersii	[34]
	Dechlorogriseofulvin	C17H18O6	Memnoniella echinata	[31]
	Dechloronidulin	C21H22O5	Aspergillus nidulans	[31]
	Dehydroaltenuene A	C15H14O6	Tubeuﬁacea spp.	[31]
	Dehydroaltenuene B	C15H14O6	Tubeuﬁacea spp.	[31]
	Dehydroaltenusin	C15H12O6	Alternaria tenuis, Penicillium verruculosum	[31]
	dehydroaustin	C27H30O9	Aspergillus ustus	[8]
	dehydroaustinol	C25H28O8	Emericella dentata, Aspergillus nidulans	[34, 41]
	Dehydrocarolic acid	C9H8O4	Aspergillus brasiliensis	[36]
	Dehydrocurvularin	C16H18O5	Drechslera australiensis	[31]
	Demethyl solorinic acid	C20H18O7	Aspergillus versicolor	[31]
	Demethylkotanin	C23H20O8	Aspergillus niger	[36]
	Demethylsorbicillin	C13H14O3	Trichoderma sp.	[8]
	Demethylsterigmatocystin	C17H10O6	Aspergillus versicolor	[8]
	Deoxyaverufin	C20H14O7	Aspergillus versicolor	[8]
	Deoxyaverufinon	C20H16O7	Aspergillus versicolor	[8]
	Deoxybostrycin	C16H16O7	Penicillium sp., Aspergillus sp., Fusarium sp., Alternaria sp.,Trichoderma sp. and Stachybotrys sp.	[10]
	Deoxybrevianamide B	C21H25N3O2	Aspergillus ustus	[31]
	Deoxybrevianamide E	C21H25N3O2	Penicillium italicum	[14]
	Deoxynivalenol	C15H20O6	Fusarium culmorum, F. gramiearum, F. verticillioides	[31]
	Deoxypaxillin	C27H33O3N	Penicillium sp., Aspergillus sp., Fusarium sp., Alternaria sp.,Trichoderma sp. and Stachybotrys sp.	[10]
	Deoxytryptoquivaline	C29H30N4O6	Aspergillus clavatus	[31]
	Depudecin	C11H16O4	Alternaria brassicicola	[31]
	Dermoglaucin	C16H12O6	Penicillium sp., Aspergillus sp., Fusarium sp., Alternaria sp.,Trichoderma sp. and Stachybotrys sp.	[10]
	Desacetylpebrolide	C22H28O6	Penicillium brevicompactum	[8]
	Desertorin A	C22H18O8	Emericella sp.	[31]
	Desertorin B	C23H20O8	Emericella sp.	[31]
	Desertorin C	C24H22O8	Emericella sp.	[31]
	Desmethoxyviridiol	C19H16O5	Nodulisporium hinnuleum	[31]
	Desmosterol	C27H44O	Penicillium sp., Aspergillus sp., Fusarium sp., Alternaria sp.,Trichoderma sp. and Stachybotrys sp.	[10]
	Desoxynortryptoquivaline	C28H28N4O6	Aspergillus clavatus	[31]
	Destruxin A	C29H47N5O7	Aspergillus ochraceus, Metarhizium anisopliae	[31]
	Destruxin B	C30H51N5O7	Aspergillus ochraceus, Metarhizium anisopliae	[31]
	Destruxin E	C29H47N5O8	Aspergillus ochraceus, Metarhizium anisopliae	[31]
	Dethiosecoemestrin	C27H20N2O10	Penicillium sp., Aspergillus sp., Fusarium sp., Alternaria sp.,Trichoderma sp. and Stachybotrys sp.	[10]
	d-Galactonic acid	C6H12O7	Aspergillus niger group	[36]
	Diacetoxyscirpenol	C19H26O7	Fusarium equiseti, F. scirpi	[31]
	Dianhydroaurasperone C	C31H24O10	Aspergillus niger	[8]
	Diaporthin	C13H14O5	Penicillium nalgiovense	[14]
	Diaportin acid	C13H13O7	Penicillium sp., Aspergillus sp., Fusarium sp., Alternaria sp.,Trichoderma sp. and Stachybotrys sp.	[10]
	Diaportinol	C13H14O6	Penicillium sp., Aspergillus sp., Fusarium sp., Alternaria sp.,Trichoderma sp. and Stachybotrys sp.	[10]
	Dichlorodiaportin	C13H12O5Cl2	Penicillium sp., Aspergillus sp., Fusarium sp., Alternaria sp.,Trichoderma sp. and Stachybotrys sp.	[10]
	didemethylasterriquinone D	C22H14N2O4	Aspergillus nidulans	[19]
	Differanisole A	C11H12Cl2O4	Chaetomium sp.	[8]
	Differenol A	C15H10O5	Aspergillus niger group	[36]
	Dihydroaltenuene A	C15H18O6	Tubeuﬁacea spp.	[31]
	Dihydroaltenuene B	C15H18O6	Tubeuﬁacea spp.	[31]
	Dihydrocitrinone	C13H14O6	Aspergillus carneus	[31]
	Dihydrocytochalasin B	C29H39NO5	Pyrenophora sp.	[31]
	Dihydrodemethylsterigmatocystin	C17H12O6	Aspergillus versicolor	[8]
	Dihydroergotamin	C33H37N5O5	Penicillium sp., Aspergillus sp., Fusarium sp., Alternaria sp.,Trichoderma sp. and Stachybotrys sp.	[10]
	Dihydrojasmonic acid	C12H20O3	Penicillium sp., Aspergillus sp., Fusarium sp., Alternaria sp.,Trichoderma sp. and Stachybotrys sp.	[10]
	Dihydropergilin	C15H18O4	Aspergillus ustus	[8]
	Dihydropyran	C16H26O4	Trichoderma harzianum	[8]
	Dihydrosterigmatocystin	C18H14O6	Aspergillus versicolor	[8]
	Dihydrotentoxin	C22H32N4O4	Alternaria alternata	[8]
	Dihydrotubingensin A	C28H37NO	Aspergillus tubingensis	[36]
	Dihydrotubingensin B	C28H37NO	Aspergillus tubingensis	[36]
	Dihydroxy-8-epi-austdiol	C12H14O4	Aspergillus ustus	[8]
	Dihydroxyaflavinine	C28H39NO3	Aspergillus ﬂavus	[31]
	Dihydroxysterigmatocystin	C18H14O6	Penicillium sp., Aspergillus sp., Fusarium sp., Alternaria sp.,Trichoderma sp. and Stachybotrys sp.	[10]
	Diketopiperazine dimer	C33H38N6O4	Aspergillus tubingensis	[36]
	Dimethylphthalate	C10H10O4	Penicillium sp., Aspergillus sp., Fusarium sp., Alternaria sp.,Trichoderma sp. and Stachybotrys sp.	[10]
	diorcinol	C14H14O3	Aspergillus nidulans, A. versicolor	[38]
	Dipicolinic acid	C7H5NO4	Penicillium sp., Aspergillus sp., Fusarium sp., Alternaria sp.,Trichoderma sp. and Stachybotrys sp.	[10]
	Diplodiol	C12H16O4	Diplodia macrospora	[31]
	Distamycin A	C22H27N9O4	Penicillium sp., Aspergillus sp., Fusarium sp., Alternaria sp.,Trichoderma sp. and Stachybotrys sp.	[10]
	Dithiosilvatin	C18H22O3N2S2	Aspergillus silvaticus, Emericella sp.	[31]
	Diversonol	C15H18O6	Penicillium diversum	[31]
	dopamine	C8H11NO2	Albatrellus ovinus	[34]
	Dothistromin	C18H12O9	Cercospora arachidicola, Aspergillus parasiticus, A. versicolor, Chaetomium virescens	[31]
	Drimane sesquitepene 1	C23H30O5	Aspergillus ustus	[8]
	Drimane sesquitepene 2	C23H32O4	Aspergillus ustus	[8]
	Drimane sesquitepene 3	C23H32O5	Aspergillus ustus	[8]
	Drimane sesquitepene 4	C23H32O4	Aspergillus ustus	[8]
	Drimane sesquitepene 5	C21H28O5	Aspergillus ustus	[8]
	Drimane sesquitepene 6	C23H30O5	Aspergillus ustus	[8]
	Drimane sesquitepene 7	C15H24O3	Aspergillus ustus	[8]
	Duclauxin	C29H22O11	Penicillium duclauxi, P. stipitatum, P. emmonsii, Talaromyces bacillisporus, T. macrosprum	[31]
	Dustanin	C30H52O2	Penicillium sp., Aspergillus sp., Fusarium sp., Alternaria sp.,Trichoderma sp. and Stachybotrys sp.	[10]
	Echinulin	C29H39O2N3	Eurotium chevalieri	[31]
	Elymoclavine	C16H18ON2	Claviceps sp.	[31]
	emericellamide A	C31H55N5O7	Emericella sp., Aspergillus nidulans	[22]
	emericellamide B	C34H61N5O7	Emericella sp.	[22]
	emericellamide C	C30H53N5O7	Aspergillus nidulans	[26]
	emericellamide D	C30H53N5O7	Aspergillus nidulans	[26]
	emericellamide E	C32H57N5O7	Aspergillus nidulans	[26]
	emericellamide F	C32H57N5O7	Aspergillus nidulans	[26]
	emericellin	C25H28O5	Aspergillus nidulans	[41]
	Emestrin	C27H22N2O10S2	Aspergillus nidulans	[31]
	Emestrin B	C27H22N2O10S3	Emericella striata	[31]
	Emethallicin B	C34H28N2O8S4	Emericella heterothallica	[31]
	Emethallicin C	C34H28N2O10S4	Emericella heterothallica	[31]
	Emindole DA	C28H39NO	Emericella desertorum	[31]
	Emindole DB	C28H39NO2	Emericella desertorum	[31]
	emodic acid	C15H8O7	Penicillium albicans, Aspergillus nidulans	[31, 32]
	emodin	C15H10O5	Aspergillus nidulans, A. wentii, A. aculeatus, Penicillium islandicum, Pyrenochaeta terrestris	[32]
	emodin anthrone	C15H12O4	Aspergillus nidulans	[32]
	endocrocin	C16H10O7	Aspergillus nidulans, Pyrenochaeta terrestris, Aspergillus aculeatus, Penicillium tardum	[32]
	endocrocin-9-anthrone	C16H12O6	Aspergillus nidulans	[32]
	Enniatin A1	C35H61N3O9	Fusarium aveanceum, F. acuminatum	[31]
	Enniatin A2	C36H63N3O9	Fusarium langsethiae	[31]
	Enniatin B	C33H57N3O9	Fusarium aveanceum, F. acuminatum	[31]
	Enniatin B1	C34H59N3O9	Fusarium aveanceum, F. acuminatum	[31]
	Enniatin B2	C32H55N3O9	Fusarium aveanceum, F. acuminatum	[31]
	Enniatin H	C34H59N3O9	Fusarium langsethiae	[31]
	Enniatin I	C35H61N3O9	Fusarium langsethiae	[31]
	ent-pimara-8(14),15-diene	C20H32	Aspergillus nidulans	[46]
	Epi-cochlioquinone	C30H44O8	Stachybotrys bisbyi	[8]
	Epicorazine A	C18H16N2O6S2	Epicoccum nigrum	[31]
	Epidechlorogriseofulvin	C17H18O6	Memnoniella sp.	[8]
	Epiepoformin	C7H8O3	Penicillium sp.	[14]
	epi-roridin E	C29H38O8	Stachybotrys chartarum	[31]
	epishamixanthone	C25H26O5	Aspergillus nidulans	[41]
	Epolone A	C32H40O6	fungus OS-F69284	[34]
	Epolone B	C24H32O4	fungus OS-F69284	[34]
	Epoxyagroclavine-I	C16H18ON2	Penicillium fellutanum	[31]
	Epoxycytochalasin H	C30H39NO5	Phomopsis sp.	[31]
	Epoxydolabellane A	C20H30O3	Stachybotrys chartarum	[8]
	Epoxydon	C7H8O4	Phoma sp.	[31]
	Epoxyfumitremorgin C	C22H23N3O4	Aspergillus fumigatus	[31]
	Epoxyroridin H	C29H36O9	Cylindrocarpon sp.	[31]
	Epoxysuccinic acid	C4H4O5	Penicillium sp., Aspergillus sp., Fusarium sp., Alternaria sp.,Trichoderma sp. and Stachybotrys sp.	[10]
	Equisetin	C22H31NO4	Fusarium equiseti, F. semitectum	[31]
	Ergocristine	C35H39N5O5	Penicillium sp., Aspergillus sp., Fusarium sp., Alternaria sp.,Trichoderma sp. and Stachybotrys sp.	[10]
	Ergokonin A	C34H53NO10S	Trichoderma koningii	[8]
	Ergokonin B	C28H42O5	Trichoderma koningii	[8]
	Ergometrine	C19H23N3O2	Claviceps purpurea	[31]
	Ergometrinine	C19H23N3O2	Claviceps purpurea	[31]
	Ergosecalinine	C24H28N4O4	Claviceps purpurea	[31]
	Ergosinine	C30H37N5O5	Claviceps purpurea, Epichloe typhina	[31]
	Ergosterol	C28H44O	Gaeumannomyces graminis, Penicillium aurantiogriseum, P. verrucosum	[31]
	Ergotamin	C33H35N5O5	Claviceps purpurea	[31]
	Ergotaminine	C33H35N5O5	Claviceps purpurea	[31]
	Erinacerin A	C27H31NO4	Hericium erinaceum	[34]
	Erthryo mycophenolic acid	C17H20O7	Penicillium brevicompactum	[8]
	Erythroglaucin	C16H12O6	Penicillium sp., Aspergillus sp., Fusarium sp., Alternaria sp.,Trichoderma sp. and Stachybotrys sp.	[10]
	Ethisolide	C9H10O4	Penicillium sp., Aspergillus sp., Fusarium sp., Alternaria sp.,Trichoderma sp. and Stachybotrys sp.	[10]
	Ethyl mycophenolat	C19H24O6	Penicillium sp.	[14]
	eupenifeldin	C33H40O7	Eupenicillium brefeldianum	[34]
	Expansolide	C17H22O5	Penicillium expansum	[31]
	Exserohilone	C20H22N2O6S2	Exserohilum holmii	[31]
	F1839-A	C23H31NO5	Stachybotrys sp.	[8]
	F1839-B	C24H33NO6	Stachybotrys sp.	[8]
	F1839-C	C24H33NO6	Stachybotrys sp.	[8]
	F1839-D	C23H31NO5	Stachybotrys sp.	[8]
	F1839-E	C25H35NO6	Stachybotrys sp.	[8]
	F1839-F	C28H39NO7	Stachybotrys sp.	[8]
	F1839-I	C23H32NO4	Stachybotrys sp.	[8]
	F1839-J	C29H41NO6	Stachybotrys sp.	[8]
	F9775A	C21H16O8	Aspergillus nidulans	[32]
	F9775B	C21H16O8	Aspergillus nidulans	[32]
	Factor A	C23H30O5	Memnoniella sp.	[8]
	Factor C	C23H30O6	Memnoniella sp.	[8]
	Ferricrocin	C29H44FeN9O13	Aspergillus versicolor, Aspergillus nidulans	[8]
	Ferrirhodin	C41H64FeN9O17	Aspergillus versicolor	[8]
	Ferulic acid	C10H10O4	Penicillium sp., Aspergillus sp., Fusarium sp., Alternaria sp.,Trichoderma sp. and Stachybotrys sp.	[10]
	FK17-P2a	C13H16O5	Aspergillus versicolor	[8]
	FK17-P2b1	C13H16O4	Aspergillus versicolor	[8]
	FK17-P2b2	C13H16O4	Aspergillus versicolor	[8]
	FK17-P3	C13H15ClO4	Aspergillus versicolor	[8]
	Flavasperone	C16H14O5	Nigri	[36]
	Flaviolin	C10H6O5	Aspergillus niger group	[36]
	Flavoglaucin	C19H28O3	Penicillium sp., Aspergillus sp., Fusarium sp., Alternaria sp.,Trichoderma sp. and Stachybotrys sp.	[10]
	Flavoskyrin	C30H24O10	Penicillium islandicum	[31]
	Flavutoxin	C28H38O7	Aspergillus flavus, A. parasiticus	[31]
	Fomecin B	C8H6O5	Tricholomopsis rutilans	[31]
	Fonsecin	C15H14O6	Nigri	[36]
	Fonsecin B	C16H16O6	Aspergillus fonsecaeus, Aspergillus niger	[31, 36]
	Fonsecin monomethyl ether	C16H16O6	Nigri	[36]
	Fonsecinone A	C32H26O10	Nigri	[36]
	Fonsecinone B	C32H28O11	Nigri	[36]
	Fonsecinone C	C32H28O11	Nigri	[36]
	Fonsecinone D	C32H26O10	Nigri	[36]
	Formyl-xanthocillin X	C18H16N2O4	Penicillium sp., Aspergillus sp., Fusarium sp., Alternaria sp.,Trichoderma sp. and Stachybotrys sp.	[10]
	FR901459	C62H111N11O13	Stachybotrys chartarum	[8]
	Frequentin	C14H20O4	Penicillium sp., Aspergillus sp., Fusarium sp., Alternaria sp.,Trichoderma sp. and Stachybotrys sp.	[10]
	Fructigenine A	C27H31O3N3	Fusarium moniliforme, F. culmorum, F. avenaceum, F. roseum, Penicillium fructigenum, P. auratiogriseum, P. rugulosum	[31]
	Fucosterol	C29H48O	Penicillium sp., Aspergillus sp., Fusarium sp., Alternaria sp.,Trichoderma sp. and Stachybotrys sp.	[10]
	Fulvic acid	C14H12O8	Penicillium sp., Aspergillus sp., Fusarium sp., Alternaria sp.,Trichoderma sp. and Stachybotrys sp.	[10]
	Fumagillin	C26H34O7	Penicillium sp., Aspergillus sp., Fusarium sp., Alternaria sp.,Trichoderma sp. and Stachybotrys sp.	[10]
	Fumagillol	C16H26O4	Penicillium sp., Aspergillus sp., Fusarium sp., Alternaria sp.,Trichoderma sp. and Stachybotrys sp.	[10]
	Fumaric acid	C4H4O4	Penicillium expansum	[14]
	Fumigaclavine B	C16H20ON2	Penicillium sp., Aspergillus sp., Fusarium sp., Alternaria sp.,Trichoderma sp. and Stachybotrys sp.	[10]
	Fumigaclavine C	C23H30O2N2	Penicillium sp., Aspergillus sp., Fusarium sp., Alternaria sp.,Trichoderma sp. and Stachybotrys sp.	[10]
	Fumiguinazoline F	C21H18N4O2	Penicillium sp., Aspergillus sp., Fusarium sp., Alternaria sp.,Trichoderma sp. and Stachybotrys sp.	[10]
	fumiquinazoline A	C24H23N5O4	Aspergillus fumigatus	[31]
	fumiquinazoline C	C24H21N5O4	Aspergillus fumigatus	[31]
	Fumitremorgen B	C27H33O5N3	Penicillium sp., Aspergillus sp., Fusarium sp., Alternaria sp.,Trichoderma sp. and Stachybotrys sp.	[10]
	Fumitremorgin A	C32H41N3O7	Aspergillus fumigatus	[14]
	Fumitremorgin C	C22H25N3O3	Penicillium sp.	[14]
	Fumitremorgin D	C28H28N4O7	Aspergillus fumigatus	[31]
	Fumonisin A1	C36H61NO16	Fusarium sp.	[31]
	Fumonisin A2	C36H61NO15	Fusarium sp.	[31]
	Fumonisin B1	C34H59NO15	Fusarium moniliforme, F. proliferatum, Aspergillus sp., Fusarium sp., Alternaria sp.,Trichoderma sp. and Stachybotrys sp.	[31, 10]
	Fumonisin B2	C34H59NO14	Fusarium moniliforme, F. proliferatum, Aspergillus niger	[31, 36]
	Fumonisin B4	C34H59NO13	Fusarium proliferatum, Aspergillus niger	[31, 36]
	Funalenone	C15H12O6	Aspergillus niger, A. tubingensis, A. brasiliensis	[36]
	Fusaproliferin	C27H40O5	Fusarium sp.	[8]
	Fusarenone X	C17H22O8	Penicillium sp., Aspergillus sp., Fusarium sp., Alternaria sp.,Trichoderma sp. and Stachybotrys sp.	[10]
	Fusaric acid	C10H13NO2	Penicillium sp., Aspergillus sp., Fusarium sp., Alternaria sp.,Trichoderma sp. and Stachybotrys sp.	[10]
	Fusarin C	C23H29NO7	Penicillium sp., Aspergillus sp., Fusarium sp., Alternaria sp.,Trichoderma sp. and Stachybotrys sp.	[10]
	Fusarochromanone	C15H20N2O4	Penicillium sp., Aspergillus sp., Fusarium sp., Alternaria sp.,Trichoderma sp. and Stachybotrys sp.	[10]
	Fusarubin	C15H14O7	Penicillium sp., Aspergillus sp., Fusarium sp., Alternaria sp.,Trichoderma sp. and Stachybotrys sp.	[10]
	Fusicoccin	C36H56O12	Penicillium sp., Aspergillus sp., Fusarium sp., Alternaria sp.,Trichoderma sp. and Stachybotrys sp.	[10]
	Fusidic acid	C31H48O6	Penicillium sp., Aspergillus sp., Fusarium sp., Alternaria sp.,Trichoderma sp. and Stachybotrys sp.	[10]
	fusigen (fusarinine C)	C33H51FeN6O12	Aspergillus fumigatus	[20]
	Fusoxysporone	C20H30O	Penicillium sp., Aspergillus sp., Fusarium sp., Alternaria sp.,Trichoderma sp. and Stachybotrys sp.	[10]
	Gallic acid	C7H6O5	Penicillium sp., Aspergillus sp., Fusarium sp., Alternaria sp.,Trichoderma sp. and Stachybotrys sp.	[10]
	Gentisylalcohol	C7H8O3	Penicillium sp., Aspergillus sp., Fusarium sp., Alternaria sp.,Trichoderma sp. and Stachybotrys sp.	[10]
	geosmin	C12H22O	Chaetomium globosum	[8]
	Gibberellic acid	C19H22O6	Penicillium sp., Aspergillus sp., Fusarium sp., Alternaria sp.,Trichoderma sp. and Stachybotrys sp.	[10]
	gibberellin	C19H22O6	Fusarium fujikuroi	[58]
	Gibepyrone A	C10H12O2	Fusarium oxysporum	[31]
	Gibepyrone F	C8H8O3	Fusarium oxysporum	[31]
	Gliocladin A	C24H24N4O3S2	Gliocladium roseum	[31]
	Gliocladin B	C24H24N4O2S2	Gliocladium roseum	[31]
	Gliocladin C	C22H16N4O3	Gliocladium roseum	[31]
	Gliotide	C40H47N5O9	Gliocladium sp.	[31]
	Gliotoxin	C13H14O4N2S2	Aspergillus fumigatus, A. niger, Trichoderma lignorum, T. virens, Gliocladium ﬂavofuscum	[31]
	Gliovirin	C20H20N2O8S2	Aspergillus niger, Trichoderma virens	[31]
	Glutaric acid	C5H8O4	Aspergillus niger group	[36]
	Glycolic acid	C2H4O	Aspergillus niger group	[36]
	Glyoxylic acid	C2H2O3	Aspergillus niger group	[36]
	Grifolic acid	C23H32O4	Albatrellus sp.	[34]
	Grifolin	C22H32O2	Albatrellus ovinus	[34]
	grifolinol	C23H35O5	Albatrellus dispansus	[34]
	Griseofulvin	C17H17O6Cl	Penicillium griseofulvum	[31]
	Griseophenone C	C16H16O6	Penicillium sp., Aspergillus sp., Fusarium sp., Alternaria sp.,Trichoderma sp. and Stachybotrys sp.	[10]
	Harzianic acid	C19H27NO6	Trichoderma harzianum	[8]
	Harzianolide	C13H18O3	Trichoderma harzianum	[8]
	Harzianum A	C23H28O6	Trichoderma harzianum	[8]
	Helmidiol	C16H24O6	Alternaria alternata	[8]
	Helminthosporin	C15H10O5	Penicillium sp., Aspergillus sp., Fusarium sp., Alternaria sp.,Trichoderma sp. and Stachybotrys sp.	[10]
	Helvolic acid	C33H44O8	Penicillium sp., Aspergillus sp., Fusarium sp., Alternaria sp.,Trichoderma sp. and Stachybotrys sp.	[10]
	Heminigerone	C16H14O5	Aspergillus niger	[8]
	Heptelidic acid	C15H20O5	Chaetomium sp.	[8]
	Hericenone H	C36H52O6	Hericium erinaceum	[34]
	Hexahydrobenzopyran-5-one	C16H26O5	Trichoderma harzianum	[8]
	Hexylitaconic acid	C11H18O4	Aspergillus niger	[8]
	Histamin	C5H9N3	Trichoderma viride	[8]
	Homothallin II	C8H7NO2	Trichoderma koningii	[8]
	Hongoquercin A	C23H32O4	unidentified fungus	[34]
	HT-2 Toxin	C22H32O8	Penicillium sp., Aspergillus sp., Fusarium sp., Alternaria sp.,Trichoderma sp. and Stachybotrys sp.	[10]
	humulene	C15H24	Fusarium fujikorii	[58]
	Hyalodendrin	C14H16N2O3S2	Hyalodendron sp.	[31]
	hydroxybenzoquinone	C6H4O3	Suillus tridentinus	[34]
	Hydroxypyruvic acid	C3H4O4	Aspergillus niger group	[36]
	Hypothemycin	C19H22O8	Hypomyces trichothecoides	[31]
	Indolacetic acid	C12H13NO3	Penicillium sp., Aspergillus sp., Fusarium sp., Alternaria sp.,Trichoderma sp. and Stachybotrys sp.	[10]
	Insulicolide A	C22H25NO8	Penicillium sp., Aspergillus sp., Fusarium sp., Alternaria sp.,Trichoderma sp. and Stachybotrys sp.	[10]
	Insulicolide B	C22H25NO8	Penicillium sp., Aspergillus sp., Fusarium sp., Alternaria sp.,Trichoderma sp. and Stachybotrys sp.	[10]
	Integrasone	C14H20O5	unknown fungus	[31]
	Iodinine	C12H8N2O4	Penicillium sp., Aspergillus sp., Fusarium sp., Alternaria sp.,Trichoderma sp. and Stachybotrys sp.	[10]
	Islandicin	C15H10O5	Penicillium sp., Aspergillus sp., Fusarium sp., Alternaria sp.,Trichoderma sp. and Stachybotrys sp.	[10]
	Isonitril acid 1	C9H7NO3	Trichoderma harmatum	[8]
	Isonitril acid 2	C9H9NO2	Trichoderma harmatum	[8]
	Isoaltenuene	C15H16O6	Alternaria alternata	[31]
	Isoaurasperone A	C32H26O10	Nigri	[36]
	isoaustin	C27H32O9	Penicillium diversum	[34]
	Isocitreohybridone A	C30H38O9	Penicillium citreo-viride	[34]
	Isocitreohybridone B	C29H38O8	Penicillium citreo-viride	[34]
	Isocitreohybridone C	C27H36O7	Penicillium citreo-viride	[34]
	Isocitreohybridone G	C29H40O7	Penicillium citreo-viride	[34]
	Isocitreohybridone H	C30H40O8	Penicillium citreo-viride	[34]
	Isocitreohybridone I	C29H38O9	Penicillium citreo-viride	[34]
	Isocladosporin	C16H20O5	Cladosporium cladosporioides	[8]
	Isocochliodinol	C32H32N2O4	Chaetomium sp.	[8]
	Isoemodin	C15H10O5	Penicillium sp., Aspergillus sp., Fusarium sp., Alternaria sp.,Trichoderma sp. and Stachybotrys sp.	[10]
	Isoepoxydon	C7H8O4	Penicillium urticae, Apiospora montagnei	[31]
	Isofumigaclavine A	C18H22N2O2	Penicillium roqueforti	[31]
	Isofumigaclavine B	C16H20N2O	Penicillium roqueforti	[31]
	Isoharzandione	C20H28O2	Trichoderma viride	[8]
	Isolysergol	C16H18N2O	Claviceps purpurea	[31]
	Isomarticin	C18H16O9	Fusarium martiella, F. solani	[31]
	Isonigerone	C32H26O10	Nigri	[36]
	Isonitrin D	C8H7NO2	Trichoderma koningii	[8]
	Isororidin A	C29H40O9	Myrothecium verrucaria	[31]
	Isororidin E	C29H38O8	Stachybotry chartarum, Cylindrocarpon sp.	[31]
	Iso-satratoxin F	C29H34O10	Stachybotrys chartarum	[31]
	Iso-satratoxin G	C29H36O10	Stachybotrys chartarum	[31]
	Iso-Satratoxin H	C29H36O9	Stachybotrys chartarum	[31]
	Iso-T-2 toxin	C24H34O9	Fusarium sporotrichioides	[31]
	isoterreulactone A	C27H32O8	Aspergillus terreus	[34]
	Isotrichodermol	C15H22O3	Fusarium venenantum	[31]
	Isovelleral	C15H20O2	Lactarius vellereus	[31]
	Itaconate	C5H4O4	Aspergillus terreus	[31]
	Itaconic acid	C5H6O4	Aspergillus terreus	[31]
	Italicic acid	C15H16O6	Penicillium italicum	[31]
	Italicic acid-methyl ester	C16H18O6	Penicillium sp., Aspergillus sp., Fusarium sp., Alternaria sp.,Trichoderma sp. and Stachybotrys sp.	[10]
	Italinic acid	C15H18O6	Penicillium sp., Aspergillus sp., Fusarium sp., Alternaria sp.,Trichoderma sp. and Stachybotrys sp.	[10]
	Janthitrem B	C37H47O5N	Penicillium janthinellum	[31]
	Janthitrem C	C37H47NO4	Penicillium janthinellum	[31]
	Janthitrem E	C37H49NO6	Penicillium janthinellum	[31]
	Janthitrem F	C39H51NO7	Penicillium janthinellum	[31]
	Janthitrem G	C39H51NO6	Penicillium janthinellum	[31]
	Jasmonic acid	C12H18O3	Penicillium sp., Aspergillus sp., Fusarium sp., Alternaria sp.,Trichoderma sp. and Stachybotrys sp.	[10]
	Jasmonic acid-methyl ester	C13H20O3	Penicillium sp., Aspergillus sp., Fusarium sp., Alternaria sp.,Trichoderma sp. and Stachybotrys sp.	[10]
	Javanicin	C15H14O6	Penicillium sp., Aspergillus sp., Fusarium sp., Alternaria sp.,Trichoderma sp. and Stachybotrys sp.	[10]
	Jesterone	C15H20O4	Pestalotiopsis jesteri	[31, 7]
	Hydroxyjesterone	C15H20O5	Pestalotiopsis jesteri	[7]
	JM47 (cyclo(Ala-Ala-Aoh-Pro))	C21H34N4O6	Fusarium sp.	[31]
	K-76	C23H30O6	Stachybotrys complementi	[8]
	K-76 COOH	C23H30O7	Stachybotrys sp.	[8]
	kampanol A	C25H32O6	Stachybotrys kampalensis	[8]
	kampanol B	C27H38O7	Stachybotrys kampalensis	[8]
	kampanol C	C25H25O6	Stachybotrys kampalensis	[8]
	Kojic acid	C6H6O4	Penicillium sp., Aspergillus sp., Fusarium sp., Alternaria sp.,Trichoderma sp. and Stachybotrys sp.	[10]
	Koninginin A	C16H28O4	Trichoderma koningii	[8]
	Koninginin B	C16H26O4	Trichoderma koningii	[8]
	Koninginin D	C16H26O5	Trichoderma koningii	[8]
	Koninginin E	C16H26O4	Trichoderma koningii	[8]
	Koninginin G	C16H30O5	Trichoderma koningii	[8]
	Kotanin	C24H22O8	Aspergillus niger	[8]
	L-671776	C23H32O5	Memnoniella sp.	[8]
	Lactone 1 (CAS 334829-27-5)	C16H12O6	Penicillium sp., Aspergillus sp., Fusarium sp., Alternaria sp.,Trichoderma sp. and Stachybotrys sp.	[10]
	Lactone 2 (CAS 334829-28-6)	C16H12O7	Penicillium sp., Aspergillus sp., Fusarium sp., Alternaria sp.,Trichoderma sp. and Stachybotrys sp.	[10]
	Lambertellin	C14H8O5	Penicillium sp., Aspergillus sp., Fusarium sp., Alternaria sp.,Trichoderma sp. and Stachybotrys sp.	[10]
	Lanosterol	C30H50O	Penicillium sp., Aspergillus sp., Fusarium sp., Alternaria sp.,Trichoderma sp. and Stachybotrys sp.	[10]
	lecanoric acid	C16H14O7	Aspergillus nidulans	[39]
	Leucyltryptophanyldiketopiperazine	C17H21N3O2	Penicillium polonicum	[8]
	Lichexanthone	C16H14O5	Penicillium sp., Aspergillus sp., Fusarium sp., Alternaria sp.,Trichoderma sp. and Stachybotrys sp.	[10]
	Limonene	C10H16	Penicillium olsonii, P. roqueforti, P. vulpinum	[14]
	LL-Z1272	C23H29ClO4	Verticillium hemipterigenum	[34]
	LL-Z1640-2	C19H22O7	unidentified fungus	[31]
	Loline	C8H14N2O	Acremonium coenophialum	[31]
	Lolitrem B	C42H55NO7	Acremonium sp.	[31]
	Lolitriol	C37H49NO7	Neotyphodium lolii	[31]
	L-ornithine	C5H12N2O2	Aspergillus nidulans, A. fumigatus	[18]
	Lovastatin	C24H36O5	Aspergillus terreus	[14]
	l-Phenylalanin	C9H11NO2	Aspergillus niger	[8]
	l-tyrosin	C9H11NO3	Penicillium sp., Aspergillus sp., Fusarium sp., Alternaria sp.,Trichoderma sp. and Stachybotrys sp.	[10]
	Luteoskyrin	C30H22O12	Penicillium sp., Aspergillus sp., Fusarium sp., Alternaria sp.,Trichoderma sp. and Stachybotrys sp.	[10]
	Macrosporin	C16H12O5	Penicillium sp., Aspergillus sp., Fusarium sp., Alternaria sp.,Trichoderma sp. and Stachybotrys sp.	[10]
	Maculosin	C14H16N2O3	Penicillium sp., Aspergillus sp., Fusarium sp., Alternaria sp.,Trichoderma sp. and Stachybotrys sp.	[10]
	Malformin A1	C23H39O5N5S2	Aspergillus niger	[8]
	Malformin A2	C22H37O5N5S2	Aspergillus niger	[8]
	Malformin B1	C23H39O5N5S2	Aspergillus niger	[8]
	Malformin B1a	C23H39O5N5S2	Aspergillus niger	[8]
	Malformin B1b	C23H39O5N5S2	Aspergillus niger	[8]
	Malformin B2	C22H37O5N5S2	Aspergillus niger	[8]
	Malformin B3	C23H39O5N5S2	Aspergillus niger	[8]
	Malformin B5	C22H37O5N5S2	Aspergillus niger	[8]
	Malformin C	C23H39O5N5S2	Aspergillus niger	[8]
	mannitol	C6H14O6	Aspergillus oryzae	[15]
	Marcfortine A	C28H35N3O4	Penicillium sp., Aspergillus sp., Fusarium sp., Alternaria sp.,Trichoderma sp. and Stachybotrys sp.	[10]
	Marcfortine B	C27H33N3O4	Penicillium sp., Aspergillus sp., Fusarium sp., Alternaria sp.,Trichoderma sp. and Stachybotrys sp.	[10]
	Marticin	C18H16O9	Penicillium sp., Aspergillus sp., Fusarium sp., Alternaria sp.,Trichoderma sp. and Stachybotrys sp.	[10]
	melanin	C18H10N2O4	Aspergillus nidulans, A. niger, Alternaria alternata	[6]
	Meleagrin	C23H23N5O4	Penicillium chrysogenum	[8]
	Mellin	C10H10O3	Stachybotrys chartarum	[8]
	memnobotrin A	C25H33NO5	Memnoniella sp.	[8]
	Memnobotrin B	C27H37NO6	Memnoniella sp.	[8]
	memnoconol	C23H32O6	Memnoniella sp.	[8]
	memnoconone	C23H30O5	Memnoniella sp.	[8]
	Mer-NF5003 B	C23H32O6	Stachybotrys sp.	[8]
	Mer-NF5003 E	C23H32O5	Stachybotrys sp.	[8]
	Mer-NF5003 F	C23H30O5	Stachybotrys sp.	[8]
	Mer-NF8054X	C38H42O5	Aspergillus ustus	[8]
	Methyl Benzoate	C8H8O2	Trichoderma koningii	[8]
	Mevinolin	C24H36O5	Penicillium sp., Aspergillus sp., Fusarium sp., Alternaria sp.,Trichoderma sp. and Stachybotrys sp.	[10]
	microperfuranone	C17H14O3	Aspergillus nidulans	[48]
	miniolutelide A	C26H32O10	Penicillium minioluteum	[28]
	miniolutelide B	C26H32O10	Penicillium minioluteum	[28]
	Mitomycin C	C15H18N4O5	Penicillium sp., Aspergillus sp., Fusarium sp., Alternaria sp.,Trichoderma sp. and Stachybotrys sp.	[10]
	Mitorubrin	C21H18O7	Penicillium sp., Aspergillus sp., Fusarium sp., Alternaria sp.,Trichoderma sp. and Stachybotrys sp.	[10]
	Mitorubrinic acid	C21H16O9	Penicillium sp., Aspergillus sp., Fusarium sp., Alternaria sp.,Trichoderma sp. and Stachybotrys sp.	[10]
	Mitorubrinol	C21H18O8	Penicillium sp., Aspergillus sp., Fusarium sp., Alternaria sp.,Trichoderma sp. and Stachybotrys sp.	[10]
	Mitorubrinol acetate	C23H20O9	Penicillium sp., Aspergillus sp., Fusarium sp., Alternaria sp.,Trichoderma sp. and Stachybotrys sp.	[10]
	Mizoribine	C9H13N3O6	Penicillium sp., Aspergillus sp., Fusarium sp., Alternaria sp.,Trichoderma sp. and Stachybotrys sp.	[10]
	Mollicellin A	C21H18O7	Chaetomium mollicellins	[8]
	Mollicellin B	C21H18O7	Chaetomium mollicellins	[8]
	Mollicellin C	C22H20O8	Chaetomium mollicellins	[8]
	Mollicellin D	C21H21ClO6	Chaetomium mollicellins	[8]
	Mollicellin E	C22H19ClO8	Chaetomium mollicellins	[8]
	Mollicellin F	C21H17ClO8	Chaetomium mollicellins	[8]
	Mollicellin G	C21H20O6	Chaetomium mollicellins	[8]
	Mollicellin H	C21H10O6	Chaetomium mollicellins	[8]
	Mollisin	C14H10Cl2O4	Penicillium sp., Aspergillus sp., Fusarium sp., Alternaria sp.,Trichoderma sp. and Stachybotrys sp.	[10]
	Moniliformin	C4H2O3	Fusarium subglutinans	[8]
	monodictyphenone	C15H12O6	Aspergillus nidulans	[32]
	Monorden	C18H17ClO6	Monosporium bonorden	[31]
	montadial A	C12H12O4	Bondarzewia montana	[31]
	MR-304A	C8H11NO4	Trichoderma harzianum	[8]
	MR-93A	C8H11NO3	Trichoderma harzianum	[8]
	Muculosin	C14H16N2O3	Alternaria alternata	[8]
	Mycochromenic acid	C17H18O6	Penicillium brevicompactum	[8]
	mycophenolic acid	C17H20O6	Penicillium brevicompactum	[8]
	Mycoversilin	C18H16O8	Aspergillus versicolor	[8]
	Myriocin	C21H39NO6	Penicillium sp., Aspergillus sp., Fusarium sp., Alternaria sp.,Trichoderma sp. and Stachybotrys sp.	[10]
	N-(2-methyl-3-oxodec-8-enoyl)-pyrrole	C15H21NO2	Penicillium brevicompactum	[8]
	N-(2-methyl-3-oxodecanoyl)-2-pyrroline	C15H25NO2	Penicillium brevicompactum	[8]
	N-(2-methyl-3-oxodecanoyl)-pyrrole	C15H23NO2	Penicillium brevicompactum	[8]
	N,N',N''-triacetylfusarinine C (TAFC)	C39H60FeN6O15	Aspergillus nidulans, A. fumigatus	[13]
	N5-acetyl-N5-hydroxy-L-ornithine	C7H14N2O4	Aspergillus nidulans, A. fumigatus	[13]
	N5-hydroxy-L-ornithine	C5H12N2O3	Aspergillus nidulans, A. fumigatus	[13]
	N-acetylloline	C10H16N2O2	Acremonium coenophialum	[31]
	Nafuredin	C22H32O4	Aspergillus niger	[36]
	N-Benzoylphenylalanine	C17H17NO3	Penicillium brevicompactum	[8]
	N-benzoylphenylalaninol	C16H17NO2	Penicillium brevicompactum	[8]
	Nectriafurone	C15H12O7	Penicillium sp., Aspergillus sp., Fusarium sp., Alternaria sp.,Trichoderma sp. and Stachybotrys sp.	[10]
	Neococochliodinol	C32H32N2O4	Chaetomium amygdalisporum	[8]
	Neosolaniol	C19H26O8	Penicillium sp., Aspergillus sp., Fusarium sp., Alternaria sp.,Trichoderma sp. and Stachybotrys sp.	[10]
	neoxaline	C23H25N5O4	Penicillium atramentosum, P. coprobium, P. coprophilum	[14]
	neurosporaxanthin	C35H46O2	Neurospora sp., Fusarium sp.	[49]
	N-formyl-2-amino-phenol	C12H8N2O2	Penicillium chrysogenum	[8]
	N-formylloline	C9H14N2O2	Acremonium coenophialum	[31]
	NG-242	C27H37NO6	Stachybotrys parvispora	[8]
	NG-243	C25H35NO5	Stachybotrys parvispora	[8]
	NG-245	C31H39NO5	Stachybotrys parvispora	[8]
	nicotinic acid	C6H5NO2	Aspergillus fumigatus	[34]
	Nidulanin A	C34H45N5O5	Aspergillus nidulans	[60]
	Nidulin	C20H17Cl3O5	Penicillium sp., Aspergillus sp., Fusarium sp., Alternaria sp.,Trichoderma sp. and Stachybotrys sp.	[10]
	Nigerasperone A	C16H14O6	Aspergillus niger	[36]
	Nigerasperone B	C32H30O12	Nigri	[36]
	Nigerasperone C	C31H26O11	Nigri	[36]
	Nigerazine A	C16H22N2O	Aspergillus niger	[36]
	Nigerazine B	C16H22N2O	Aspergillus niger	[36]
	Nigerloxin	C13H15NO5	Aspergillus niger	[36]
	Nigerone	C32H26O10	Nigri	[36]
	Nigragillin	C13H22ON2	Aspergillus niger, A. tubingensis	[36]
	Nitrobenzoyl ester 2	C22H25NO8	Aspergillus versicolor	[8]
	Nitrobenzoyl ester 3	C22H25NO7	Aspergillus versicolor	[8]
	Nitrobenzoyl ester 4	C22H25NO8	Aspergillus versicolor	[8]
	Nivalenol	C15H20O7	Penicillium sp., Aspergillus sp., Fusarium sp., Alternaria sp.,Trichoderma sp. and Stachybotrys sp.	[10]
	Nominine	C28H39NO	Penicillium sp., Aspergillus sp., Fusarium sp., Alternaria sp.,Trichoderma sp. and Stachybotrys sp.	[10]
	noreupenifeldin	C32H40O6	unidentiﬁed ascomycete	[34]
	Norjavanicin	C14H12O6	Penicillium sp., Aspergillus sp., Fusarium sp., Alternaria sp.,Trichoderma sp. and Stachybotrys sp.	[10]
	Norlichexanthone	C14H10O5	Penicillium sp., Aspergillus sp., Fusarium sp., Alternaria sp.,Trichoderma sp. and Stachybotrys sp.	[10]
	Norlicxanthone	C14H12O5	Memnoniella sp.	[8]
	Nornidulin	C19H15O5Cl3	Aspergillus ustus	[8]
	Norsolorinic acid	C20H18O7	Aspergillus versicolor	[8]
	Nortryptoquivaline	C28H28N4O7	Penicillium sp., Aspergillus sp., Fusarium sp., Alternaria sp.,Trichoderma sp. and Stachybotrys sp.	[10]
	notoamide B	C26H29N3O4	Aspergillus ochraceus, A. versicolor, Aspergillus sp.	[54]
	notoamide C	C26H31N3O4	Aspergillus ochraceus, A. versicolor, Aspergillus sp.	[54]
	notoamide M	C26H31N3O5	Aspergillus ochraceus, A. versicolor, Aspergillus sp.	[54]
	notoamide Q	C27H33N3O5	Aspergillus ochraceus, A. versicolor, Aspergillus sp.	[54]
	Nygerone A	C24H22N2O5	Aspergillus niger	[36]
	Ochratoxin A	C20H18NO6Cl	Aspergillus carbonarius, A. niger	[36]
	Ochratoxin A-ethyl ester	C22H22NO6Cl	Penicillium sp., Aspergillus sp., Fusarium sp., Alternaria sp.,Trichoderma sp. and Stachybotrys sp.	[10]
	Ochratoxin A-methyl ester	C21H20NO6Cl	Penicillium verrucosum, P. nordicum	[14]
	Ochratoxin B	C20H19NO6	Penicillium verrucosum, P. nordicum	[14]
	Ochratoxin B-ethyl ester	C22H23NO6	Penicillium verrucosum, P. nordicum	[14]
	Ochratoxin B-methyl ester	C21H21NO6	Penicillium verrucosum, P. nordicum	[14]
	Ochratoxin α	C11H9ClO5	Penicillium verrucosum, P. nordicum	[14]
	Ochratoxin α-ethyl ester	C13H12ClO5	Penicillium sp., Aspergillus sp., Fusarium sp., Alternaria sp.,Trichoderma sp. and Stachybotrys sp.	[10]
	Ochratoxin β	C11H10O5	Aspergillus niger, A carbonarius, A. sclerotioniger	[36]
	ochrindole D	C27H22N2O3	Aspergillus ochraceus, Aspergillus sp.	[3]
	Ochroleucin A1	C23H14O6	Russula ochroleuca, R. viscida	[34]
	Ochroleucin A2	C23H14O6	Russula ochroleuca, R. viscida	[34]
	Ochroleucin B	C24H22O5	Russula ochroleuca, R. viscida	[34]
	Octaketide-acetat diol 3	C16H28O4	Trichoderma harzianum	[8]
	Octaketide-triol 10	C16H26O5	Trichoderma harzianum	[8]
	O-ethylfusarubin	C17H18O7	Fusarium moniliforme	[31]
	O-isopentenyldidemethylasterriquinone D	C27H22N2O4	Aspergillus sp.	[25]
	Oleic acid	C18H34O2	Penicillium sp., Aspergillus sp., Fusarium sp., Alternaria sp.,Trichoderma sp. and Stachybotrys sp.	[10]
	O-methylaversin	C21H18O7	Aspergillus versicolor	[31]
	O-Methylsterigmatocystin	C19H14O6	Aspergillus parasiticus, A. versicolor, Chaetomium virescens	[31]
	Oosporein	C14H10O8	Chaetomium aureum, C.trilaterale	[8]
	Ophibolin H	C25H38O3	Aspergillus ustus	[8]
	Ophiobolin G	C25H34O2	Aspergillus ustus	[8]
	Ophiobolin K	C25H36O3	Aspergillus ustus	[8]
	orcinol	C7H8O2	Aspergillus versicolor	[53]
	Orlandin	C22H18O8	Aspergillus niger	[36]
	Orobole	C15H10O6	Aspergillus niger	[36]
	Orsellinic acid	C8H8O4	Aspergillus nidulans, Penicillium polonicum	[38]
	Oxalic acid	C2H2O4	Aspergillus niger	[8]
	oxalicine A	C30H33NO6	Penicillium oxalicum	[34]
	oxalicine B	C30H33NO7	Penicillium oxalicum	[34]
	Oxaline	C24H25N5O4	Penicillium atramentoseum, P. oxalicum	[31]
	Oxosorbicillinol	C14H16O5	Trichoderma sp.	[8]
	Pachybasic acid	C15H8O5	Penicillium sp., Aspergillus sp., Fusarium sp., Alternaria sp.,Trichoderma sp. and Stachybotrys sp.	[10]
	Pachybasin	C15H10O3	Trichoderma viride	[8]
	paeciloxanthone	C20H20O4	Aspergillus nidulans	[41]
	Palitantin	C14H22O4	Penicillium sp., Aspergillus sp., Fusarium sp., Alternaria sp.,Trichoderma sp. and Stachybotrys sp.	[10]
	p-Anisaldehyde	C8H8O2	Penicillium sp., Aspergillus sp., Fusarium sp., Alternaria sp.,Trichoderma sp. and Stachybotrys sp.	[10]
	parvisporin	C23H34O5	Stachybotrys parvispora	[8]
	Paspaline	C28H39NO2	Penicillium sp., Aspergillus sp., Fusarium sp., Alternaria sp.,Trichoderma sp. and Stachybotrys sp.	[10]
	Paspalinin	C27H31NO4	Penicillium sp., Aspergillus sp., Fusarium sp., Alternaria sp.,Trichoderma sp. and Stachybotrys sp.	[10]
	Patulin	C7H6O4	Penicillium carneum, P. clavigerum, P. concentricum, P. coprobium, P. dipodomyicola, P. expansum, P. glandicola, P. gladioli, P. griseofulvum, P. marinum, P. paneum, P. sclerotigenum, P. vulpinum	[14]
	Paxillin	C27H33O4N	Penicillium paxilli	[31]
	Pebrolide	C24H30O7	Penicillium brevicompactum	[8]
	Penicillic acid	C8H10O4	Penicillium polonicum	[8]
	Penicillin F	C14H20N2O4S	Penicillium chrysogenum	[8]
	Penicillin G	C16H18O4N2S	Penicillium chrysogenum	[8]
	Penisimplicin A	C30H42O10	Penicillium simplicissimum	[34]
	Penisimplicin B	C30H42O10	Penicillium simplicissimum	[34]
	Penitrem A	C37H44O6NCl	Penicillium crustosum, P. expansum, P. janczewskii, P. melanoconidium, P. verrucosum, P. carneum, P. clavigenum	[31]
	Penitremone A	C37H45O6N	Penicillium sp.	[31]
	Penitrinic acid	C15H17NO5	Penicillium chrysogenum	[8]
	Pennigritrem	C37H44ClNO6	Penicillium nigricans, P. janczewskii	[31]
	Pergillin	C15H16O4	Aspergilus ustus	[8]
	perloline	C20H17N2O3	Acremonium coenophialum	[31]
	Phalloidin	C35H48N8O11S	Penicillium sp., Aspergillus sp., Fusarium sp., Alternaria sp.,Trichoderma sp. and Stachybotrys sp.	[10]
	Phaseic acid	C15H20O5	Penicillium sp., Aspergillus sp., Fusarium sp., Alternaria sp.,Trichoderma sp. and Stachybotrys sp.	[10]
	Phenoxyacetic acid	C8H8O3	Aspergillus niger group	[36]
	Phenylacetic acid	C8H8O2	Aspergillus niger	[36]
	Phenylahistin	C20H22N4O2	Aspergillus ustus	[8]
	Phoenicin	C14H10O6	Penicillium pheniceum	[31]
	Phomarin	C15H10O4	Penicillium sp., Aspergillus sp., Fusarium sp., Alternaria sp.,Trichoderma sp. and Stachybotrys sp.	[10]
	p-Hydroxycinnamic acid	C9H8O3	Penicillium sp., Aspergillus sp., Fusarium sp., Alternaria sp.,Trichoderma sp. and Stachybotrys sp.	[10]
	Physcion	C16H12O5	Penicillium sp., Aspergillus sp., Fusarium sp., Alternaria sp.,Trichoderma sp. and Stachybotrys sp.	[10]
	PI-3	C14H12O8	Penicillium sp., Aspergillus sp., Fusarium sp., Alternaria sp.,Trichoderma sp. and Stachybotrys sp.	[10]
	Pisolithin B	C8H8O4	Aspergillus niger group	[36]
	p-Methoxyphenylacetic acid	C9H10O3	Aspergillus niger group	[36]
	PR-Toxin	C17H20O6	Penicillium roqueforti, P. expansum, P. verrucosum, P. chrysogenum	[31]
	PR-1635	C18H15N2O5	Penicillium sp., Aspergillus sp., Fusarium sp., Alternaria sp.,Trichoderma sp. and Stachybotrys sp.	[10]
	Preaustinoid A	C24H34O5	Penicillium sp.	[34]
	Preaustinoid A2	C21H15N5O10S2	Penicillium sp.	[34]
	Preaustinoid B	C24H34O5	Penicillium sp.	[34]
	Preaustinoid B2	C24H34O5	Penicillium sp.	[34]
	Preechinulin	C19H23O2N3	Penicillium sp., Aspergillus sp., Fusarium sp., Alternaria sp.,Trichoderma sp. and Stachybotrys sp.	[10]
	Prenisatin	C13H13O2N	Chaetomium globosum	[8]
	PR-imine	C17H21NO5	Penicillium sp., Aspergillus sp., Fusarium sp., Alternaria sp.,Trichoderma sp. and Stachybotrys sp.	[10]
	Prolyl-2-(1',1'-dimethylallyl) trypto-phyldiketopiperazine	C21H25N3O2	Aspergillus ustus	[8]
	Propyl-3,4,5-trihydroxybenzoate	C10H12O5	Penicillium sp., Aspergillus sp., Fusarium sp., Alternaria sp.,Trichoderma sp. and Stachybotrys sp.	[10]
	Puberuline	C27H29N3O3	Penicillium sp., Aspergillus sp., Fusarium sp., Alternaria sp.,Trichoderma sp. and Stachybotrys sp.	[10]
	Puberulonic acid	C9H4O7	Penicillium sp., Aspergillus sp., Fusarium sp., Alternaria sp.,Trichoderma sp. and Stachybotrys sp.	[10]
	Purpurin	C14H8O5	Penicillium sp., Aspergillus sp., Fusarium sp., Alternaria sp.,Trichoderma sp. and Stachybotrys sp.	[10]
	Purpurogenone	C29H20O11	Penicillium sp., Aspergillus sp., Fusarium sp., Alternaria sp.,Trichoderma sp. and Stachybotrys sp.	[10]
	pycnidione	C33H40O7	Phoma sp.	[34]
	Pyranonigrin A	C10H9NO5	Nigri	[36]
	Pyranonigrin B	C11H11NO6	Nigri	[36]
	Pyranonigrin C	C11H11NO6	Nigri	[36]
	Pyranonigrin D	C11H9NO5	Nigri	[36]
	pyripyropene A	C31H37NO10	Aspergillus fumigatus	[34]
	pyripyropene B	C32H39NO10	Aspergillus fumigatus	[34]
	pyripyropene C	C32H39NO10	Aspergillus fumigatus	[34]
	pyripyropene D	C32H39NO10	Aspergillus fumigatus	[34]
	Pyroclavine	C16H20N2	Penicillium sp., Aspergillus sp., Fusarium sp., Alternaria sp.,Trichoderma sp. and Stachybotrys sp.	[10]
	Pyrogallol	C6H6O3	Penicillium sp., Aspergillus sp., Fusarium sp., Alternaria sp.,Trichoderma sp. and Stachybotrys sp.	[10]
	Pyrophen	C16H17NO4	Aspergillus niger	[8]
	Q-11270 A	C28H39NO6	Stachybotrys chartarum	[8]
	Q-11270 B	C28H39NO7	Stachybotrys chartarum	[8]
	Questin	C16H12O5	Eurotium sp.	[8]
	Questinol	C16H12O6	Eurotium sp.	[8]
	Questiomycin A	C12H8N2O2	Penicillium chrysogenum	[8]
	quinolone	C9H7NO	Penicillium sp.	[14]
	Radarin A	C28H39NO2	Aspergillus sulfureus	[31]
	Radarin B	C28H41NO2	Aspergillus sulfureus	[31]
	Radarin C	C28H39NO	Aspergillus sulfureus	[31]
	Radarin D	C28H41NO	Aspergillus sulfureus	[31]
	radicicol	C18H17ClO6	Monosporium bonorden	[31]
	Radicinin	C12H12O5	Alternaria radicinin	[31]
	Ravenelin	C14H10O5	Helminthosporium ravenelii	[31]
	retinal	C20H28O	Fusarium fujikuroi	[24]
	RF-4667A	C29H44O10	Stachybotrys elegans	[8]
	RF-4667D	C25H40O8	Stachybotrys elegans	[8]
	RF-4667F	C25H40O8	Stachybotrys elegans	[8]
	RF-4667G	C23H38O7	Stachybotrys elegans	[8]
	RF-4667H	C23H38O7	Stachybotrys elegans	[8]
	RF-4667I	C23H38O7	Stachybotrys elegans	[8]
	RF-4667J	C21H36O6	Stachybotrys elegans	[8]
	rhodoxanthin	C40H50O2	Epicoccumn nigrum	[1]
	Riboflavin	C17H20N4O6	Penicillium sp., Aspergillus sp., Fusarium sp., Alternaria sp.,Trichoderma sp. and Stachybotrys sp.	[10]
	Roquefortine A	C18H22O2N2	Penicillium sp., Aspergillus sp., Fusarium sp., Alternaria sp.,Trichoderma sp. and Stachybotrys sp.	[10]
	Roquefortine B	C16H20ON2	Penicillium sp., Aspergillus sp., Fusarium sp., Alternaria sp.,Trichoderma sp. and Stachybotrys sp.	[10]
	Roquefortine C	C22H23N5O2	Penicillium sp., Aspergillus sp., Fusarium sp., Alternaria sp.,Trichoderma sp. and Stachybotrys sp.	[10]
	Roquefortine D	C22H25N5O2	Penicillium sp., Aspergillus sp., Fusarium sp., Alternaria sp.,Trichoderma sp. and Stachybotrys sp.	[10]
	Roridin A	C29H40O9	Penicillium sp., Aspergillus sp., Fusarium sp., Alternaria sp.,Trichoderma sp. and Stachybotrys sp.	[10]
	Roridin E	C29H38O8	Penicillium sp., Aspergillus sp., Fusarium sp., Alternaria sp.,Trichoderma sp. and Stachybotrys sp.	[10]
	Roridin H	C29H36O8	Penicillium sp., Aspergillus sp., Fusarium sp., Alternaria sp.,Trichoderma sp. and Stachybotrys sp.	[10]
	Roridin L-2	C29H38O9	Penicillium sp., Aspergillus sp., Fusarium sp., Alternaria sp.,Trichoderma sp. and Stachybotrys sp.	[10]
	Rosenonolactone	C20H28O3	Penicillium sp., Aspergillus sp., Fusarium sp., Alternaria sp.,Trichoderma sp. and Stachybotrys sp.	[10]
	Rubratoxin A	C26H32O11	Penicillium rubrum, P. craterforme	[31]
	Rubratoxin B	C26H30O11	Penicillium rubrum, P. craterforme	[31]
	Rubrofusarin	C15H12O5	Aspergillus carbonarius, A. niger	[31]
	Rubroglaucin	C16H12O5	Aspergillus umbrosus, A. ruber, A. neveoglaucus, A. echinulatus, Gliocladium roseum	[31]
	Rubrorotiorin	C23H23ClO5	Chaetomium cupreum, Penicillium hirayamae	[31]
	Rugulosin	C30H22O10	Penicillium islandicum, P. kloeckeri, P. rugulosum, P. variabile	[31]
	Rugulosuvine	C20H19N3O2	Penicillium sp., Aspergillus sp., Fusarium sp., Alternaria sp.,Trichoderma sp. and Stachybotrys sp.	[10]
	Rugulovasine A	C16H16N2O2	Penicillium expansum, P. rubrum, P. biforme, P. verruculosum, P. craterforme, P. atramentoseum, P. commune, P. islandicum	[31]
	Rugulovasine B	C16H16N2O2	Penicillium expansum, P. rubrum, P. biforme, P. verruculosum, P. craterforme, P. atramentoseum, P. commune, P. islandicum	[31]
	Salicin	C13H18O7	Penicillium sp., Aspergillus sp., Fusarium sp., Alternaria sp.,Trichoderma sp. and Stachybotrys sp.	[10]
	Salicyclic acid	C7H6O3	Penicillium sp., Aspergillus sp., Fusarium sp., Alternaria sp.,Trichoderma sp. and Stachybotrys sp.	[10]
	Sambucinin	C24H42O7N2	Fusarium sambucinum, F. verticillioides, F. equiseti, F. oxysporum, F. culmorum, F. solani, F. avenaceum, F. roseum, F. nivale	[31]
	sanghaspirodin A	C29H20O9	Aspergillus nidulans	[44]
	sanghaspirodin B	C29H20O9	Aspergillus nidulans	[44]
	Satratoxin F	C29H34O10	Stachybotrys chartarum	[8]
	Satratoxin G	C28H32O11	Stachybotrys chartarum	[8]
	Satratoxin H	C29H36O9	Stachybotrys chartarum	[8]
	Scirpentriol	C15H22O5	Penicillium sp., Aspergillus sp., Fusarium sp., Alternaria sp.,Trichoderma sp. and Stachybotrys sp.	[10]
	Sclerotigenin	C16H11N3O2	Penicillium sp., Aspergillus sp., Fusarium sp., Alternaria sp.,Trichoderma sp. and Stachybotrys sp.	[10]
	Scytalidine	C22H28O7	Penicillium sp., Aspergillus sp., Fusarium sp., Alternaria sp.,Trichoderma sp. and Stachybotrys sp.	[10]
	Scytalone	C10H10O4	Penicillium sp., Aspergillus sp., Fusarium sp., Alternaria sp.,Trichoderma sp. and Stachybotrys sp.	[10]
	Secalonic acid D	C32H30O14	Penicillium sp., Aspergillus sp., Fusarium sp., Alternaria sp.,Trichoderma sp. and Stachybotrys sp.	[10]
	Secoclavine	C16H20N2O	Penicillium sp., Aspergillus sp., Fusarium sp., Alternaria sp.,Trichoderma sp. and Stachybotrys sp.	[10]
	shamixanthone	C25H26O5	Aspergillus nidulans	[41]
	Shikimic acid	C7H10O5	Penicillium sp., Aspergillus sp., Fusarium sp., Alternaria sp.,Trichoderma sp. and Stachybotrys sp.	[10]
	SIPI-1-2	C21H22O7	Aspergillus versicolor	[8]
	SIPI-1-3	C22H24O7	Aspergillus versicolor	[8]
	SIPI-1-4	C24H28O7	Aspergillus versicolor	[8]
	Skyrin	C30H18O10	Penicillium islandicum, P. rugulosum, P. kloeckeri	[31]
	SMTP-1	C25H35NO5	Stachybotrys microspora	[31]
	SMTP-2	C25H37NO7	Stachybotrys microspora	[31]
	SMTP-3	C26H35NO7	Stachybotrys microspora	[31]
	SMTP-4	C32H39NO6	Stachybotrys microspora	[31]
	SMTP-5	C29H41NO6	Stachybotrys microspora	[31]
	SMTP-6	C34H40N2O6	Stachybotrys microspora	[31]
	SMTP-7	C51H68N2O10	Stachybotrys chartarum, S. microspora	[31]
	SMTP-8	C52H70N2O10	Stachybotrys microspora	[31]
	Solaniol	C15H16O6	Penicillium sp., Aspergillus sp., Fusarium sp., Alternaria sp.,Trichoderma sp. and Stachybotrys sp.	[10]
	Soranjidiol	C15H10O4	Penicillium sp., Aspergillus sp., Fusarium sp., Alternaria sp.,Trichoderma sp. and Stachybotrys sp.	[10]
	Sorbic acid	C6H8O2	Penicillium expansum	[14]
	Sorbicillin	C14H16O3	Penicillium notatum	[14]
	Sorrentanone	C14H14O4	Penicillium chrysogenum	[14]
	Spinulosin	C8H8O5	Penicillium sp., Aspergillus sp., Fusarium sp., Alternaria sp.,Trichoderma sp. and Stachybotrys sp.	[10]
	Spirodihydrobenzofuranlactam 1	C23H31NO4	Stachybotrys chartarum	[8]
	Spirodihydrobenzofuranlactam 2	C25H35NO5	Stachybotrys chartarum	[8]
	Spirodihydrobenzofuranlactam 3	C28H39NO6	Stachybotrys chartarum	[8]
	Spirodihydrobenzofuranlactam 4	C28H37NO8	Stachybotrys chartarum	[8]
	Spirodihydrobenzofuranlactam 5	C23H29NO5	Stachybotrys chartarum	[8]
	Spirodihydrobenzofuranlactam 6	C52H70N2O10	Stachybotrys chartarum	[8]
	Spiroketal	C13H20O2	Chaetomium cochlioides	[8]
	Spiroketal 4	C13H20O4	Chaetomium cochlioides	[8]
	Stachybocin A	C52H70N2O10	Stachybotrys chartarum	[8]
	Stachybocin B	C52H70N2O11	Stachybotrys chartarum	[8]
	Stachybocin C	C52H70N2O11	Stachybotrys chartarum	[8]
	Stachybocin D	C52H70O12N2	Stachybotrys chartarum	[8]
	Stachybotral	C23H32O4	Stachybotrys alternans	[8]
	Stachybotramide	C25H37O5N	Stachybotrys chartarum, S. cylindrospora	[8]
	Stachybotrin	C25H35NO5	Stachybotrys alternans	[8]
	Stachybotrin A	C26H37NO5	Stachybotrys alternans	[8]
	Stachybotrin B	C23H31NO4	Stachybotrys sp.	[8]
	Stachybotrin C	C31H39NO5	Stachybotrys parvispora	[8]
	Stachybotrydial	C23H30O5	Stachybotrys chartarum	[8]
	stachybotrylactam	C23H31NO4	Stachybotrys chartarum	[8]
	stachybotrylactone	C23H30O5	Stachybotrys chartarum	[8]
	Stachyflin	C23H31NO4	Stachybotrys sp.	[8]
	Staplabin	C28H39NO6	Stachybotrys microspora	[8]
	Steckiin	C22H26O9	Penicillium sp., Aspergillus sp., Fusarium sp., Alternaria sp.,Trichoderma sp. and Stachybotrys sp.	[10]
	Stemphone	C30H42O8	Stemphylium sarcinaeforme	[34]
	Stemphone C	C30H42O7	Aspergillus sp.	[34]
	Stemphyltoxin	C20H12O6	Alternaria alternata	[8]
	stephacidin A	C26H29N3O3	Aspergillus ochraceus	[31]
	Sterigmatin	C17H10O6	Aspergillus versicolor	[31]
	sterigmatocystin	C18H12O6	Aspergillus ﬂavus	[31]
	Stipitatic acid	C8H6O5	Penicillium sp., Aspergillus sp., Fusarium sp., Alternaria sp.,Trichoderma sp. and Stachybotrys sp.	[10]
	Sulochrin	C17H16O7	Penicillium sp., Aspergillus sp., Fusarium sp., Alternaria sp.,Trichoderma sp. and Stachybotrys sp.	[10]
	T-2 Toxin	C24H34O9	Penicillium sp., Aspergillus sp., Fusarium sp., Alternaria sp.,Trichoderma sp. and Stachybotrys sp.	[10]
	T-2 Triol	C20H30O7	Penicillium sp., Aspergillus sp., Fusarium sp., Alternaria sp.,Trichoderma sp. and Stachybotrys sp.	[10]
	TAFU-567	C13H14O6	Aspergillus acidus	[36]
	Taxol	C47H51NO14	Penicillium sp., Aspergillus sp., Fusarium sp., Alternaria sp.,Trichoderma sp. and Stachybotrys sp.	[10]
	Tensidol A	C13H11NO3	Aspergillus niger, A. tubingensis	[36]
	Tensidol B	C18H17NO6	Aspergillus niger, A. tubingensis	[36]
	Tensyuic acid	C11H16O6	Aspergillus niger	[36]
	Tensyuic acid B	C12H18O6	Aspergillus niger	[36]
	Tensyuic acid C	C13H20O6	Aspergillus niger	[36]
	Tensyuic acid D	C13H20O6	Aspergillus niger	[36]
	Tensyuic acid E	C14H22O6	Aspergillus niger	[36]
	Tensyuic acid F	C11H16O6	Aspergillus niger	[36]
	Tentoxin	C22H30N4O4	Alternaria alternata	[8]
	Tenuazonic acid	C10H15O3N	Alternaria alternata, A. tenuissima	[8]
	Terreic acid	C7H6O4	Aspergillus terreus	[31]
	Terrein	C8H10O3	Aspergillus terreus	[31]
	terrequinone A	C32H30N2O3	Aspergillus nidulans	[19]
	Terrestric acid	C11H14O4	Penicillium aurantiogriseum, P. crustosum, P. hirsutum, P. hordei, P. radicicola, P. tricolor, P. tulipae, P. venetum	[14]
	terretonin	C26H32O9	Aspergillus terreus	[31]
	Terreulactone A	C28H30O9	Aspergillus terreus	[31]
	Terreulactone B	C28H30O9	Aspergillus terreus	[31]
	Terreulactone C	C28H30O9	Aspergillus terreus	[31]
	Terreulactone D	C28H30O9	Aspergillus terreus	[31]
	territrem A	C28H30O9	Penicillium sp., Aspergillus sp., Fusarium sp., Alternaria sp.,Trichoderma sp. and Stachybotrys sp.	[10]
	territrem B	C29H34O9	Penicillium sp., Aspergillus sp., Fusarium sp., Alternaria sp.,Trichoderma sp. and Stachybotrys sp.	[10]
	territrem C	C28H32O9	Penicillium sp., Aspergillus sp., Fusarium sp., Alternaria sp.,Trichoderma sp. and Stachybotrys sp.	[10]
	Thiamin, hydrochloride	C11H16N4OS	Penicillium sp., Aspergillus sp., Fusarium sp., Alternaria sp.,Trichoderma sp. and Stachybotrys sp.	[10]
	Thiersindole A	C28H39NO	Penicillium thiersii	[34]
	Thiersindole B	C28H39NO	Penicillium thiersii	[34]
	Thiersindole C	C28H39NO	Penicillium thiersii	[34]
	Thiersinine A	C30H37NO7	Penicillium thiersii	[34]
	Thiersinine B	C30H37NO7	Penicillium thiersii	[34]
	Tiglic acid	C5H8O2	Penicillium chrysogenum	[8]
	TMC-120A	C15H14NO2	Aspergillus ustus	[8]
	TMC-120B	C15H12NO2	Aspergillus ustus	[8]
	TMC-120C	C15H14NO3	Aspergillus ustus	[8]
	TMC-256A1	C15H12O5	Aspergillus niger	[36]
	TMC-256C1	C15H12O5	Aspergillus niger	[36]
	Toluhydroquinone	C7H8O2	Penicillium sp., Aspergillus sp., Fusarium sp., Alternaria sp.,Trichoderma sp. and Stachybotrys sp.	[10]
	Tomatine	C50H83NO21	Penicillium sp., Aspergillus sp., Fusarium sp., Alternaria sp.,Trichoderma sp. and Stachybotrys sp.	[10]
	Tomichaedi	C12H8O5	Chaetomium sp.	[8]
	Torreyol	C15H26O	Penicillium sp., Aspergillus sp., Fusarium sp., Alternaria sp.,Trichoderma sp. and Stachybotrys sp.	[10]
	trans-Dihydrofusarubin	C15H16O7	Fusarium solani, F. oxysporum, F. proliferatum	[31]
	trapoxin B	C33H40N4O6	Helicoma ambiens	[4]
	Tricho-acorenol	C15H26O	Trichoderma koningii	[8]
	Trichodermin	C17H24O4	Trichoderma longibrachiatum, T. harzianum, T. viride	[8]
	Trichodermol	C15H22O3	Trichoderma longibrachiatum, T. harzianum, T. viride	[8]
	Trichodermolide	C24H28O5	Trichoderma longibrachiatum	[8]
	Trichodimerol	C28H32O8	Trichoderma longibrachiatum	[8]
	Trichotetronine	C28H32O8	Trichoderma sp.	[8]
	Trichothecin	C19H24O5	Penicillium sp., Aspergillus sp., Fusarium sp., Alternaria sp.,Trichoderma sp. and Stachybotrys sp.	[10]
	Trichothecolone	C15H20O4	Penicillium sp., Aspergillus sp., Fusarium sp., Alternaria sp.,Trichoderma sp. and Stachybotrys sp.	[10]
	Trichoverrin A	C29H40O9	Penicillium sp., Aspergillus sp., Fusarium sp., Alternaria sp.,Trichoderma sp. and Stachybotrys sp.	[10]
	Trichoverrin B	C29H40O9	Penicillium sp., Aspergillus sp., Fusarium sp., Alternaria sp.,Trichoderma sp. and Stachybotrys sp.	[10]
	Trichoverrol A	C23H32O7	Penicillium sp., Aspergillus sp., Fusarium sp., Alternaria sp.,Trichoderma sp. and Stachybotrys sp.	[10]
	Trichoverrol B	C23H32O7	Penicillium sp., Aspergillus sp., Fusarium sp., Alternaria sp.,Trichoderma sp. and Stachybotrys sp.	[10]
	Trichoviridin	C8H9NO4	Trichoderma sp.	[8]
	tricycloalternarene 3a	C21H30O3	Alternaria alternata	[34]
	Trisdechloronornidulin	C19H18O5	Penicillium sp., Aspergillus sp., Fusarium sp., Alternaria sp.,Trichoderma sp. and Stachybotrys sp.	[10]
	Tropolactone A	C26H34O7	Aspergilus sp.	[34]
	Tropolactone B	C28H36O8	Aspergilus sp.	[34]
	Tropolactone C	C26H32O6	Aspergilus sp.	[34]
	Tropolactone D	C26H36O7	Aspergilus sp.	[34]
	Trypacidin	C18H16O7	Penicillium sp., Aspergillus sp., Fusarium sp., Alternaria sp.,Trichoderma sp. and Stachybotrys sp.	[10]
	Tryprostatin B	C21H25N3O2	Penicillium sp., Aspergillus sp., Fusarium sp., Alternaria sp.,Trichoderma sp. and Stachybotrys sp.	[10]
	tryptamine	C10H12N2	Penicillium expansum	[14]
	Tryptophan	C11H12N2O2	Penicillium sp., Aspergillus sp., Fusarium sp., Alternaria sp.,Trichoderma sp. and Stachybotrys sp.	[10]
	Tryptoquivaline E	C22H18N4O5	Aspergillus fumigatus	[31]
	Tryptoquivaline F	C22H18N4O4	Aspergillus fumigatus	[31]
	Tryptoquivaline G	C23H20N4O5	Aspergillus fumigatus	[31]
	Tryptoquivaline H	C22H18N4O5	Aspergillus fumigatus	[31]
	Tryptoquivaline I	C27H26N4O6	Aspergillus fumigatus	[31]
	Tryptoquivaline J	C22H18N4O4	Aspergillus fumigatus	[31]
	Tryptoquivaline L	C23H20N4O5	Aspergillus fumigatus	[31]
	Tryptoquivaline N	C26H24N4O5	Aspergillus clavatus	[31]
	Tubingensin A	C28H35NO	Aspergillus niger	[8]
	Tubingensin B	C28H35NO	Aspergillus niger	[8]
	Tyramine	C8H11NO	Penicillium sp., Aspergillus sp., Fusarium sp., Alternaria sp.,Trichoderma sp. and Stachybotrys sp.	[10]
	U-21963	C9H7NO3	Trichoderma viride	[8]
	Ulocladol	C16H14O7	Ulocladium botrytis	[8]
	Usnic acid	C18H16O7	Penicillium sp., Aspergillus sp., Fusarium sp., Alternaria sp.,Trichoderma sp. and Stachybotrys sp.	[10]
	Ustic acid	C21H18O6Cl2	Aspergillus ustus	[8]
	valinomycin	C54H90N6O18	Penicillium sp., Aspergillus sp., Fusarium sp., Alternaria sp.,Trichoderma sp. and Stachybotrys sp.	[10]
	variecoxanthone A	C20H20O5	Aspergillus nidulan, Emericella sp.	[41]
	Vermiculin	C20H24O8	Talaromyces wortmannii	[31]
	Verrucarin A	C27H34O9	Mycothecium Verrucaria	[31]
	Verrucarin B	C27H32O9	Mycothecium Verrucaria	[31]
	Verrucarin J	C27H32O8	Stachybotrys atra, S. chartarum	[31]
	Verrucarol	C15H22O4	Stachybotrys sp.	[31]
	Verrucine A	C21H20O3N4	Myrothecium verrucaria, Penicillium verrucosum	[31]
	Verrucine B	C21H20O3N4	Myrothecium verrucaria, Penicillium verrucosum	[31]
	Verrucofortine	C24H31N3O3	Penicillium auratiogriseum, P. verrucosum, P. aurantiovirens, P. cyclopium, P. polonicum, P. tricolor	[31]
	Verrucosidin	C24H32O6	Penicillium melanoconidium	[31]
	Verrucosine	C24H31O3N3	Penicillium sp., Aspergillus sp., Fusarium sp., Alternaria sp.,Trichoderma sp. and Stachybotrys sp.	[10]
	Verruculogen	C27H33O7N3	Penicillium sp., Aspergillus sp., Fusarium sp., Alternaria sp.,Trichoderma sp. and Stachybotrys sp.	[10]
	Verruculotoxin	C15H20N2O	Penicillium sp., Aspergillus sp., Fusarium sp., Alternaria sp.,Trichoderma sp. and Stachybotrys sp.	[10]
	Versicolamide B	C26H29N3O4	Aspergillus sp.	[33]
	Versicolin	C7H803	Aspergillus versicolor	[8]
	Versicolorin A	C18H10O7	Aspergillus versicolor	[8]
	Versicolorin B	C18H12O7	Aspergillus versicolor	[8]
	Versicolorin C	C18H12O7	Aspergillus versicolor	[8]
	Versicolorone	C20H16O7	Aspergillus versicolor	[8]
	Versiconol	C18H16O8	Aspergillus versicolor	[8]
	Versilin	C7H6O4	Aspergillus versicolor	[8]
	Versimide	C9H11NO4	Aspergillus versicolor	[8]
	Versiol	C16H22O3	Aspergillus versicolor	[8]
	Vertinolide	C14H18O4	Verticillium intertextum	[31]
	Violaceic acid	C15H12O6	Emericella striata	[31]
	Violaceol I/II	C14H14O5	Aspergillus nidulans	[39]
	Viomellein	C30H24O11	Aspergillus ochraceus, A. sulfureus, Penicillium viridicatum, P. cyclopium, P. expansum, P. freii, P. tricolor, P. verrucosum, P. citro-viride	[31]
	Vioxanthin	C30H26O10	Penicillium freii, P. viridicatum, Aspergillus ochraceus	[31]
	Viridamine	C16H22N4O2	Penicillium viridicatum	[31]
	Viridicatic acid	C12H16O6	Penicillium aurantiogriseum, P. crustosum, P. hirsutum, P. hordei, P. radicicola, P. tricolor, P. tulipae, P. venetum	[14]
	Viridicatin	C15H11NO2	Penicillium cyclopium, P. aurantiogriseum, P. solitum, P. aurantiovirens, P. freii, P. polonicum	[31]
	Viridicatumtoxin	C30H31NO10	Penicillium viridicatum, P. brasilanum	[31]
	Viridiol	C20H18O6	Penicillium sp., Aspergillus sp., Fusarium sp., Alternaria sp.,Trichoderma sp. and Stachybotrys sp.	[10]
	Viriditoxin	C34H30O14	Penicillium sp., Aspergillus sp., Fusarium sp., Alternaria sp.,Trichoderma sp. and Stachybotrys sp.	[10]
	Visoltricin	C13H18N2O2	Penicillium sp., Aspergillus sp., Fusarium sp., Alternaria sp.,Trichoderma sp. and Stachybotrys sp.	[10]
	Wortmannin	C23H24O8	Penicillium sp., Aspergillus sp., Fusarium sp., Alternaria sp.,Trichoderma sp. and Stachybotrys sp.	[10]
	Xanthocillin X	C18H12O2N2	Penicillium notatum, P. chrysogenum, Aspergillus chevalieri	[31, 8]
	Xanthocillin X dimethylether	C20H16O2N2	Penicillium chrysogenum	[8]
	Xanthocillin X methylether	C19H14O2N2	Aspergillus sp., Penicillium chrysogenum	[31, 8]
	Xanthocillin Y1	C18H12N2O3	Penicillium chrysogenum	[8]
	Xanthocillin Y2	C18H12N2O4	Penicillium chrysogenum	[8]
	Xanthoherquein	C15H12O7	Aspergillus sclerotioniger	[36]
	Xanthomegnin	C30H22O12	Penicillium viridicatum, P. aurantiogriseum, P. cyclopium, P. freiii, P. tricolor, P. cyclopium, Aspergillus sulfureus, A. ochraceus	[31]
	Xenovulene A	C21H28O4	Acremonium strictum	[34]
	Yanuthone A	C24H34O5	Aspergillus niger, A. tubingensis	[36]
	Yanuthone B	C24H32O5	Aspergillus niger, A. tubingensis	[36]
	Yanuthone C	C24H34O5	Aspergillus niger, A. tubingensis	[36]
	Yanuthone D	C28H38O8	Aspergillus niger, A. tubingensis	[36]
	Yanuthone E	C29H42O8	Aspergillus niger, A. tubingensis	[36]
	Zearalenone	C18H22O5	Gibberella zeae, Fusarium crookwellense, F. equiseti, F. graminearum, F. semitectum	[31]
	α-Ergocryptine	C32H41N5O5	Claviceps purpurea, C. zizaniae	[31]
	α-Paxitriol	C27H35NO4	Acremonium lolii, Penicillium crustosum	[31]
	α-Penitrin	C14H17NO3	Penicillium chrysogenum	[8]
	α-Zearalanol	C18H26O5	Fusarium sp.	[31]
	β-Paxitriol	C27H35NO4	Penicillium crustosum, P. brasilanum, Aspergillus fumigatus, Neosatorya fischeri	[31]
	β-Penitrin	C14H17NO3	Penicillium chrysogenum	[8]
	β-Zearalenol	C18H24O5	Fusarium sp.	[31]
	ω-hydroxyemodin	C15H10O6	Aspergillus nidulans, Penicillium chrysogenum	[41]
	ω-Hydroxypachybasin	C15H10O4	Penicillium sp., Aspergillus sp., Fusarium sp., Alternaria sp.,Trichoderma sp. and Stachybotrys sp.	[10]

## Sheet: mz values detected
		List of m/z values found in each ionic liquid-based media
		N.b. The following results were obtained from 5 mL cultures with 15 days in a total volume of 20 mL.
		N.b. The following list includes the m/z values present in the ionic liquids-based media excluding the values common to the control.
		N.b. The following list includes the m/z values that present peak area higher than 1E5.
		N.b. [C2mim]Cl = 1-ethyl-3-methylimidazolium chloride
		Measured m/z	Detected in both ionic liquids-based media	RT (min)	Area	Possible molecular formula	Adducts	Putative compound identificationa	Validation by standard	Notes
		Choline
		145.0506	ü	1.46	1150000	C6H10O4	H-Loss** HCO2-Gain*
						C5H8O2	H-Loss HCO2-Gain**
		181.0145	ü	3.03	2150000	C8H6O5	H-Loss** HCO2-Gain
		421.1374		3.53	1530000	C17H20N4O6	H-Loss* HCO2-Gain**	riboflavin	No
		265.0721		3.60	2680000	C13H14O6	H-Loss** HCO2-Gain
		179.0352	ü	3.65	1570000	C9H8O4	H-Loss** HCO2-Gain	caffeic acid	Yes
		271.0829	ü		1380000	C11H14O5	H-Loss HCO2-Gain**
		153.0195		3.81	3990000	C7H6O4	H-Loss** HCO2-Gain	2,5-dihydroxybenzoic acid (gentisic acid)	Yes
		143.0715	ü	3.87	1060000	C7H12O3	H-Loss** HCO2-Gain*
		273.0407		4.22	1030000	C14H10O6	H-Loss** HCO2-Gain
		167.0348	ü	4.24	58000000	C8H8O4	H-Loss** HCO2-Gain	orsellinic acid	Yes	b, c
		271.1187			1210000	C13H20O6
		209.0456		4.28	3770000	C10H10O5	H-Loss** HCO2-Gain
		277.0355		4.39	1180000	C12H8O5	H-Loss HCO2-Gain**
		255.1241		4.43	11300000	C12H18O3	H-Loss HCO2-Gain**	jasmonic acid	No
		211.1342	ü	4.44	6840000	C12H20O3	H-Loss** HCO2-Gain*
		292.1196		4.49	8100000	C14H17NO3	H-Loss HCO2-Gain**
		227.0926	ü	4.51	1880000	C10H14O3	H-Loss* HCO2-Gain**
						C11H16O5	H-Loss** HCO2-Gain
		317.0671	ü		207000000	C15H12O5	H-Loss HCO2-Gain**
						C16H14O7	H-Loss** HCO2-Gain*
		341.0671	ü	4.55	11700000	C17H12O5	H-Loss HCO2-Gain**
		413.0519		4.60	2880000	C19H12O8	H-Loss HCO2-Gain**
		299.0564		4.63	2570000	C15H10O4	H-Loss HCO2-Gain**	chrysophanol	No
		209.0819		4.67	1100000	C10H12O2	H-Loss HCO2-Gain**
						C11H14O4	H-Loss** HCO2-Gain
		137.0608	ü	4.68	1310000	C8H10O2	H-Loss** HCO2-Gain
		291.0879		4.71	11100000	C15H16O6	H-Loss** HCO2-Gain
		287.0566			5210000	C15H12O6		monodictyphenone	Yes	c
		277.0723	ü	4.76	1140000	C14H14O6	H-Loss** HCO2-Gain
		345.0620	ü	4.83	158000000	C17H14O8	H-Loss** HCO2-Gain
						C16H12O6	H-Loss HCO2-Gain**
		301.0721		4.86	2660000	C15H12O4	H-Loss HCO2-Gain**
						C16H14O6	H-Loss** HCO2-Gain*
		331.0829		4.92	9600000	C16H14O5	H-Loss HCO2-Gain**
		377.1248	ü	4.93	6980000	C18H20O6	H-Loss HCO2-Gain**
						C19H22O8	H-Loss** HCO2-Gain
		405.1926			3240000	C21H28O5	H-Loss* HCO2-Gain**
		313.0360	ü	4.96	19200000	C16H10O7	H-Loss** HCO2-Gain
						C15H8O5	H-Loss HCO2-Gain**
		359.2231		5.01	5370000	C22H32O4	H-Loss** HCO2-Gain
		227.1290	ü	5.13	1560000	C12H20O4	H-Loss** HCO2-Gain
		371.0413	ü	5.21	41000000	C17H10O7	H-Loss HCO2-Gain**
						C18H12O9	H-Loss** HCO2-Gain
		329.0672		5.28	8370000	C16H12O5	H-Loss HCO2-Gain**	physcion	No
		363.2183	ü	5.31	48500000	C20H30O3	H-Loss HCO2-Gain**
		383.2445	ü	5.39	20200000	C21H36O6	H-Loss** HCO2-Gain
		261.0404		5.41	1550000	C12H8O4	H-Loss HCO2-Gain**
		343.0464	ü	5.44	20300000	C16H10O6	H-Loss HCO2-Gain**
		371.0779		5.52	2080000	C18H14O6	H-Loss HCO2-Gain**
		275.0930	ü	5.69	443000000	C15H16O5	H-Loss** HCO2-Gain
		123.0450	ü	5.70	8560000	C7H8O2	H-Loss** HCO2-Gain	orcinol	No	d
		229.0871	ü		746000000	C14H14O3	H-Loss** HCO2-Gain*
		273.0773	ü	5.73	20900000	C14H12O3	H-Loss HCO2-Gain**
						C15H14O5	H-Loss** HCO2-Gain
		253.1445	ü	5.81	2260000	C14H22O4	H-Loss** HCO2-Gain
						C13H20O2	H-Loss* HCO2-Gain**
		399.0723	ü	5.89	1810000	C19H14O7	H-Loss HCO2-Gain**
		323.0564		6.05	2700000	C18H12O6	H-Loss** HCO2-Gain	sterigmatocystin	No
		307.1554		6.06	1360000	C16H22O3	H-Loss HCO2-Gain**
		130.9985		11.13	1010000	C4H4O5	H-Loss** HCO2-Gain	epoxysuccinic acid	No
		[C2mim]Cl
		145.0506	ü	1.43	2860000	C6H10O4	H-Loss** HCO2-Gain*
						C5H8O2	H-Loss HCO2-Gain**
		211.0612		1.57	2320000	C10H12O5	H-Loss** HCO2-Gain	propyl-3,4,5-trihydroxybenzoate	No
		194.0462		3.30	3720000	C8H7NO2	H-Loss HCO2-Gain**
		271.0828	ü	3.64	2130000	C11H14O5	H-Loss* HCO2-Gain**
		143.0712	ü	3.72	38700000	C7H12O3	H-Loss** HCO2-Gain*
		179.0351	ü	3.90	1480000	C9H8O4	H-Loss** HCO2-Gain	caffeic acid	Yes
		178.0875		3.96	3450000	C10H13NO2	H-Loss** HCO2-Gain	fusaric acid	No
		123.0452	ü	4.24	1780000	C7H8O2	H-Loss** HCO2-Gain*	orcinol	Yes	d
		167.0350	ü		24200000	C8H8O4	H-Loss** HCO2-Gain	orsellinic acid	Yes	b, c
		277.0727	ü	4.37	1690000	C14H14O6	H-Loss** HCO2-Gain
		317.0671	ü	4.51	3880000	C15H12O5	H-Loss* HCO2-Gain**
						C16H14O7	H-Loss** HCO2-Gain*
		227.1291	ü	4.68	3890000	C12H20O4	H-Loss** HCO2-Gain*
		227.0927	ü	4.72	1010000	C11H16O5	H-Loss** HCO2-Gain
		151.0402		4.76	5840000	C8H8O3	H-Loss** HCO2-Gain	phenoxyacetic acid	Yes
		222.0409		4.78	1080000	C9H7NO3	H-Loss HCO2-Gain**
						C10H9NO5	H-Loss** HCO2-Gain
		211.0977		4.79	1070000	C10H14O2	H-Loss HCO2-Gain**
						C11H16O4	H-Loss** HCO2-Gain*
		345.0622	ü	4.83	5800000	C17H14O8	H-Loss** HCO2-Gain
						C16H12O6	H-Loss HCO2-Gain**
		377.1248	ü	4.93	48400000	C18H20O6	H-Loss HCO2-Gain**
						C19H22O8	H-Loss** HCO2-Gain
		313.0360	ü	4.96	11800000	C16H10O7	H-Loss** HCO2-Gain
						C15H8O5	H-Loss HCO2-Gain**
		371.0414	ü	5.22	45400000	C17H10O7	H-Loss HCO2-Gain**
						C18H12O9	H-Loss** HCO2-Gain
		243.0874		5.24	3440000	C11H16O6	H-Loss** HCO2-Gain
		137.0609	ü	5.28	1190000	C8H10O2	H-Loss** HCO2-Gain*
		181.0873	ü	5.31	6080000	C10H14O3	H-Loss** HCO2-Gain
		281.1763		5.35	1210000	C16H26O4	H-Loss** HCO2-Gain*
		400.2650		5.37	3500000	C28H35NO	H-Loss** HCO2-Gain
		383.2447	ü	5.40	10900000	C21H36O6	H-Loss** HCO2-Gain
		343.0464	ü	5.44	62700000	C16H10O6	H-Loss HCO2-Gain**
		221.1182		5.59	1460000	C13H18O3	H-Loss** HCO2-Gain*
		211.1342	ü	5.67	4710000	C12H20O3	H-Loss** HCO2-Gain
		399.0726	ü	5.69	7460000	C19H14O7	H-Loss HCO2-Gain**
		275.0930	ü	5.70	36300000	C15H16O5	H-Loss** HCO2-Gain
		229.0869	ü		60600000	C14H14O3	H-Loss** HCO2-Gain*
		273.0773	ü	5.74	39000000	C14H12O3	H-Loss HCO2-Gain**
						C15H14O5	H-Loss** HCO2-Gain
		283.1919		5.81	16100000	C15H26O2	H-Loss HCO2-Gain**
						C16H28O4	H-Loss** HCO2-Gain
		253.1448	ü	5.82	4730000	C14H22O4	H-Loss** HCO2-Gain*
						C13H20O2	H-Loss* HCO2-Gain**
		213.1497		6.08	19300000	C12H22O3	H-Loss** HCO2-Gain
		316.9994		6.11	5550000	C13H12O5Cl2	H-Loss** HCO2-Gain*
		325.1659		6.22	3130000	C16H24O4	H-Loss* HCO2-Gain**
		369.0620		6.34	27700000	C18H12O6	H-Loss HCO2-Gain**
		315.1967		6.82	1370000	C20H28O3	H-Loss** HCO2-Gain*
		341.0668	ü	6.91	3990000	C17H12O5	H-Loss HCO2-Gain**
		267.1966		7.14	1290000	C15H26O	H-Loss HCO2-Gain**
		363.2179	ü	7.16	11700000	C20H30O3	H-Loss* HCO2-Gain**
		Yes: validated by the standard compound considering the criteria: ΔRT ≤ 0.2 min and Δ(m/z) ≤ 5 ppm.
		No: not validated.
		a) Penicillin G was also tested but this metabolite was not found in any Aspergillus nidulans culture extracts.
		b) Vestigial amounts also found in the control.
		c) Also detected in early time-points. Monodictyphenone was detected after 5 and 10 days of incubation in cholinium chloride (choline). Orsellinic acid was detected after 5 days of incubation in cholinium chloride and after 10 days of incubation in 1-ethyl-3-methylimidazolium chloride ([C2mim]Cl).
		d) Toluhydroquinone presents the same molecular formula (and molecular weight) of orcinol but this compound was not identified in any Aspergillus nidulans culture condition.
		**) Most probable adduct.

## Sheet: References
	References:
1.	Foppen FH, Gribanovski-Sassu O: Lipids produced by Epicoccum nigrum in submerged culture. The Biochemical Journal 1968, 106(1):97-100.
2.	Mizuno K, Yagi A, Satoi S, Takada M, Hayashi M: Studies on aculeacin. I. Isolation and characterization of aculeacin A. The Journal of Antibiotics (Tokyo) 1977, 30(4):297-302.
3.	de Guzman FS, Bruss DR, Rippentrop JM, Gloer KB, Gloer JB, Wicklow DT, Dowd PF: Ochrindoles A-D: New Bis-Indolyl Benzenoids from the Sclerotia of Aspergillus ochraceus NRRL 3519. Journal of Natural Products 1994, 57(5):634-639.
4.	Taunton J, Collins JL, Schreiber SL: Synthesis of Natural and Modified Trapoxins, Useful Reagents for Exploring Histone Deacetylase Function. Journal of the American Chemical Society 1996, 118(43):10412-10422.
5.	Brakhage AA: Molecular Regulation of β-Lactam Biosynthesis in Filamentous Fungi. Microbiology and Molecular Biology Reviews 1998, 62(3):547-585.
6.	Jacobson ES: Pathogenic Roles for Fungal Melanins. Clinical Microbiology Reviews 2000, 13(4):708-717.
7.	Li JY, Strobel GA: Jesterone and hydroxy-jesterone antioomycete cyclohexenone epoxides from the endophytic fungus Pestalotiopsis jesteri. Phytochemistry 2001, 57(2):261-265.
8.	Fog Nielsen K: Mould growth on building materials. Secondary metabolites, mycotoxins and biomarkers. Ph.D. Thesis. Lyngby: Danmarks Tekniske Universitet; 2002.
9.	Kusano M, Nakagami K, Fujioka S, Kawano T, Shimada A, Kimura Y: βγ-Dehydrocurvularin and Related Compounds as Nematicides of Pratylenchus penetrans from the Fungus Aspergillus sp. Bioscience, Biotechnology, and Biochemistry 2003, 67(6):1413-1416.
10.	Nielsen KF, Smedsgaard J, Nielsen KF, Smedsgaard J: Fungal metabolite screening: database of 474 mycotoxins and fungal metabolites for dereplication by standardised liquid chromatography-UV-mass spectrometry methodology. Journal of Chromatography A 2003, 1002(1-2):111-136.
11.	Demyttenaere JC, Moriña RM, Sandra P: Monitoring and fast detection of mycotoxin-producing fungi based on headspace solid-phase microextraction and headspace sorptive extraction of the volatile metabolites. Journal of Chromatography A 2003, 985(1-2):127-135.
12.	Hinkley SF, Moore JA, Squillari J, Tak H, Oleszewski R, Mazzola EP, Jarvis BB: New atranones from the fungus Stachybotrys chartarum. Magnetic Resonance in Chemistry 2003, 41(5):337-343.
13.	Eisendle M, Oberegger H, Zadra I, Haas H: The siderophore system is essential for viability of Aspergillus nidulans: functional analysis of two genes encoding l-ornithine N 5-monooxygenase (sidA) and a non-ribosomal peptide synthetase (sidC). Molecular Microbiology 2003, 49(2):359-375.
14.	Frisvad JC, Smedsgaard J, Larsen TO, Samson RA, Frisvad JC, Smedsgaard J, Larsen TO, Samson RA: Mycotoxins, drugs and other extrolites produced by species in Penicillium subgenus Penicillium. Studies in Mycology 2004, 49:201-241.
15.	Ruijter GJG, Visser J, Rinzema A: Polyol accumulation by Aspergillus oryzae at low water activity in solid-state fermentation. Microbiology 2004, 150(4):1095-1101.
16.	Ciccoli R, Sahi S, Singh S, Prakash H, Zafiriou M-P, Ishdorj G, Kock Johan L F, Nigam S: Oxygenation by COX-2 (cyclo-oxygenase-2) of 3-HETE (3-hydroxyeicosatetraenoic acid), a fungal mimetic of arachidonic acid, produces a cascade of novel bioactive 3-hydroxyeicosanoids. The Biochemical Journal 2005, 390(Pt 3):737-747.
17.	Scherlach K, Hertweck C: Discovery of aspoquinolones A-D, prenylated quinoline-2-one alkaloids from Aspergillus nidulans, motivated by genome mining. Organic & Biomolecular Chemistry 2006, 4(18):3517-3520.
18.	Eisendle M, Schrettl M, Kragl C, Müller D, Illmer P, Haas H: The Intracellular Siderophore Ferricrocin Is Involved in Iron Storage, Oxidative-Stress Resistance, Germination, and Sexual Development in Aspergillus nidulans. Eukaryotic Cell 2006, 5(10):1596-1603.
19.	Bouhired S, Weber M, Kempf-Sontag A, Keller NP, Hoffmeister D: Accurate prediction of the Aspergillus nidulans terrequinone gene cluster boundaries using the transcriptional regulator LaeA. Fungal Genetics and Biology 2007, 44(11):1134-1145.
20.	Schrettl M, Bignell E, Kragl C, Sabiha Y, Loss O, Eisendle M, Wallner A, Arst HN, Haynes K, Haas H: Distinct Roles for Intra- and Extracellular Siderophores during Aspergillus fumigatus Infection. PLoS Pathogens 2007, 3(9):e128.
21.	Bergmann S, Schumann J, Scherlach K, Lange C, Brakhage AA, Hertweck C: Genomics-driven discovery of PKS-NRPS hybrid metabolites from Aspergillus nidulans. Nature Chemical Biology 2007, 3(4):213-217.
22.	Oh D-C, Kauffman CA, Jensen PR, Fenical W: Induced Production of Emericellamides A and B from the Marine-Derived Fungus Emericella sp. in Competing Co-culture. Journal of Natural Products 2007, 70(4):515-520.
23.	Zhang Y, Wang S, Li X-M, Cui C-M, Feng C, Wang B-G: New Sphingolipids with a Previously Unreported 9-Methyl-C20-sphingosine Moiety from a Marine Algous Endophytic Fungus Aspergillus niger EN-13. Lipids 2007, 42(8):759-764.
24.	Prado-Cabrero A, Scherzinger D, Avalos J, Al-Babili S: Retinal Biosynthesis in Fungi: Characterization of the Carotenoid Oxygenase CarX from Fusarium fujikuroi. Eukaryotic Cell 2007, 6(4):650-657.
25.	Balibar CJ, Howard-Jones AR, Walsh CT: Terrequinone A biosynthesis through L-tryptophan oxidation, dimerization and bisprenylation. Nature Chemical Biology 2007, 3(9):584-592.
26.	Chiang Y-M, Szewczyk E, Nayak T, Davidson AD, Sanchez JF, Lo H-C, Wen-Yueh H, Simityan H, Kuo E, Praseuth A et al: Molecular genetic mining of the Aspergillus secondary metabolome: Discovery of the emericellamide biosynthetic pathway. Chemistry & biology 2008, 15(6):527-532.
27.	Zhang W, Krohn K, Zia U, Flörke U, Pescitelli G, Di Bari L, Antus S, Kurtán T, Rheinheimer J, Draeger S et al: New Mono- and Dimeric Members of the Secalonic Acid Family: Blennolides A–G Isolated from the Fungus Blennoria sp. Chemistry – A European Journal 2008, 14(16):4913-4923.
28.	Iida M, Ooi T, Kito K, Yoshida S, Kanoh K, Shizuri Y, Kusumi T: Three New Polyketide−Terpenoid Hybrids from Penicillium sp. Organic Letters 2008, 10(5):845-848.
29.	Chiang Y-M, Szewczyk E, Davidson AD, Keller N, Oakley BR, Wang CCC: A Gene Cluster Containing Two Fungal Polyketide Synthases Encodes the Biosynthetic Pathway for a Polyketide, Asperfuranone, in Aspergillus nidulans. Journal of the American Chemical Society 2009, 131(8):2965-2970.
30.	Li Y, Ye D, Chen X, Lu X, Shao Z, Zhang H, Che Y: Breviane Spiroditerpenoids from an Extreme-Tolerant Penicillium sp. Isolated from a Deep Sea Sediment Sample. Journal of Natural Products 2009, 72(5):912-916.
31.	Bräse S, Encinas A, Keck J, Nising CF: Chemistry and Biology of Mycotoxins and Related Fungal Metabolites. Chemical Reviews 2009, 109(9):3903-3990.
32.	Bok JW, Chiang Y-M, Szewczyk E, Reyes-Dominguez Y, Davidson AD, Sanchez JF, Lo H-C, Watanabe K, Strauss J, Oakley BR et al: Chromatin-level regulation of biosynthetic gene clusters. Nature Chemical Biology 2009, 5(7):462-464.
33.	Tsukamoto S, Kawabata T, Kato H, Greshock TJ, Hirota H, Ohta T, Williams RM: Isolation of antipodal (−)-versicolamide B and notoamides L-N from a marine-derived Aspergillus sp. Organic letters 2009, 11(6):1297-1300.
34.	Geris R, Simpson TJ: Meroterpenoids produced by fungi. Natural Product Reports 2009, 26(8):1063-1094.
35.	Phuwapraisirisan P, Rangsan J, Siripong P, Tip-pyang S: New antitumour fungal metabolites from Alternaria porri. Natural Product Research 2009, 23(12):1063-1071.
36.	Nielsen K, Mogensen J, Johansen M, Larsen T, Frisvad J: Review of secondary metabolites and mycotoxins from the Aspergillus niger group. Anal Bioanal Chem 2009, 395(5):1225-1242.
37.	Chiang Y-M, Szewczyk E, Davidson AD, Entwistle R, Keller NP, Wang CCC, Oakley BR: Characterization of the Aspergillus nidulans Monodictyphenone Gene Cluster. Applied and Environmental Microbiology 2010, 76(7):2067-2074.
38.	Sanchez JF, Chiang Y-M, Szewczyk E, Davidson AD, Ahuja M, Elizabeth Oakley C, Woo Bok J, Keller N, Oakley BR, Wang CCC: Molecular genetic analysis of the orsellinic acid/F9775 gene cluster of Aspergillus nidulans. Molecular BioSystems 2010, 6(3):587-593.
39.	Nielsen ML, Nielsen JB, Rank C, Klejnstrup ML, Holm DK, Brogaard KH, Hansen BG, Frisvad JC, Larsen TO, Mortensen UH: A genome-wide polyketide synthase deletion library uncovers novel genetic links to polyketides and meroterpenoids in Aspergillus nidulans. FEMS Microbiology Letters 2011, 321(2):157-166.
40.	Zhuang Y, Teng X, Wang Y, Liu P, Wang H, Li J, Li G, Zhu W: Cyclopeptides and polyketides from coral-associated fungus, Aspergillus versicolor LCJ-5-4. Tetrahedron 2011, 67(37):7085-7089.
41.	Sanchez JF, Entwistle R, Hung J-H, Yaegashi J, Jain S, Chiang Y-M, Wang CCC, Oakley BR: Genome-Based Deletion Analysis Reveals the Prenyl Xanthone Biosynthesis Pathway in Aspergillus nidulans. Journal of the American Chemical Society 2011, 133(11):4010-4017.
42.	Zhou Y, Mándi A, Debbab A, Wray V, Schulz B, Müller WEG, Lin W, Proksch P, Kurtán T, Aly AH: New Austalides from the Sponge-Associated Fungus Aspergillus sp. European Journal of Organic Chemistry 2011, 2011(30):6009-6019.
43.	Huang C-H, Pan J-H, Chen B, Yu M, Huang H-B, Zhu X, Lu Y-J, She Z-G, Lin Y-C: Three Bianthraquinone Derivatives from the Mangrove Endophytic Fungus Alternaria sp. ZJ9-6B from the South China Sea. Marine Drugs 2011, 9(5):832-843.
44.	Scherlach K, Sarkar A, Schroeckh V, Dahse H-M, Roth M, Brakhage AA, Horn U, Hertweck C: Two Induced Fungal Polyketide Pathways Converge into Antiproliferative Spiroanthrones. ChemBioChem 2011, 12(12):1836-1839.
45.	Song Y-X, Qiao L-T, Wang J-J, Zeng H-M, She Z-G, Miao C-D, Hong K, Gu Y-C, Liu L, Lin Y-C: Two New Meroterpenes from the Mangrove Endophytic Fungus Aspergillus sp. 085241B. Helvetica Chimica Acta 2011, 94(10):1875-1880.
46.	Bromann K, Toivari M, Viljanen K, Vuoristo A, Ruohonen L, Nakari-Setälä T: Identification and Characterization of a Novel Diterpene Gene Cluster in Aspergillus nidulans. PLoS ONE 2012, 7(4):e35450.
47.	Sanchez JF, Entwistle R, Corcoran D, Oakley BR, Wang CCC: Identification and molecular genetic analysis of the cichorine gene cluster in Aspergillus nidulans. MedChemComm 2012, 3(8):997-1002.
48.	Yeh H-H, Chiang Y-M, Entwistle R, Ahuja M, Lee K-H, Bruno K, Wu T-K, Oakley B, Wang CC: Molecular genetic analysis reveals that a nonribosomal peptide synthetase-like (NRPS-like) gene in Aspergillus nidulans is responsible for microperfuranone biosynthesis. Appl Microbiol Biotechnol 2012, 96(3):739-748.
49.	Avalos J, Prado-Cabrero A, Estrada AF: Neurosporaxanthin Production by Neurospora and Fusarium. In: Microbial Carotenoids From Fungi. Edited by Barredo J-L, vol. 898: Humana Press; 2012: 263-274.
50.	Kramer R, Abraham W-R: Volatile sesquiterpenes from fungi: what are they good for? Phytochem Rev 2012, 11(1):15-37.
51.	Nakanishi K, Doi M, Usami Y, Amagata T, Minoura K, Tanaka R, Numata A, Yamada T: Anthcolorins A–F, novel cytotoxic metabolites from a sea urchin-derived Aspergillus versicolor. Tetrahedron 2013, 69(23):4617-4623.
52.	Cai S, Luan Y, Kong X, Zhu T, Gu Q, Li D: Isolation and Photoinduced Conversion of 6-epi-Stephacidins from Aspergillus taichungensis. Organic Letters 2013, 15(9):2168-2171.
53.	Blunt JW, Copp BR, Keyzers RA, Munro MHG, Prinsep MR: Marine natural products. Natural Product Reports 2013, 30(2):237-323.
54.	Sunderhaus JD, McAfoos TJ, Finefield JM, Kato H, Li S, Tsukamoto S, Sherman DH, Williams RM: Synthesis and bioconversions of notoamide T: a biosynthetic precursor to stephacidin A and notoamide B. Organic Letters 2013, 15(1):22-25.
55.	Oliveira Silva Ed, Furtado NAJC, Aleu J, Collado IG: Terpenoid biotransformations by Mucor species. Phytochem Rev 2013, 12(4):857-876.
56.	Elsebai MF, Saleem M, Tejesvi MV, Kajula M, Mattila S, Mehiri M, Turpeinen A, Pirttila AM: Fungal phenalenones: chemistry, biology, biosynthesis and phylogeny. Natural Product Reports 2014, 31(5):628-645.
57.	Zaehle C, Gressler M, Shelest E, Geib E, Hertweck C, Brock M: Terrein Biosynthesis in Aspergillus terreus and Its Impact on Phytotoxicity. Chemistry & Biology 2014, 21(6):719-731.
58.	Quin MB, Flynn CM, Schmidt-Dannert C: Traversing the fungal terpenome. Natural Product Reports 2014, 31(10):1449-1473.
59.	Yaegashi J, Praseuth MB, Tyan SW, Sanchez JF, Entwistle R, Chiang YM, Oakley BR, Wang CC: Molecular genetic characterization of the biosynthesis cluster of a prenylated isoindolinone alkaloid aspernidine A in Aspergillus nidulans. Organic letters 2013, 15(11):2862-2865.
60.	Andersen MR, Nielsen JB, Klitgaard A, Petersen LM, Zachariasen M, Hansen TJ, Blicher LH, Gotfredsen CH, Larsen TO, Nielsen KF et al: Accurate prediction of secondary metabolite gene clusters in filamentous fungi. Proc Natl Acad Sci U S A 2013, 110(1):E99-107.
